# Supplementary material for: Local membrane deformation and micro-injury lead to qualitatively different responses in osteoblasts
Source: F1000Res. 2014 Jul 11;3:162. [Version 1] doi: 10.12688/f1000research.4448.1 (PMC4168753; doi:10.12688/f1000research.4448.1)
Supplement: Data on the effects of local membrane deformation and micro-injury in osteoblasts — The dataset consists of the following: Force-distance curves collected during AFM application using Asylum MFP3D software in IgorPro 6.22 platform, labeled as “Force curves” Video files of changes in fluorescence intensity of fluo-4 loaded cells during the indentation experiment labeled as “movie” Examples of traces of changes in fluorescence intensity extracted from the video files using a code for Matlab 2011 A available in reference 22 in the associated article, labeled as “Mean Ca Fluorescence intensity” [file f1000research-3-4759-s0000.tgz]

Archive with 7 entries (7 files):
- Lopez_fig2B_Movie.avi
- Lopez_fig2A_Force_curves.csv
- Lopez_fig2C_MeanCa_Fluorescence_intensity.csv
- Lopez_fig2F_Mean_Ca_Fluorescence_intensity.csv
- Lopez_fig2D_Force_curve.csv
- Lopez_fig2G_Movie.avi
- Lopez_fig2E_Movie.avi
