# Supplementary material for: Local membrane deformation and micro-injury lead to qualitatively different responses in osteoblasts
Source: F1000Res. 2014 Jul 11;3:162. [Version 1] doi: 10.12688/f1000research.4448.1 (PMC4168753; doi:10.12688/f1000research.4448.1)
Supplement: Data on the effects of local membrane deformation and micro-injury in osteoblasts — The dataset consists of the following: Force-distance curves collected during AFM application using Asylum MFP3D software in IgorPro 6.22 platform, labeled as “Force curves” Video files of changes in fluorescence intensity of fluo-4 loaded cells during the indentation experiment labeled as “movie” Examples of traces of changes in fluorescence intensity extracted from the video files using a code for Matlab 2011 A available in reference 22 in the associated article, labeled as “Mean Ca Fluorescence intensity” [file f1000research-3-4759-s0000.tgz › Lopez_fig2A_Force_curves.csv]

	Image0340Defl	Image0340LVDT		Image0341Defl	Image0341LVDT		Image0342Defl	Image0342LVDT		Image0343Defl	Image0343LVDT		Image0344Defl	Image0344LVDT		Image0345Defl	Image0345LVDT		Image0346Defl	Image0346LVDT
	-1.34E-08	-1.12E-05		-9.01E-09	-1.20E-05		-9.24E-09	-1.16E-05		-1.17E-08	-1.16E-05		-1.26E-08	-1.16E-05		-1.21E-08	-1.16E-05		-1.09E-08	-1.16E-05
	-1.34E-08	-1.12E-05		-8.97E-09	-1.20E-05		-9.22E-09	-1.16E-05		-1.17E-08	-1.16E-05		-1.26E-08	-1.16E-05		-1.21E-08	-1.16E-05		-1.09E-08	-1.16E-05
	-1.34E-08	-1.12E-05		-8.99E-09	-1.20E-05		-9.24E-09	-1.16E-05		-1.17E-08	-1.16E-05		-1.26E-08	-1.16E-05		-1.21E-08	-1.16E-05		-1.09E-08	-1.16E-05
	-1.35E-08	-1.12E-05		-8.99E-09	-1.20E-05		-9.22E-09	-1.16E-05		-1.17E-08	-1.16E-05		-1.26E-08	-1.16E-05		-1.21E-08	-1.16E-05		-1.09E-08	-1.16E-05
	-1.34E-08	-1.12E-05		-9.01E-09	-1.20E-05		-9.24E-09	-1.16E-05		-1.17E-08	-1.16E-05		-1.26E-08	-1.16E-05		-1.21E-08	-1.16E-05		-1.09E-08	-1.16E-05
	-1.34E-08	-1.12E-05		-9.01E-09	-1.20E-05		-9.20E-09	-1.16E-05		-1.17E-08	-1.16E-05		-1.26E-08	-1.16E-05		-1.21E-08	-1.16E-05		-1.09E-08	-1.16E-05
	-1.34E-08	-1.12E-05		-8.97E-09	-1.20E-05		-9.20E-09	-1.16E-05		-1.17E-08	-1.16E-05		-1.26E-08	-1.16E-05		-1.21E-08	-1.16E-05		-1.09E-08	-1.16E-05
	-1.35E-08	-1.12E-05		-8.97E-09	-1.20E-05		-9.17E-09	-1.16E-05		-1.17E-08	-1.16E-05		-1.26E-08	-1.16E-05		-1.21E-08	-1.16E-05		-1.09E-08	-1.16E-05
	-1.34E-08	-1.11E-05		-8.99E-09	-1.20E-05		-9.20E-09	-1.16E-05		-1.17E-08	-1.16E-05		-1.26E-08	-1.16E-05		-1.21E-08	-1.16E-05		-1.09E-08	-1.16E-05
	-1.35E-08	-1.11E-05		-8.97E-09	-1.20E-05		-9.15E-09	-1.16E-05		-1.17E-08	-1.16E-05		-1.26E-08	-1.16E-05		-1.21E-08	-1.16E-05		-1.09E-08	-1.16E-05
	-1.34E-08	-1.11E-05		-8.95E-09	-1.20E-05		-9.20E-09	-1.16E-05		-1.17E-08	-1.16E-05		-1.26E-08	-1.16E-05		-1.21E-08	-1.16E-05		-1.08E-08	-1.16E-05
	-1.35E-08	-1.11E-05		-8.99E-09	-1.20E-05		-9.17E-09	-1.16E-05		-1.16E-08	-1.16E-05		-1.26E-08	-1.16E-05		-1.22E-08	-1.16E-05		-1.09E-08	-1.16E-05
	-1.35E-08	-1.11E-05		-8.97E-09	-1.20E-05		-9.20E-09	-1.16E-05		-1.17E-08	-1.16E-05		-1.26E-08	-1.16E-05		-1.21E-08	-1.16E-05		-1.09E-08	-1.16E-05
	-1.35E-08	-1.11E-05		-8.99E-09	-1.20E-05		-9.22E-09	-1.16E-05		-1.17E-08	-1.16E-05		-1.26E-08	-1.16E-05		-1.21E-08	-1.16E-05		-1.09E-08	-1.16E-05
	-1.35E-08	-1.11E-05		-8.95E-09	-1.20E-05		-9.17E-09	-1.16E-05		-1.17E-08	-1.16E-05		-1.26E-08	-1.16E-05		-1.22E-08	-1.16E-05		-1.09E-08	-1.16E-05
	-1.34E-08	-1.11E-05		-8.95E-09	-1.20E-05		-9.15E-09	-1.16E-05		-1.17E-08	-1.16E-05		-1.26E-08	-1.16E-05		-1.21E-08	-1.16E-05		-1.09E-08	-1.16E-05
	-1.35E-08	-1.11E-05		-8.97E-09	-1.20E-05		-9.15E-09	-1.16E-05		-1.17E-08	-1.16E-05		-1.26E-08	-1.16E-05		-1.21E-08	-1.16E-05		-1.09E-08	-1.16E-05
	-1.35E-08	-1.11E-05		-8.97E-09	-1.20E-05		-9.17E-09	-1.16E-05		-1.17E-08	-1.16E-05		-1.26E-08	-1.16E-05		-1.21E-08	-1.16E-05		-1.09E-08	-1.16E-05
	-1.34E-08	-1.11E-05		-8.97E-09	-1.20E-05		-9.17E-09	-1.16E-05		-1.16E-08	-1.16E-05		-1.26E-08	-1.16E-05		-1.21E-08	-1.16E-05		-1.09E-08	-1.16E-05
	-1.34E-08	-1.11E-05		-8.97E-09	-1.20E-05		-9.17E-09	-1.16E-05		-1.17E-08	-1.16E-05		-1.27E-08	-1.16E-05		-1.21E-08	-1.16E-05		-1.10E-08	-1.16E-05
	-1.35E-08	-1.11E-05		-8.97E-09	-1.20E-05		-9.15E-09	-1.16E-05		-1.17E-08	-1.16E-05		-1.27E-08	-1.16E-05		-1.21E-08	-1.16E-05		-1.09E-08	-1.16E-05
	-1.35E-08	-1.11E-05		-8.95E-09	-1.20E-05		-9.15E-09	-1.16E-05		-1.17E-08	-1.16E-05		-1.26E-08	-1.16E-05		-1.21E-08	-1.16E-05		-1.09E-08	-1.16E-05
	-1.34E-08	-1.11E-05		-8.93E-09	-1.19E-05		-9.13E-09	-1.16E-05		-1.17E-08	-1.16E-05		-1.26E-08	-1.16E-05		-1.21E-08	-1.16E-05		-1.09E-08	-1.16E-05
	-1.35E-08	-1.11E-05		-8.97E-09	-1.19E-05		-9.15E-09	-1.16E-05		-1.16E-08	-1.16E-05		-1.27E-08	-1.16E-05		-1.21E-08	-1.16E-05		-1.09E-08	-1.16E-05
	-1.35E-08	-1.11E-05		-8.95E-09	-1.19E-05		-9.15E-09	-1.16E-05		-1.17E-08	-1.16E-05		-1.27E-08	-1.16E-05		-1.21E-08	-1.16E-05		-1.09E-08	-1.15E-05
	-1.35E-08	-1.11E-05		-8.93E-09	-1.19E-05		-9.11E-09	-1.16E-05		-1.17E-08	-1.16E-05		-1.27E-08	-1.16E-05		-1.21E-08	-1.16E-05		-1.09E-08	-1.15E-05
	-1.34E-08	-1.11E-05		-8.93E-09	-1.19E-05		-9.13E-09	-1.16E-05		-1.17E-08	-1.16E-05		-1.27E-08	-1.16E-05		-1.21E-08	-1.16E-05		-1.09E-08	-1.15E-05
	-1.35E-08	-1.11E-05		-8.93E-09	-1.19E-05		-9.13E-09	-1.16E-05		-1.17E-08	-1.16E-05		-1.26E-08	-1.16E-05		-1.21E-08	-1.16E-05		-1.09E-08	-1.15E-05
	-1.34E-08	-1.11E-05		-8.97E-09	-1.19E-05		-9.13E-09	-1.16E-05		-1.17E-08	-1.16E-05		-1.27E-08	-1.16E-05		-1.22E-08	-1.16E-05		-1.09E-08	-1.15E-05
	-1.35E-08	-1.11E-05		-8.95E-09	-1.19E-05		-9.13E-09	-1.16E-05		-1.17E-08	-1.16E-05		-1.27E-08	-1.16E-05		-1.21E-08	-1.16E-05		-1.09E-08	-1.15E-05
	-1.34E-08	-1.11E-05		-8.93E-09	-1.19E-05		-9.09E-09	-1.16E-05		-1.17E-08	-1.15E-05		-1.26E-08	-1.16E-05		-1.21E-08	-1.16E-05		-1.09E-08	-1.15E-05
	-1.35E-08	-1.11E-05		-8.93E-09	-1.19E-05		-9.11E-09	-1.16E-05		-1.17E-08	-1.15E-05		-1.26E-08	-1.16E-05		-1.21E-08	-1.15E-05		-1.09E-08	-1.15E-05
	-1.34E-08	-1.11E-05		-8.95E-09	-1.19E-05		-9.11E-09	-1.15E-05		-1.17E-08	-1.15E-05		-1.27E-08	-1.16E-05		-1.21E-08	-1.15E-05		-1.09E-08	-1.15E-05
	-1.34E-08	-1.11E-05		-8.93E-09	-1.19E-05		-9.13E-09	-1.15E-05		-1.17E-08	-1.15E-05		-1.27E-08	-1.15E-05		-1.21E-08	-1.15E-05		-1.09E-08	-1.15E-05
	-1.34E-08	-1.11E-05		-8.95E-09	-1.19E-05		-9.09E-09	-1.15E-05		-1.17E-08	-1.15E-05		-1.27E-08	-1.15E-05		-1.22E-08	-1.15E-05		-1.09E-08	-1.15E-05
	-1.34E-08	-1.11E-05		-8.95E-09	-1.19E-05		-9.09E-09	-1.15E-05		-1.17E-08	-1.15E-05		-1.27E-08	-1.15E-05		-1.21E-08	-1.15E-05		-1.09E-08	-1.15E-05
	-1.34E-08	-1.11E-05		-8.97E-09	-1.19E-05		-9.11E-09	-1.15E-05		-1.17E-08	-1.15E-05		-1.27E-08	-1.15E-05		-1.21E-08	-1.15E-05		-1.09E-08	-1.15E-05
	-1.35E-08	-1.11E-05		-8.93E-09	-1.19E-05		-9.11E-09	-1.15E-05		-1.17E-08	-1.15E-05		-1.27E-08	-1.15E-05		-1.21E-08	-1.15E-05		-1.09E-08	-1.15E-05
	-1.34E-08	-1.11E-05		-8.93E-09	-1.19E-05		-9.09E-09	-1.15E-05		-1.17E-08	-1.15E-05		-1.26E-08	-1.15E-05		-1.21E-08	-1.15E-05		-1.09E-08	-1.15E-05
	-1.35E-08	-1.11E-05		-8.91E-09	-1.19E-05		-9.11E-09	-1.15E-05		-1.17E-08	-1.15E-05		-1.27E-08	-1.15E-05		-1.21E-08	-1.15E-05		-1.09E-08	-1.15E-05
	-1.34E-08	-1.11E-05		-8.93E-09	-1.19E-05		-9.05E-09	-1.15E-05		-1.17E-08	-1.15E-05		-1.27E-08	-1.15E-05		-1.21E-08	-1.15E-05		-1.09E-08	-1.15E-05
	-1.34E-08	-1.11E-05		-8.95E-09	-1.19E-05		-9.07E-09	-1.15E-05		-1.17E-08	-1.15E-05		-1.27E-08	-1.15E-05		-1.21E-08	-1.15E-05		-1.09E-08	-1.15E-05
	-1.35E-08	-1.11E-05		-8.99E-09	-1.19E-05		-9.11E-09	-1.15E-05		-1.17E-08	-1.15E-05		-1.27E-08	-1.15E-05		-1.21E-08	-1.15E-05		-1.09E-08	-1.15E-05
	-1.34E-08	-1.11E-05		-8.95E-09	-1.19E-05		-9.07E-09	-1.15E-05		-1.17E-08	-1.15E-05		-1.27E-08	-1.15E-05		-1.21E-08	-1.15E-05		-1.09E-08	-1.15E-05
	-1.34E-08	-1.11E-05		-8.93E-09	-1.19E-05		-9.07E-09	-1.15E-05		-1.17E-08	-1.15E-05		-1.27E-08	-1.15E-05		-1.21E-08	-1.15E-05		-1.10E-08	-1.15E-05
	-1.34E-08	-1.11E-05		-8.95E-09	-1.19E-05		-9.07E-09	-1.15E-05		-1.17E-08	-1.15E-05		-1.26E-08	-1.15E-05		-1.21E-08	-1.15E-05		-1.09E-08	-1.15E-05
	-1.35E-08	-1.11E-05		-8.93E-09	-1.19E-05		-9.07E-09	-1.15E-05		-1.17E-08	-1.15E-05		-1.27E-08	-1.15E-05		-1.21E-08	-1.15E-05		-1.09E-08	-1.15E-05
	-1.35E-08	-1.11E-05		-8.97E-09	-1.19E-05		-9.07E-09	-1.15E-05		-1.17E-08	-1.15E-05		-1.27E-08	-1.15E-05		-1.21E-08	-1.15E-05		-1.09E-08	-1.15E-05
	-1.34E-08	-1.11E-05		-8.95E-09	-1.19E-05		-9.05E-09	-1.15E-05		-1.17E-08	-1.15E-05		-1.27E-08	-1.15E-05		-1.21E-08	-1.15E-05		-1.09E-08	-1.15E-05
	-1.34E-08	-1.11E-05		-8.95E-09	-1.19E-05		-9.05E-09	-1.15E-05		-1.17E-08	-1.15E-05		-1.27E-08	-1.15E-05		-1.21E-08	-1.15E-05		-1.09E-08	-1.15E-05
	-1.35E-08	-1.11E-05		-8.97E-09	-1.19E-05		-9.05E-09	-1.15E-05		-1.17E-08	-1.15E-05		-1.27E-08	-1.15E-05		-1.21E-08	-1.15E-05		-1.09E-08	-1.15E-05
	-1.34E-08	-1.11E-05		-8.95E-09	-1.19E-05		-9.07E-09	-1.15E-05		-1.17E-08	-1.15E-05		-1.27E-08	-1.15E-05		-1.21E-08	-1.15E-05		-1.09E-08	-1.15E-05
	-1.35E-08	-1.11E-05		-8.95E-09	-1.19E-05		-9.03E-09	-1.15E-05		-1.17E-08	-1.15E-05		-1.27E-08	-1.15E-05		-1.21E-08	-1.15E-05		-1.09E-08	-1.15E-05
	-1.35E-08	-1.11E-05		-8.93E-09	-1.19E-05		-9.05E-09	-1.15E-05		-1.17E-08	-1.15E-05		-1.26E-08	-1.15E-05		-1.21E-08	-1.15E-05		-1.09E-08	-1.15E-05
	-1.35E-08	-1.11E-05		-8.95E-09	-1.19E-05		-9.09E-09	-1.15E-05		-1.17E-08	-1.15E-05		-1.26E-08	-1.15E-05		-1.21E-08	-1.15E-05		-1.09E-08	-1.15E-05
	-1.35E-08	-1.11E-05		-8.95E-09	-1.19E-05		-9.05E-09	-1.15E-05		-1.17E-08	-1.15E-05		-1.26E-08	-1.15E-05		-1.21E-08	-1.15E-05		-1.09E-08	-1.15E-05
	-1.35E-08	-1.11E-05		-8.95E-09	-1.19E-05		-9.07E-09	-1.15E-05		-1.17E-08	-1.15E-05		-1.27E-08	-1.15E-05		-1.21E-08	-1.15E-05		-1.09E-08	-1.15E-05
	-1.35E-08	-1.11E-05		-8.93E-09	-1.19E-05		-9.07E-09	-1.15E-05		-1.17E-08	-1.15E-05		-1.27E-08	-1.15E-05		-1.21E-08	-1.15E-05		-1.09E-08	-1.15E-05
	-1.35E-08	-1.11E-05		-8.97E-09	-1.19E-05		-9.07E-09	-1.15E-05		-1.17E-08	-1.15E-05		-1.27E-08	-1.15E-05		-1.21E-08	-1.15E-05		-1.09E-08	-1.15E-05
	-1.35E-08	-1.11E-05		-8.95E-09	-1.19E-05		-9.11E-09	-1.15E-05		-1.17E-08	-1.15E-05		-1.27E-08	-1.15E-05		-1.21E-08	-1.15E-05		-1.09E-08	-1.15E-05
	-1.35E-08	-1.11E-05		-8.97E-09	-1.19E-05		-9.03E-09	-1.15E-05		-1.17E-08	-1.15E-05		-1.27E-08	-1.15E-05		-1.21E-08	-1.15E-05		-1.10E-08	-1.15E-05
	-1.35E-08	-1.11E-05		-8.95E-09	-1.19E-05		-9.07E-09	-1.15E-05		-1.17E-08	-1.15E-05		-1.26E-08	-1.15E-05		-1.21E-08	-1.15E-05		-1.10E-08	-1.15E-05
	-1.35E-08	-1.11E-05		-9.01E-09	-1.19E-05		-9.07E-09	-1.15E-05		-1.17E-08	-1.15E-05		-1.26E-08	-1.15E-05		-1.21E-08	-1.15E-05		-1.10E-08	-1.15E-05
	-1.35E-08	-1.11E-05		-8.97E-09	-1.19E-05		-9.07E-09	-1.15E-05		-1.17E-08	-1.15E-05		-1.27E-08	-1.15E-05		-1.21E-08	-1.15E-05		-1.10E-08	-1.15E-05
	-1.34E-08	-1.11E-05		-8.95E-09	-1.19E-05		-9.07E-09	-1.15E-05		-1.17E-08	-1.15E-05		-1.27E-08	-1.15E-05		-1.21E-08	-1.15E-05		-1.09E-08	-1.15E-05
	-1.34E-08	-1.11E-05		-8.97E-09	-1.19E-05		-9.05E-09	-1.15E-05		-1.17E-08	-1.15E-05		-1.27E-08	-1.15E-05		-1.21E-08	-1.15E-05		-1.10E-08	-1.15E-05
	-1.35E-08	-1.11E-05		-8.93E-09	-1.19E-05		-9.05E-09	-1.15E-05		-1.17E-08	-1.15E-05		-1.27E-08	-1.15E-05		-1.21E-08	-1.15E-05		-1.10E-08	-1.15E-05
	-1.35E-08	-1.11E-05		-8.99E-09	-1.19E-05		-9.05E-09	-1.15E-05		-1.17E-08	-1.15E-05		-1.27E-08	-1.15E-05		-1.21E-08	-1.15E-05		-1.10E-08	-1.15E-05
	-1.35E-08	-1.11E-05		-8.97E-09	-1.19E-05		-9.03E-09	-1.15E-05		-1.17E-08	-1.15E-05		-1.27E-08	-1.15E-05		-1.21E-08	-1.15E-05		-1.10E-08	-1.15E-05
	-1.34E-08	-1.11E-05		-8.93E-09	-1.19E-05		-9.05E-09	-1.15E-05		-1.17E-08	-1.15E-05		-1.27E-08	-1.15E-05		-1.21E-08	-1.15E-05		-1.09E-08	-1.15E-05
	-1.34E-08	-1.11E-05		-8.93E-09	-1.19E-05		-9.09E-09	-1.15E-05		-1.17E-08	-1.15E-05		-1.27E-08	-1.15E-05		-1.21E-08	-1.15E-05		-1.10E-08	-1.15E-05
	-1.35E-08	-1.11E-05		-8.95E-09	-1.19E-05		-9.05E-09	-1.15E-05		-1.17E-08	-1.15E-05		-1.27E-08	-1.15E-05		-1.21E-08	-1.15E-05		-1.09E-08	-1.15E-05
	-1.35E-08	-1.11E-05		-8.95E-09	-1.19E-05		-9.07E-09	-1.15E-05		-1.17E-08	-1.15E-05		-1.26E-08	-1.15E-05		-1.21E-08	-1.15E-05		-1.09E-08	-1.15E-05
	-1.35E-08	-1.11E-05		-8.95E-09	-1.19E-05		-9.03E-09	-1.15E-05		-1.17E-08	-1.15E-05		-1.27E-08	-1.15E-05		-1.21E-08	-1.15E-05		-1.10E-08	-1.15E-05
	-1.35E-08	-1.11E-05		-8.95E-09	-1.19E-05		-9.07E-09	-1.15E-05		-1.17E-08	-1.15E-05		-1.27E-08	-1.15E-05		-1.21E-08	-1.15E-05		-1.10E-08	-1.15E-05
	-1.34E-08	-1.11E-05		-8.93E-09	-1.19E-05		-9.09E-09	-1.15E-05		-1.17E-08	-1.15E-05		-1.27E-08	-1.15E-05		-1.21E-08	-1.15E-05		-1.10E-08	-1.15E-05
	-1.34E-08	-1.11E-05		-8.93E-09	-1.19E-05		-9.05E-09	-1.15E-05		-1.17E-08	-1.15E-05		-1.27E-08	-1.15E-05		-1.21E-08	-1.15E-05		-1.10E-08	-1.15E-05
	-1.35E-08	-1.11E-05		-8.91E-09	-1.19E-05		-9.05E-09	-1.15E-05		-1.17E-08	-1.15E-05		-1.27E-08	-1.15E-05		-1.21E-08	-1.15E-05		-1.10E-08	-1.15E-05
	-1.34E-08	-1.11E-05		-8.95E-09	-1.19E-05		-9.09E-09	-1.15E-05		-1.17E-08	-1.15E-05		-1.27E-08	-1.15E-05		-1.21E-08	-1.15E-05		-1.10E-08	-1.15E-05
	-1.35E-08	-1.11E-05		-8.95E-09	-1.19E-05		-9.09E-09	-1.15E-05		-1.16E-08	-1.15E-05		-1.27E-08	-1.15E-05		-1.21E-08	-1.15E-05		-1.10E-08	-1.15E-05
	-1.35E-08	-1.11E-05		-8.93E-09	-1.19E-05		-9.07E-09	-1.15E-05		-1.17E-08	-1.15E-05		-1.27E-08	-1.15E-05		-1.21E-08	-1.15E-05		-1.10E-08	-1.15E-05
	-1.34E-08	-1.11E-05		-8.93E-09	-1.19E-05		-9.09E-09	-1.15E-05		-1.17E-08	-1.15E-05		-1.27E-08	-1.15E-05		-1.21E-08	-1.15E-05		-1.09E-08	-1.15E-05
	-1.35E-08	-1.11E-05		-8.93E-09	-1.19E-05		-9.07E-09	-1.15E-05		-1.17E-08	-1.15E-05		-1.27E-08	-1.15E-05		-1.21E-08	-1.15E-05		-1.10E-08	-1.15E-05
	-1.34E-08	-1.11E-05		-8.95E-09	-1.19E-05		-9.05E-09	-1.15E-05		-1.17E-08	-1.15E-05		-1.27E-08	-1.15E-05		-1.21E-08	-1.15E-05		-1.09E-08	-1.15E-05
	-1.34E-08	-1.11E-05		-8.93E-09	-1.19E-05		-9.05E-09	-1.15E-05		-1.17E-08	-1.15E-05		-1.27E-08	-1.15E-05		-1.21E-08	-1.15E-05		-1.09E-08	-1.15E-05
	-1.35E-08	-1.11E-05		-8.93E-09	-1.19E-05		-9.07E-09	-1.15E-05		-1.17E-08	-1.15E-05		-1.26E-08	-1.15E-05		-1.21E-08	-1.15E-05		-1.09E-08	-1.15E-05
	-1.34E-08	-1.11E-05		-8.93E-09	-1.19E-05		-9.07E-09	-1.15E-05		-1.17E-08	-1.15E-05		-1.26E-08	-1.15E-05		-1.21E-08	-1.15E-05		-1.09E-08	-1.15E-05
	-1.34E-08	-1.11E-05		-8.97E-09	-1.19E-05		-9.09E-09	-1.15E-05		-1.17E-08	-1.15E-05		-1.26E-08	-1.15E-05		-1.21E-08	-1.15E-05		-1.09E-08	-1.15E-05
	-1.35E-08	-1.11E-05		-8.95E-09	-1.19E-05		-9.07E-09	-1.15E-05		-1.17E-08	-1.15E-05		-1.26E-08	-1.15E-05		-1.21E-08	-1.15E-05		-1.09E-08	-1.15E-05
	-1.34E-08	-1.11E-05		-8.93E-09	-1.19E-05		-9.05E-09	-1.15E-05		-1.17E-08	-1.15E-05		-1.27E-08	-1.15E-05		-1.21E-08	-1.15E-05		-1.09E-08	-1.15E-05
	-1.35E-08	-1.11E-05		-8.99E-09	-1.19E-05		-9.05E-09	-1.15E-05		-1.17E-08	-1.15E-05		-1.26E-08	-1.15E-05		-1.21E-08	-1.15E-05		-1.09E-08	-1.15E-05
	-1.35E-08	-1.11E-05		-8.95E-09	-1.19E-05		-9.07E-09	-1.15E-05		-1.17E-08	-1.15E-05		-1.26E-08	-1.15E-05		-1.21E-08	-1.15E-05		-1.09E-08	-1.15E-05
	-1.34E-08	-1.11E-05		-8.95E-09	-1.19E-05		-9.07E-09	-1.15E-05		-1.17E-08	-1.15E-05		-1.27E-08	-1.15E-05		-1.21E-08	-1.15E-05		-1.09E-08	-1.15E-05
	-1.34E-08	-1.11E-05		-8.97E-09	-1.19E-05		-9.03E-09	-1.15E-05		-1.17E-08	-1.15E-05		-1.27E-08	-1.15E-05		-1.21E-08	-1.15E-05		-1.09E-08	-1.15E-05
	-1.34E-08	-1.11E-05		-8.97E-09	-1.19E-05		-9.03E-09	-1.15E-05		-1.17E-08	-1.15E-05		-1.27E-08	-1.15E-05		-1.21E-08	-1.15E-05		-1.09E-08	-1.15E-05
	-1.35E-08	-1.11E-05		-8.97E-09	-1.19E-05		-9.09E-09	-1.15E-05		-1.17E-08	-1.15E-05		-1.27E-08	-1.15E-05		-1.21E-08	-1.15E-05		-1.09E-08	-1.15E-05
	-1.35E-08	-1.11E-05		-8.99E-09	-1.19E-05		-9.05E-09	-1.15E-05		-1.17E-08	-1.15E-05		-1.27E-08	-1.15E-05		-1.21E-08	-1.15E-05		-1.09E-08	-1.15E-05
	-1.35E-08	-1.11E-05		-8.99E-09	-1.19E-05		-9.05E-09	-1.15E-05		-1.17E-08	-1.15E-05		-1.26E-08	-1.15E-05		-1.21E-08	-1.15E-05		-1.09E-08	-1.15E-05
	-1.34E-08	-1.11E-05		-8.95E-09	-1.19E-05		-9.09E-09	-1.15E-05		-1.17E-08	-1.15E-05		-1.27E-08	-1.15E-05		-1.21E-08	-1.15E-05		-1.09E-08	-1.15E-05
	-1.34E-08	-1.11E-05		-8.99E-09	-1.19E-05		-9.07E-09	-1.15E-05		-1.17E-08	-1.15E-05		-1.27E-08	-1.15E-05		-1.21E-08	-1.15E-05		-1.09E-08	-1.15E-05
	-1.35E-08	-1.11E-05		-8.97E-09	-1.19E-05		-9.09E-09	-1.15E-05		-1.17E-08	-1.15E-05		-1.27E-08	-1.15E-05		-1.21E-08	-1.15E-05		-1.09E-08	-1.15E-05
	-1.34E-08	-1.11E-05		-8.93E-09	-1.19E-05		-9.07E-09	-1.15E-05		-1.17E-08	-1.15E-05		-1.27E-08	-1.15E-05		-1.21E-08	-1.15E-05		-1.09E-08	-1.15E-05
	-1.35E-08	-1.11E-05		-8.95E-09	-1.19E-05		-9.07E-09	-1.15E-05		-1.17E-08	-1.15E-05		-1.27E-08	-1.15E-05		-1.21E-08	-1.15E-05		-1.09E-08	-1.15E-05
	-1.35E-08	-1.11E-05		-8.97E-09	-1.19E-05		-9.11E-09	-1.15E-05		-1.17E-08	-1.15E-05		-1.27E-08	-1.15E-05		-1.21E-08	-1.15E-05		-1.09E-08	-1.15E-05
	-1.34E-08	-1.11E-05		-8.99E-09	-1.19E-05		-9.07E-09	-1.15E-05		-1.17E-08	-1.15E-05		-1.27E-08	-1.15E-05		-1.21E-08	-1.15E-05		-1.09E-08	-1.15E-05
	-1.34E-08	-1.11E-05		-8.99E-09	-1.19E-05		-9.07E-09	-1.15E-05		-1.17E-08	-1.15E-05		-1.26E-08	-1.15E-05		-1.21E-08	-1.15E-05		-1.09E-08	-1.15E-05
	-1.34E-08	-1.11E-05		-8.97E-09	-1.19E-05		-9.11E-09	-1.15E-05		-1.17E-08	-1.15E-05		-1.26E-08	-1.15E-05		-1.21E-08	-1.15E-05		-1.09E-08	-1.15E-05
	-1.34E-08	-1.11E-05		-8.99E-09	-1.19E-05		-9.09E-09	-1.15E-05		-1.17E-08	-1.15E-05		-1.26E-08	-1.15E-05		-1.21E-08	-1.15E-05		-1.09E-08	-1.15E-05
	-1.34E-08	-1.11E-05		-8.97E-09	-1.19E-05		-9.11E-09	-1.15E-05		-1.17E-08	-1.15E-05		-1.26E-08	-1.15E-05		-1.21E-08	-1.15E-05		-1.09E-08	-1.15E-05
	-1.35E-08	-1.11E-05		-8.97E-09	-1.19E-05		-9.09E-09	-1.15E-05		-1.17E-08	-1.15E-05		-1.26E-08	-1.15E-05		-1.21E-08	-1.15E-05		-1.09E-08	-1.15E-05
	-1.34E-08	-1.11E-05		-8.95E-09	-1.19E-05		-9.11E-09	-1.15E-05		-1.17E-08	-1.15E-05		-1.26E-08	-1.15E-05		-1.21E-08	-1.15E-05		-1.09E-08	-1.15E-05
	-1.34E-08	-1.11E-05		-8.97E-09	-1.19E-05		-9.11E-09	-1.15E-05		-1.17E-08	-1.15E-05		-1.26E-08	-1.15E-05		-1.21E-08	-1.15E-05		-1.09E-08	-1.15E-05
	-1.34E-08	-1.11E-05		-8.99E-09	-1.19E-05		-9.15E-09	-1.15E-05		-1.16E-08	-1.15E-05		-1.26E-08	-1.15E-05		-1.21E-08	-1.15E-05		-1.09E-08	-1.15E-05
	-1.34E-08	-1.11E-05		-8.95E-09	-1.19E-05		-9.13E-09	-1.15E-05		-1.17E-08	-1.15E-05		-1.26E-08	-1.15E-05		-1.21E-08	-1.15E-05		-1.09E-08	-1.15E-05
	-1.34E-08	-1.11E-05		-8.97E-09	-1.19E-05		-9.11E-09	-1.15E-05		-1.17E-08	-1.15E-05		-1.26E-08	-1.15E-05		-1.21E-08	-1.15E-05		-1.09E-08	-1.15E-05
	-1.34E-08	-1.11E-05		-8.99E-09	-1.19E-05		-9.11E-09	-1.15E-05		-1.17E-08	-1.15E-05		-1.26E-08	-1.15E-05		-1.21E-08	-1.15E-05		-1.09E-08	-1.15E-05
	-1.34E-08	-1.11E-05		-8.99E-09	-1.19E-05		-9.11E-09	-1.15E-05		-1.17E-08	-1.15E-05		-1.26E-08	-1.15E-05		-1.21E-08	-1.15E-05		-1.09E-08	-1.15E-05
	-1.35E-08	-1.11E-05		-8.99E-09	-1.19E-05		-9.15E-09	-1.15E-05		-1.17E-08	-1.15E-05		-1.26E-08	-1.15E-05		-1.21E-08	-1.15E-05		-1.08E-08	-1.15E-05
	-1.34E-08	-1.11E-05		-8.97E-09	-1.19E-05		-9.15E-09	-1.15E-05		-1.17E-08	-1.15E-05		-1.26E-08	-1.15E-05		-1.21E-08	-1.15E-05		-1.09E-08	-1.15E-05
	-1.34E-08	-1.11E-05		-8.95E-09	-1.19E-05		-9.13E-09	-1.15E-05		-1.17E-08	-1.15E-05		-1.26E-08	-1.15E-05		-1.21E-08	-1.15E-05		-1.09E-08	-1.15E-05
	-1.34E-08	-1.11E-05		-8.95E-09	-1.19E-05		-9.15E-09	-1.15E-05		-1.17E-08	-1.15E-05		-1.26E-08	-1.15E-05		-1.21E-08	-1.15E-05		-1.09E-08	-1.15E-05
	-1.34E-08	-1.10E-05		-8.97E-09	-1.19E-05		-9.15E-09	-1.15E-05		-1.17E-08	-1.15E-05		-1.26E-08	-1.15E-05		-1.21E-08	-1.15E-05		-1.09E-08	-1.15E-05
	-1.34E-08	-1.10E-05		-8.95E-09	-1.19E-05		-9.15E-09	-1.15E-05		-1.17E-08	-1.15E-05		-1.26E-08	-1.15E-05		-1.21E-08	-1.15E-05		-1.09E-08	-1.15E-05
	-1.34E-08	-1.10E-05		-8.97E-09	-1.19E-05		-9.15E-09	-1.15E-05		-1.17E-08	-1.15E-05		-1.26E-08	-1.15E-05		-1.21E-08	-1.15E-05		-1.09E-08	-1.15E-05
	-1.34E-08	-1.10E-05		-8.95E-09	-1.19E-05		-9.17E-09	-1.15E-05		-1.17E-08	-1.15E-05		-1.26E-08	-1.15E-05		-1.21E-08	-1.15E-05		-1.09E-08	-1.15E-05
	-1.34E-08	-1.10E-05		-8.99E-09	-1.19E-05		-9.17E-09	-1.15E-05		-1.17E-08	-1.15E-05		-1.26E-08	-1.15E-05		-1.22E-08	-1.15E-05		-1.09E-08	-1.15E-05
	-1.35E-08	-1.10E-05		-8.93E-09	-1.19E-05		-9.13E-09	-1.15E-05		-1.17E-08	-1.15E-05		-1.26E-08	-1.15E-05		-1.21E-08	-1.15E-05		-1.09E-08	-1.15E-05
	-1.34E-08	-1.10E-05		-8.95E-09	-1.19E-05		-9.17E-09	-1.15E-05		-1.17E-08	-1.15E-05		-1.26E-08	-1.15E-05		-1.21E-08	-1.15E-05		-1.08E-08	-1.15E-05
	-1.34E-08	-1.10E-05		-8.95E-09	-1.19E-05		-9.17E-09	-1.15E-05		-1.17E-08	-1.15E-05		-1.26E-08	-1.15E-05		-1.21E-08	-1.15E-05		-1.08E-08	-1.15E-05
	-1.35E-08	-1.10E-05		-8.95E-09	-1.19E-05		-9.20E-09	-1.15E-05		-1.17E-08	-1.15E-05		-1.26E-08	-1.15E-05		-1.21E-08	-1.15E-05		-1.08E-08	-1.15E-05
	-1.34E-08	-1.10E-05		-8.93E-09	-1.19E-05		-9.20E-09	-1.15E-05		-1.17E-08	-1.15E-05		-1.26E-08	-1.15E-05		-1.21E-08	-1.15E-05		-1.08E-08	-1.15E-05
	-1.34E-08	-1.10E-05		-8.97E-09	-1.19E-05		-9.24E-09	-1.15E-05		-1.17E-08	-1.15E-05		-1.26E-08	-1.15E-05		-1.21E-08	-1.15E-05		-1.09E-08	-1.15E-05
	-1.34E-08	-1.10E-05		-8.93E-09	-1.19E-05		-9.20E-09	-1.15E-05		-1.17E-08	-1.15E-05		-1.26E-08	-1.15E-05		-1.21E-08	-1.15E-05		-1.08E-08	-1.15E-05
	-1.34E-08	-1.10E-05		-8.95E-09	-1.19E-05		-9.17E-09	-1.15E-05		-1.17E-08	-1.15E-05		-1.26E-08	-1.15E-05		-1.21E-08	-1.15E-05		-1.08E-08	-1.15E-05
	-1.34E-08	-1.10E-05		-8.97E-09	-1.18E-05		-9.22E-09	-1.15E-05		-1.17E-08	-1.15E-05		-1.26E-08	-1.15E-05		-1.21E-08	-1.15E-05		-1.09E-08	-1.15E-05
	-1.34E-08	-1.10E-05		-8.95E-09	-1.18E-05		-9.26E-09	-1.15E-05		-1.17E-08	-1.15E-05		-1.26E-08	-1.15E-05		-1.21E-08	-1.15E-05		-1.09E-08	-1.15E-05
	-1.34E-08	-1.10E-05		-8.95E-09	-1.18E-05		-9.26E-09	-1.15E-05		-1.17E-08	-1.15E-05		-1.26E-08	-1.15E-05		-1.21E-08	-1.15E-05		-1.09E-08	-1.15E-05
	-1.34E-08	-1.10E-05		-8.97E-09	-1.18E-05		-9.26E-09	-1.15E-05		-1.17E-08	-1.15E-05		-1.26E-08	-1.15E-05		-1.21E-08	-1.15E-05		-1.08E-08	-1.15E-05
	-1.34E-08	-1.10E-05		-8.95E-09	-1.18E-05		-9.26E-09	-1.15E-05		-1.17E-08	-1.15E-05		-1.26E-08	-1.15E-05		-1.21E-08	-1.15E-05		-1.08E-08	-1.15E-05
	-1.35E-08	-1.10E-05		-8.97E-09	-1.18E-05		-9.28E-09	-1.15E-05		-1.17E-08	-1.15E-05		-1.26E-08	-1.15E-05		-1.21E-08	-1.15E-05		-1.08E-08	-1.15E-05
	-1.35E-08	-1.10E-05		-8.99E-09	-1.18E-05		-9.28E-09	-1.15E-05		-1.17E-08	-1.15E-05		-1.26E-08	-1.15E-05		-1.21E-08	-1.15E-05		-1.08E-08	-1.15E-05
	-1.35E-08	-1.10E-05		-8.97E-09	-1.18E-05		-9.28E-09	-1.15E-05		-1.17E-08	-1.15E-05		-1.26E-08	-1.15E-05		-1.21E-08	-1.15E-05		-1.08E-08	-1.15E-05
	-1.35E-08	-1.10E-05		-8.99E-09	-1.18E-05		-9.28E-09	-1.15E-05		-1.17E-08	-1.15E-05		-1.26E-08	-1.15E-05		-1.21E-08	-1.15E-05		-1.09E-08	-1.15E-05
	-1.35E-08	-1.10E-05		-8.97E-09	-1.18E-05		-9.28E-09	-1.15E-05		-1.17E-08	-1.15E-05		-1.26E-08	-1.15E-05		-1.21E-08	-1.15E-05		-1.08E-08	-1.15E-05
	-1.35E-08	-1.10E-05		-8.97E-09	-1.18E-05		-9.30E-09	-1.15E-05		-1.17E-08	-1.15E-05		-1.26E-08	-1.15E-05		-1.21E-08	-1.15E-05		-1.08E-08	-1.14E-05
	-1.34E-08	-1.10E-05		-8.99E-09	-1.18E-05		-9.26E-09	-1.15E-05		-1.17E-08	-1.15E-05		-1.26E-08	-1.15E-05		-1.21E-08	-1.15E-05		-1.08E-08	-1.14E-05
	-1.35E-08	-1.10E-05		-8.97E-09	-1.18E-05		-9.32E-09	-1.15E-05		-1.17E-08	-1.15E-05		-1.26E-08	-1.15E-05		-1.21E-08	-1.15E-05		-1.08E-08	-1.14E-05
	-1.34E-08	-1.10E-05		-8.99E-09	-1.18E-05		-9.32E-09	-1.15E-05		-1.17E-08	-1.15E-05		-1.26E-08	-1.15E-05		-1.21E-08	-1.15E-05		-1.08E-08	-1.14E-05
	-1.34E-08	-1.10E-05		-8.97E-09	-1.18E-05		-9.34E-09	-1.15E-05		-1.17E-08	-1.15E-05		-1.26E-08	-1.15E-05		-1.21E-08	-1.15E-05		-1.08E-08	-1.14E-05
	-1.34E-08	-1.10E-05		-8.95E-09	-1.18E-05		-9.32E-09	-1.15E-05		-1.17E-08	-1.15E-05		-1.26E-08	-1.15E-05		-1.21E-08	-1.15E-05		-1.08E-08	-1.14E-05
	-1.35E-08	-1.10E-05		-8.97E-09	-1.18E-05		-9.32E-09	-1.15E-05		-1.17E-08	-1.14E-05		-1.26E-08	-1.15E-05		-1.21E-08	-1.15E-05		-1.08E-08	-1.14E-05
	-1.35E-08	-1.10E-05		-8.97E-09	-1.18E-05		-9.34E-09	-1.15E-05		-1.17E-08	-1.14E-05		-1.26E-08	-1.15E-05		-1.21E-08	-1.14E-05		-1.08E-08	-1.14E-05
	-1.34E-08	-1.10E-05		-8.95E-09	-1.18E-05		-9.32E-09	-1.14E-05		-1.17E-08	-1.14E-05		-1.26E-08	-1.15E-05		-1.21E-08	-1.14E-05		-1.08E-08	-1.14E-05
	-1.34E-08	-1.10E-05		-8.97E-09	-1.18E-05		-9.36E-09	-1.14E-05		-1.17E-08	-1.14E-05		-1.26E-08	-1.14E-05		-1.21E-08	-1.14E-05		-1.08E-08	-1.14E-05
	-1.34E-08	-1.10E-05		-8.97E-09	-1.18E-05		-9.36E-09	-1.14E-05		-1.17E-08	-1.14E-05		-1.26E-08	-1.14E-05		-1.21E-08	-1.14E-05		-1.08E-08	-1.14E-05
	-1.34E-08	-1.10E-05		-8.97E-09	-1.18E-05		-9.36E-09	-1.14E-05		-1.17E-08	-1.14E-05		-1.26E-08	-1.14E-05		-1.21E-08	-1.14E-05		-1.08E-08	-1.14E-05
	-1.34E-08	-1.10E-05		-8.99E-09	-1.18E-05		-9.38E-09	-1.14E-05		-1.17E-08	-1.14E-05		-1.26E-08	-1.14E-05		-1.21E-08	-1.14E-05		-1.08E-08	-1.14E-05
	-1.34E-08	-1.10E-05		-8.97E-09	-1.18E-05		-9.38E-09	-1.14E-05		-1.17E-08	-1.14E-05		-1.26E-08	-1.14E-05		-1.21E-08	-1.14E-05		-1.08E-08	-1.14E-05
	-1.35E-08	-1.10E-05		-8.97E-09	-1.18E-05		-9.36E-09	-1.14E-05		-1.17E-08	-1.14E-05		-1.26E-08	-1.14E-05		-1.21E-08	-1.14E-05		-1.08E-08	-1.14E-05
	-1.34E-08	-1.10E-05		-8.95E-09	-1.18E-05		-9.38E-09	-1.14E-05		-1.17E-08	-1.14E-05		-1.26E-08	-1.14E-05		-1.21E-08	-1.14E-05		-1.08E-08	-1.14E-05
	-1.34E-08	-1.10E-05		-8.95E-09	-1.18E-05		-9.36E-09	-1.14E-05		-1.17E-08	-1.14E-05		-1.26E-08	-1.14E-05		-1.21E-08	-1.14E-05		-1.08E-08	-1.14E-05
	-1.34E-08	-1.10E-05		-8.93E-09	-1.18E-05		-9.36E-09	-1.14E-05		-1.17E-08	-1.14E-05		-1.26E-08	-1.14E-05		-1.21E-08	-1.14E-05		-1.08E-08	-1.14E-05
	-1.34E-08	-1.10E-05		-8.93E-09	-1.18E-05		-9.40E-09	-1.14E-05		-1.17E-08	-1.14E-05		-1.26E-08	-1.14E-05		-1.21E-08	-1.14E-05		-1.08E-08	-1.14E-05
	-1.34E-08	-1.10E-05		-8.97E-09	-1.18E-05		-9.36E-09	-1.14E-05		-1.17E-08	-1.14E-05		-1.26E-08	-1.14E-05		-1.21E-08	-1.14E-05		-1.08E-08	-1.14E-05
	-1.34E-08	-1.10E-05		-8.97E-09	-1.18E-05		-9.40E-09	-1.14E-05		-1.17E-08	-1.14E-05		-1.26E-08	-1.14E-05		-1.21E-08	-1.14E-05		-1.08E-08	-1.14E-05
	-1.34E-08	-1.10E-05		-8.99E-09	-1.18E-05		-9.36E-09	-1.14E-05		-1.17E-08	-1.14E-05		-1.26E-08	-1.14E-05		-1.21E-08	-1.14E-05		-1.08E-08	-1.14E-05
	-1.34E-08	-1.10E-05		-8.99E-09	-1.18E-05		-9.36E-09	-1.14E-05		-1.17E-08	-1.14E-05		-1.26E-08	-1.14E-05		-1.21E-08	-1.14E-05		-1.08E-08	-1.14E-05
	-1.34E-08	-1.10E-05		-8.97E-09	-1.18E-05		-9.38E-09	-1.14E-05		-1.17E-08	-1.14E-05		-1.26E-08	-1.14E-05		-1.21E-08	-1.14E-05		-1.08E-08	-1.14E-05
	-1.35E-08	-1.10E-05		-8.93E-09	-1.18E-05		-9.36E-09	-1.14E-05		-1.17E-08	-1.14E-05		-1.26E-08	-1.14E-05		-1.21E-08	-1.14E-05		-1.08E-08	-1.14E-05
	-1.34E-08	-1.10E-05		-8.97E-09	-1.18E-05		-9.38E-09	-1.14E-05		-1.17E-08	-1.14E-05		-1.26E-08	-1.14E-05		-1.21E-08	-1.14E-05		-1.08E-08	-1.14E-05
	-1.34E-08	-1.10E-05		-8.93E-09	-1.18E-05		-9.38E-09	-1.14E-05		-1.17E-08	-1.14E-05		-1.26E-08	-1.14E-05		-1.21E-08	-1.14E-05		-1.08E-08	-1.14E-05
	-1.34E-08	-1.10E-05		-8.95E-09	-1.18E-05		-9.36E-09	-1.14E-05		-1.17E-08	-1.14E-05		-1.26E-08	-1.14E-05		-1.21E-08	-1.14E-05		-1.08E-08	-1.14E-05
	-1.34E-08	-1.10E-05		-8.93E-09	-1.18E-05		-9.40E-09	-1.14E-05		-1.17E-08	-1.14E-05		-1.26E-08	-1.14E-05		-1.21E-08	-1.14E-05		-1.08E-08	-1.14E-05
	-1.34E-08	-1.10E-05		-8.95E-09	-1.18E-05		-9.40E-09	-1.14E-05		-1.17E-08	-1.14E-05		-1.26E-08	-1.14E-05		-1.21E-08	-1.14E-05		-1.08E-08	-1.14E-05
	-1.34E-08	-1.10E-05		-8.95E-09	-1.18E-05		-9.40E-09	-1.14E-05		-1.17E-08	-1.14E-05		-1.26E-08	-1.14E-05		-1.21E-08	-1.14E-05		-1.08E-08	-1.14E-05
	-1.34E-08	-1.10E-05		-8.99E-09	-1.18E-05		-9.42E-09	-1.14E-05		-1.17E-08	-1.14E-05		-1.26E-08	-1.14E-05		-1.21E-08	-1.14E-05		-1.08E-08	-1.14E-05
	-1.34E-08	-1.10E-05		-8.99E-09	-1.18E-05		-9.42E-09	-1.14E-05		-1.17E-08	-1.14E-05		-1.26E-08	-1.14E-05		-1.21E-08	-1.14E-05		-1.08E-08	-1.14E-05
	-1.34E-08	-1.10E-05		-8.97E-09	-1.18E-05		-9.42E-09	-1.14E-05		-1.17E-08	-1.14E-05		-1.26E-08	-1.14E-05		-1.21E-08	-1.14E-05		-1.08E-08	-1.14E-05
	-1.34E-08	-1.10E-05		-8.97E-09	-1.18E-05		-9.42E-09	-1.14E-05		-1.17E-08	-1.14E-05		-1.26E-08	-1.14E-05		-1.21E-08	-1.14E-05		-1.08E-08	-1.14E-05
	-1.34E-08	-1.10E-05		-8.97E-09	-1.18E-05		-9.42E-09	-1.14E-05		-1.17E-08	-1.14E-05		-1.26E-08	-1.14E-05		-1.21E-08	-1.14E-05		-1.08E-08	-1.14E-05
	-1.34E-08	-1.10E-05		-8.95E-09	-1.18E-05		-9.40E-09	-1.14E-05		-1.17E-08	-1.14E-05		-1.26E-08	-1.14E-05		-1.21E-08	-1.14E-05		-1.08E-08	-1.14E-05
	-1.34E-08	-1.10E-05		-8.97E-09	-1.18E-05		-9.44E-09	-1.14E-05		-1.17E-08	-1.14E-05		-1.26E-08	-1.14E-05		-1.21E-08	-1.14E-05		-1.08E-08	-1.14E-05
	-1.34E-08	-1.10E-05		-8.97E-09	-1.18E-05		-9.42E-09	-1.14E-05		-1.17E-08	-1.14E-05		-1.26E-08	-1.14E-05		-1.21E-08	-1.14E-05		-1.08E-08	-1.14E-05
	-1.34E-08	-1.10E-05		-8.99E-09	-1.18E-05		-9.40E-09	-1.14E-05		-1.17E-08	-1.14E-05		-1.26E-08	-1.14E-05		-1.21E-08	-1.14E-05		-1.08E-08	-1.14E-05
	-1.34E-08	-1.10E-05		-8.99E-09	-1.18E-05		-9.40E-09	-1.14E-05		-1.17E-08	-1.14E-05		-1.26E-08	-1.14E-05		-1.21E-08	-1.14E-05		-1.08E-08	-1.14E-05
	-1.34E-08	-1.10E-05		-8.95E-09	-1.18E-05		-9.40E-09	-1.14E-05		-1.17E-08	-1.14E-05		-1.26E-08	-1.14E-05		-1.21E-08	-1.14E-05		-1.08E-08	-1.14E-05
	-1.34E-08	-1.10E-05		-8.99E-09	-1.18E-05		-9.40E-09	-1.14E-05		-1.17E-08	-1.14E-05		-1.26E-08	-1.14E-05		-1.21E-08	-1.14E-05		-1.08E-08	-1.14E-05
	-1.34E-08	-1.10E-05		-8.97E-09	-1.18E-05		-9.40E-09	-1.14E-05		-1.17E-08	-1.14E-05		-1.26E-08	-1.14E-05		-1.21E-08	-1.14E-05		-1.08E-08	-1.14E-05
	-1.34E-08	-1.10E-05		-8.95E-09	-1.18E-05		-9.42E-09	-1.14E-05		-1.17E-08	-1.14E-05		-1.26E-08	-1.14E-05		-1.21E-08	-1.14E-05		-1.08E-08	-1.14E-05
	-1.34E-08	-1.10E-05		-8.93E-09	-1.18E-05		-9.42E-09	-1.14E-05		-1.17E-08	-1.14E-05		-1.26E-08	-1.14E-05		-1.21E-08	-1.14E-05		-1.08E-08	-1.14E-05
	-1.34E-08	-1.10E-05		-8.93E-09	-1.18E-05		-9.42E-09	-1.14E-05		-1.17E-08	-1.14E-05		-1.26E-08	-1.14E-05		-1.21E-08	-1.14E-05		-1.08E-08	-1.14E-05
	-1.34E-08	-1.10E-05		-8.97E-09	-1.18E-05		-9.42E-09	-1.14E-05		-1.17E-08	-1.14E-05		-1.26E-08	-1.14E-05		-1.21E-08	-1.14E-05		-1.08E-08	-1.14E-05
	-1.34E-08	-1.10E-05		-8.99E-09	-1.18E-05		-9.44E-09	-1.14E-05		-1.17E-08	-1.14E-05		-1.26E-08	-1.14E-05		-1.21E-08	-1.14E-05		-1.08E-08	-1.14E-05
	-1.34E-08	-1.10E-05		-8.97E-09	-1.18E-05		-9.44E-09	-1.14E-05		-1.17E-08	-1.14E-05		-1.26E-08	-1.14E-05		-1.21E-08	-1.14E-05		-1.08E-08	-1.14E-05
	-1.34E-08	-1.10E-05		-8.99E-09	-1.18E-05		-9.46E-09	-1.14E-05		-1.17E-08	-1.14E-05		-1.26E-08	-1.14E-05		-1.21E-08	-1.14E-05		-1.07E-08	-1.14E-05
	-1.34E-08	-1.10E-05		-8.97E-09	-1.18E-05		-9.38E-09	-1.14E-05		-1.17E-08	-1.14E-05		-1.26E-08	-1.14E-05		-1.21E-08	-1.14E-05		-1.07E-08	-1.14E-05
	-1.34E-08	-1.10E-05		-8.97E-09	-1.18E-05		-9.40E-09	-1.14E-05		-1.17E-08	-1.14E-05		-1.26E-08	-1.14E-05		-1.21E-08	-1.14E-05		-1.08E-08	-1.14E-05
	-1.34E-08	-1.10E-05		-8.97E-09	-1.18E-05		-9.42E-09	-1.14E-05		-1.17E-08	-1.14E-05		-1.25E-08	-1.14E-05		-1.21E-08	-1.14E-05		-1.08E-08	-1.14E-05
	-1.34E-08	-1.10E-05		-8.97E-09	-1.18E-05		-9.42E-09	-1.14E-05		-1.17E-08	-1.14E-05		-1.25E-08	-1.14E-05		-1.21E-08	-1.14E-05		-1.08E-08	-1.14E-05
	-1.34E-08	-1.10E-05		-8.99E-09	-1.18E-05		-9.46E-09	-1.14E-05		-1.17E-08	-1.14E-05		-1.26E-08	-1.14E-05		-1.21E-08	-1.14E-05		-1.08E-08	-1.14E-05
	-1.34E-08	-1.10E-05		-8.99E-09	-1.18E-05		-9.44E-09	-1.14E-05		-1.17E-08	-1.14E-05		-1.26E-08	-1.14E-05		-1.21E-08	-1.14E-05		-1.08E-08	-1.14E-05
	-1.34E-08	-1.10E-05		-8.97E-09	-1.18E-05		-9.46E-09	-1.14E-05		-1.17E-08	-1.14E-05		-1.26E-08	-1.14E-05		-1.21E-08	-1.14E-05		-1.08E-08	-1.14E-05
	-1.34E-08	-1.10E-05		-8.95E-09	-1.18E-05		-9.46E-09	-1.14E-05		-1.17E-08	-1.14E-05		-1.26E-08	-1.14E-05		-1.21E-08	-1.14E-05		-1.07E-08	-1.14E-05
	-1.34E-08	-1.10E-05		-8.95E-09	-1.18E-05		-9.44E-09	-1.14E-05		-1.17E-08	-1.14E-05		-1.25E-08	-1.14E-05		-1.21E-08	-1.14E-05		-1.07E-08	-1.14E-05
	-1.34E-08	-1.10E-05		-8.97E-09	-1.18E-05		-9.49E-09	-1.14E-05		-1.17E-08	-1.14E-05		-1.26E-08	-1.14E-05		-1.21E-08	-1.14E-05		-1.08E-08	-1.14E-05
	-1.34E-08	-1.10E-05		-8.93E-09	-1.18E-05		-9.42E-09	-1.14E-05		-1.17E-08	-1.14E-05		-1.26E-08	-1.14E-05		-1.21E-08	-1.14E-05		-1.08E-08	-1.14E-05
	-1.34E-08	-1.10E-05		-8.97E-09	-1.18E-05		-9.44E-09	-1.14E-05		-1.17E-08	-1.14E-05		-1.26E-08	-1.14E-05		-1.21E-08	-1.14E-05		-1.08E-08	-1.14E-05
	-1.34E-08	-1.10E-05		-8.97E-09	-1.18E-05		-9.46E-09	-1.14E-05		-1.17E-08	-1.14E-05		-1.26E-08	-1.14E-05		-1.21E-08	-1.14E-05		-1.08E-08	-1.14E-05
	-1.34E-08	-1.10E-05		-8.97E-09	-1.18E-05		-9.49E-09	-1.14E-05		-1.16E-08	-1.14E-05		-1.25E-08	-1.14E-05		-1.21E-08	-1.14E-05		-1.08E-08	-1.14E-05
	-1.34E-08	-1.10E-05		-8.97E-09	-1.18E-05		-9.49E-09	-1.14E-05		-1.16E-08	-1.14E-05		-1.26E-08	-1.14E-05		-1.21E-08	-1.14E-05		-1.07E-08	-1.14E-05
	-1.34E-08	-1.10E-05		-8.97E-09	-1.18E-05		-9.49E-09	-1.14E-05		-1.17E-08	-1.14E-05		-1.26E-08	-1.14E-05		-1.21E-08	-1.14E-05		-1.07E-08	-1.14E-05
	-1.34E-08	-1.10E-05		-8.99E-09	-1.18E-05		-9.49E-09	-1.14E-05		-1.17E-08	-1.14E-05		-1.26E-08	-1.14E-05		-1.21E-08	-1.14E-05		-1.07E-08	-1.14E-05
	-1.34E-08	-1.10E-05		-8.97E-09	-1.18E-05		-9.51E-09	-1.14E-05		-1.17E-08	-1.14E-05		-1.26E-08	-1.14E-05		-1.21E-08	-1.14E-05		-1.07E-08	-1.14E-05
	-1.34E-08	-1.10E-05		-8.97E-09	-1.18E-05		-9.51E-09	-1.14E-05		-1.17E-08	-1.14E-05		-1.26E-08	-1.14E-05		-1.21E-08	-1.14E-05		-1.08E-08	-1.14E-05
	-1.34E-08	-1.10E-05		-8.97E-09	-1.18E-05		-9.51E-09	-1.14E-05		-1.17E-08	-1.14E-05		-1.26E-08	-1.14E-05		-1.21E-08	-1.14E-05		-1.08E-08	-1.14E-05
	-1.34E-08	-1.10E-05		-8.99E-09	-1.18E-05		-9.53E-09	-1.14E-05		-1.17E-08	-1.14E-05		-1.25E-08	-1.14E-05		-1.21E-08	-1.14E-05		-1.07E-08	-1.14E-05
	-1.34E-08	-1.10E-05		-8.99E-09	-1.18E-05		-9.53E-09	-1.14E-05		-1.17E-08	-1.14E-05		-1.25E-08	-1.14E-05		-1.21E-08	-1.14E-05		-1.07E-08	-1.14E-05
	-1.34E-08	-1.10E-05		-8.99E-09	-1.18E-05		-9.55E-09	-1.14E-05		-1.17E-08	-1.14E-05		-1.25E-08	-1.14E-05		-1.21E-08	-1.14E-05		-1.07E-08	-1.14E-05
	-1.34E-08	-1.10E-05		-8.99E-09	-1.18E-05		-9.55E-09	-1.14E-05		-1.17E-08	-1.14E-05		-1.25E-08	-1.14E-05		-1.21E-08	-1.14E-05		-1.07E-08	-1.14E-05
	-1.34E-08	-1.10E-05		-8.97E-09	-1.18E-05		-9.51E-09	-1.14E-05		-1.17E-08	-1.14E-05		-1.26E-08	-1.14E-05		-1.21E-08	-1.14E-05		-1.07E-08	-1.14E-05
	-1.35E-08	-1.10E-05		-9.01E-09	-1.18E-05		-9.55E-09	-1.14E-05		-1.17E-08	-1.14E-05		-1.26E-08	-1.14E-05		-1.21E-08	-1.14E-05		-1.07E-08	-1.14E-05
	-1.34E-08	-1.10E-05		-9.01E-09	-1.18E-05		-9.53E-09	-1.14E-05		-1.17E-08	-1.14E-05		-1.25E-08	-1.14E-05		-1.21E-08	-1.14E-05		-1.07E-08	-1.14E-05
	-1.34E-08	-1.10E-05		-8.99E-09	-1.18E-05		-9.57E-09	-1.14E-05		-1.17E-08	-1.14E-05		-1.25E-08	-1.14E-05		-1.21E-08	-1.14E-05		-1.07E-08	-1.14E-05
	-1.35E-08	-1.10E-05		-8.99E-09	-1.18E-05		-9.57E-09	-1.14E-05		-1.17E-08	-1.14E-05		-1.26E-08	-1.14E-05		-1.21E-08	-1.14E-05		-1.07E-08	-1.14E-05
	-1.34E-08	-1.10E-05		-8.99E-09	-1.18E-05		-9.55E-09	-1.14E-05		-1.17E-08	-1.14E-05		-1.25E-08	-1.14E-05		-1.21E-08	-1.14E-05		-1.07E-08	-1.14E-05
	-1.34E-08	-1.10E-05		-8.99E-09	-1.18E-05		-9.55E-09	-1.14E-05		-1.17E-08	-1.14E-05		-1.26E-08	-1.14E-05		-1.21E-08	-1.14E-05		-1.07E-08	-1.14E-05
	-1.34E-08	-1.10E-05		-8.97E-09	-1.18E-05		-9.57E-09	-1.14E-05		-1.17E-08	-1.14E-05		-1.26E-08	-1.14E-05		-1.21E-08	-1.14E-05		-1.07E-08	-1.14E-05
	-1.35E-08	-1.10E-05		-9.01E-09	-1.18E-05		-9.57E-09	-1.14E-05		-1.17E-08	-1.14E-05		-1.26E-08	-1.14E-05		-1.21E-08	-1.14E-05		-1.07E-08	-1.14E-05
	-1.34E-08	-1.10E-05		-8.99E-09	-1.18E-05		-9.57E-09	-1.14E-05		-1.17E-08	-1.14E-05		-1.25E-08	-1.14E-05		-1.21E-08	-1.14E-05		-1.07E-08	-1.14E-05
	-1.34E-08	-1.10E-05		-8.99E-09	-1.18E-05		-9.59E-09	-1.14E-05		-1.17E-08	-1.14E-05		-1.25E-08	-1.14E-05		-1.21E-08	-1.14E-05		-1.07E-08	-1.14E-05
	-1.34E-08	-1.09E-05		-8.97E-09	-1.18E-05		-9.59E-09	-1.14E-05		-1.17E-08	-1.14E-05		-1.25E-08	-1.14E-05		-1.21E-08	-1.14E-05		-1.07E-08	-1.14E-05
	-1.34E-08	-1.09E-05		-8.95E-09	-1.18E-05		-9.59E-09	-1.14E-05		-1.17E-08	-1.14E-05		-1.25E-08	-1.14E-05		-1.21E-08	-1.14E-05		-1.07E-08	-1.14E-05
	-1.34E-08	-1.09E-05		-8.97E-09	-1.18E-05		-9.55E-09	-1.14E-05		-1.17E-08	-1.14E-05		-1.25E-08	-1.14E-05		-1.21E-08	-1.14E-05		-1.07E-08	-1.14E-05
	-1.34E-08	-1.09E-05		-8.97E-09	-1.18E-05		-9.57E-09	-1.14E-05		-1.17E-08	-1.14E-05		-1.26E-08	-1.14E-05		-1.21E-08	-1.14E-05		-1.07E-08	-1.14E-05
	-1.34E-08	-1.09E-05		-8.95E-09	-1.18E-05		-9.55E-09	-1.14E-05		-1.17E-08	-1.14E-05		-1.26E-08	-1.14E-05		-1.21E-08	-1.14E-05		-1.07E-08	-1.14E-05
	-1.34E-08	-1.09E-05		-8.93E-09	-1.18E-05		-9.57E-09	-1.14E-05		-1.17E-08	-1.14E-05		-1.25E-08	-1.14E-05		-1.21E-08	-1.14E-05		-1.07E-08	-1.14E-05
	-1.34E-08	-1.09E-05		-8.93E-09	-1.18E-05		-9.59E-09	-1.14E-05		-1.17E-08	-1.14E-05		-1.25E-08	-1.14E-05		-1.21E-08	-1.14E-05		-1.07E-08	-1.14E-05
	-1.34E-08	-1.09E-05		-8.95E-09	-1.18E-05		-9.55E-09	-1.14E-05		-1.17E-08	-1.14E-05		-1.26E-08	-1.14E-05		-1.21E-08	-1.14E-05		-1.07E-08	-1.14E-05
	-1.34E-08	-1.09E-05		-8.95E-09	-1.18E-05		-9.57E-09	-1.14E-05		-1.17E-08	-1.14E-05		-1.26E-08	-1.14E-05		-1.21E-08	-1.14E-05		-1.07E-08	-1.14E-05
	-1.34E-08	-1.09E-05		-8.97E-09	-1.18E-05		-9.61E-09	-1.14E-05		-1.17E-08	-1.14E-05		-1.26E-08	-1.14E-05		-1.21E-08	-1.14E-05		-1.07E-08	-1.14E-05
	-1.34E-08	-1.09E-05		-8.97E-09	-1.18E-05		-9.59E-09	-1.14E-05		-1.17E-08	-1.14E-05		-1.26E-08	-1.14E-05		-1.21E-08	-1.14E-05		-1.08E-08	-1.14E-05
	-1.34E-08	-1.09E-05		-8.97E-09	-1.17E-05		-9.57E-09	-1.14E-05		-1.17E-08	-1.14E-05		-1.26E-08	-1.14E-05		-1.21E-08	-1.14E-05		-1.07E-08	-1.14E-05
	-1.34E-08	-1.09E-05		-8.97E-09	-1.17E-05		-9.61E-09	-1.14E-05		-1.17E-08	-1.14E-05		-1.26E-08	-1.14E-05		-1.21E-08	-1.14E-05		-1.07E-08	-1.14E-05
	-1.34E-08	-1.09E-05		-8.97E-09	-1.17E-05		-9.59E-09	-1.14E-05		-1.17E-08	-1.14E-05		-1.26E-08	-1.14E-05		-1.21E-08	-1.14E-05		-1.07E-08	-1.14E-05
	-1.34E-08	-1.09E-05		-8.97E-09	-1.17E-05		-9.61E-09	-1.14E-05		-1.17E-08	-1.14E-05		-1.26E-08	-1.14E-05		-1.21E-08	-1.14E-05		-1.07E-08	-1.14E-05
	-1.34E-08	-1.09E-05		-8.93E-09	-1.17E-05		-9.63E-09	-1.14E-05		-1.17E-08	-1.14E-05		-1.26E-08	-1.14E-05		-1.21E-08	-1.14E-05		-1.07E-08	-1.14E-05
	-1.34E-08	-1.09E-05		-8.97E-09	-1.17E-05		-9.61E-09	-1.14E-05		-1.17E-08	-1.14E-05		-1.26E-08	-1.14E-05		-1.21E-08	-1.14E-05		-1.07E-08	-1.14E-05
	-1.34E-08	-1.09E-05		-8.97E-09	-1.17E-05		-9.61E-09	-1.14E-05		-1.17E-08	-1.14E-05		-1.26E-08	-1.14E-05		-1.21E-08	-1.14E-05		-1.07E-08	-1.14E-05
	-1.34E-08	-1.09E-05		-8.97E-09	-1.17E-05		-9.63E-09	-1.14E-05		-1.17E-08	-1.14E-05		-1.26E-08	-1.14E-05		-1.21E-08	-1.14E-05		-1.07E-08	-1.14E-05
	-1.34E-08	-1.09E-05		-8.95E-09	-1.17E-05		-9.61E-09	-1.14E-05		-1.17E-08	-1.14E-05		-1.26E-08	-1.14E-05		-1.21E-08	-1.14E-05		-1.07E-08	-1.14E-05
	-1.34E-08	-1.09E-05		-8.95E-09	-1.17E-05		-9.63E-09	-1.14E-05		-1.17E-08	-1.14E-05		-1.26E-08	-1.14E-05		-1.21E-08	-1.14E-05		-1.07E-08	-1.14E-05
	-1.34E-08	-1.09E-05		-8.97E-09	-1.17E-05		-9.61E-09	-1.14E-05		-1.17E-08	-1.14E-05		-1.26E-08	-1.14E-05		-1.21E-08	-1.14E-05		-1.07E-08	-1.14E-05
	-1.34E-08	-1.09E-05		-8.95E-09	-1.17E-05		-9.63E-09	-1.14E-05		-1.17E-08	-1.14E-05		-1.26E-08	-1.14E-05		-1.21E-08	-1.14E-05		-1.07E-08	-1.14E-05
	-1.34E-08	-1.09E-05		-8.97E-09	-1.17E-05		-9.59E-09	-1.14E-05		-1.17E-08	-1.14E-05		-1.26E-08	-1.14E-05		-1.21E-08	-1.14E-05		-1.07E-08	-1.14E-05
	-1.34E-08	-1.09E-05		-8.95E-09	-1.17E-05		-9.61E-09	-1.14E-05		-1.17E-08	-1.14E-05		-1.26E-08	-1.14E-05		-1.21E-08	-1.14E-05		-1.07E-08	-1.14E-05
	-1.34E-08	-1.09E-05		-8.95E-09	-1.17E-05		-9.63E-09	-1.14E-05		-1.17E-08	-1.14E-05		-1.26E-08	-1.14E-05		-1.21E-08	-1.14E-05		-1.07E-08	-1.14E-05
	-1.34E-08	-1.09E-05		-8.97E-09	-1.17E-05		-9.61E-09	-1.14E-05		-1.17E-08	-1.14E-05		-1.26E-08	-1.14E-05		-1.21E-08	-1.14E-05		-1.07E-08	-1.14E-05
	-1.34E-08	-1.09E-05		-8.97E-09	-1.17E-05		-9.61E-09	-1.14E-05		-1.16E-08	-1.14E-05		-1.26E-08	-1.14E-05		-1.21E-08	-1.14E-05		-1.07E-08	-1.14E-05
	-1.34E-08	-1.09E-05		-8.95E-09	-1.17E-05		-9.61E-09	-1.14E-05		-1.16E-08	-1.14E-05		-1.26E-08	-1.14E-05		-1.21E-08	-1.14E-05		-1.07E-08	-1.13E-05
	-1.34E-08	-1.09E-05		-8.95E-09	-1.17E-05		-9.59E-09	-1.14E-05		-1.16E-08	-1.14E-05		-1.26E-08	-1.14E-05		-1.21E-08	-1.14E-05		-1.07E-08	-1.13E-05
	-1.34E-08	-1.09E-05		-8.95E-09	-1.17E-05		-9.63E-09	-1.14E-05		-1.17E-08	-1.14E-05		-1.26E-08	-1.14E-05		-1.21E-08	-1.14E-05		-1.07E-08	-1.13E-05
	-1.34E-08	-1.09E-05		-8.93E-09	-1.17E-05		-9.59E-09	-1.14E-05		-1.16E-08	-1.14E-05		-1.26E-08	-1.14E-05		-1.21E-08	-1.14E-05		-1.07E-08	-1.13E-05
	-1.34E-08	-1.09E-05		-8.95E-09	-1.17E-05		-9.63E-09	-1.14E-05		-1.17E-08	-1.14E-05		-1.26E-08	-1.14E-05		-1.21E-08	-1.14E-05		-1.07E-08	-1.13E-05
	-1.34E-08	-1.09E-05		-8.97E-09	-1.17E-05		-9.61E-09	-1.14E-05		-1.17E-08	-1.14E-05		-1.26E-08	-1.14E-05		-1.21E-08	-1.14E-05		-1.07E-08	-1.13E-05
	-1.34E-08	-1.09E-05		-8.95E-09	-1.17E-05		-9.57E-09	-1.14E-05		-1.17E-08	-1.14E-05		-1.26E-08	-1.14E-05		-1.21E-08	-1.14E-05		-1.07E-08	-1.13E-05
	-1.34E-08	-1.09E-05		-8.95E-09	-1.17E-05		-9.59E-09	-1.14E-05		-1.16E-08	-1.13E-05		-1.26E-08	-1.14E-05		-1.21E-08	-1.13E-05		-1.07E-08	-1.13E-05
	-1.34E-08	-1.09E-05		-8.93E-09	-1.17E-05		-9.55E-09	-1.14E-05		-1.17E-08	-1.13E-05		-1.26E-08	-1.14E-05		-1.21E-08	-1.13E-05		-1.07E-08	-1.13E-05
	-1.34E-08	-1.09E-05		-8.95E-09	-1.17E-05		-9.55E-09	-1.13E-05		-1.17E-08	-1.13E-05		-1.26E-08	-1.13E-05		-1.21E-08	-1.13E-05		-1.07E-08	-1.13E-05
	-1.34E-08	-1.09E-05		-8.97E-09	-1.17E-05		-9.55E-09	-1.13E-05		-1.16E-08	-1.13E-05		-1.26E-08	-1.13E-05		-1.21E-08	-1.13E-05		-1.07E-08	-1.13E-05
	-1.34E-08	-1.09E-05		-8.95E-09	-1.17E-05		-9.59E-09	-1.13E-05		-1.16E-08	-1.13E-05		-1.26E-08	-1.13E-05		-1.21E-08	-1.13E-05		-1.07E-08	-1.13E-05
	-1.35E-08	-1.09E-05		-8.95E-09	-1.17E-05		-9.59E-09	-1.13E-05		-1.17E-08	-1.13E-05		-1.26E-08	-1.13E-05		-1.21E-08	-1.13E-05		-1.07E-08	-1.13E-05
	-1.34E-08	-1.09E-05		-8.91E-09	-1.17E-05		-9.57E-09	-1.13E-05		-1.17E-08	-1.13E-05		-1.26E-08	-1.13E-05		-1.21E-08	-1.13E-05		-1.07E-08	-1.13E-05
	-1.34E-08	-1.09E-05		-8.95E-09	-1.17E-05		-9.53E-09	-1.13E-05		-1.17E-08	-1.13E-05		-1.26E-08	-1.13E-05		-1.21E-08	-1.13E-05		-1.07E-08	-1.13E-05
	-1.35E-08	-1.09E-05		-8.95E-09	-1.17E-05		-9.55E-09	-1.13E-05		-1.17E-08	-1.13E-05		-1.26E-08	-1.13E-05		-1.21E-08	-1.13E-05		-1.07E-08	-1.13E-05
	-1.34E-08	-1.09E-05		-8.91E-09	-1.17E-05		-9.59E-09	-1.13E-05		-1.17E-08	-1.13E-05		-1.26E-08	-1.13E-05		-1.21E-08	-1.13E-05		-1.07E-08	-1.13E-05
	-1.34E-08	-1.09E-05		-8.93E-09	-1.17E-05		-9.57E-09	-1.13E-05		-1.16E-08	-1.13E-05		-1.26E-08	-1.13E-05		-1.21E-08	-1.13E-05		-1.07E-08	-1.13E-05
	-1.34E-08	-1.09E-05		-8.93E-09	-1.17E-05		-9.57E-09	-1.13E-05		-1.17E-08	-1.13E-05		-1.26E-08	-1.13E-05		-1.21E-08	-1.13E-05		-1.07E-08	-1.13E-05
	-1.34E-08	-1.09E-05		-8.97E-09	-1.17E-05		-9.55E-09	-1.13E-05		-1.17E-08	-1.13E-05		-1.26E-08	-1.13E-05		-1.21E-08	-1.13E-05		-1.07E-08	-1.13E-05
	-1.34E-08	-1.09E-05		-8.93E-09	-1.17E-05		-9.55E-09	-1.13E-05		-1.17E-08	-1.13E-05		-1.26E-08	-1.13E-05		-1.21E-08	-1.13E-05		-1.07E-08	-1.13E-05
	-1.34E-08	-1.09E-05		-8.93E-09	-1.17E-05		-9.59E-09	-1.13E-05		-1.17E-08	-1.13E-05		-1.26E-08	-1.13E-05		-1.21E-08	-1.13E-05		-1.07E-08	-1.13E-05
	-1.34E-08	-1.09E-05		-8.95E-09	-1.17E-05		-9.55E-09	-1.13E-05		-1.16E-08	-1.13E-05		-1.26E-08	-1.13E-05		-1.21E-08	-1.13E-05		-1.07E-08	-1.13E-05
	-1.34E-08	-1.09E-05		-8.95E-09	-1.17E-05		-9.57E-09	-1.13E-05		-1.16E-08	-1.13E-05		-1.25E-08	-1.13E-05		-1.21E-08	-1.13E-05		-1.07E-08	-1.13E-05
	-1.34E-08	-1.09E-05		-8.93E-09	-1.17E-05		-9.55E-09	-1.13E-05		-1.17E-08	-1.13E-05		-1.26E-08	-1.13E-05		-1.21E-08	-1.13E-05		-1.07E-08	-1.13E-05
	-1.34E-08	-1.09E-05		-8.93E-09	-1.17E-05		-9.59E-09	-1.13E-05		-1.17E-08	-1.13E-05		-1.26E-08	-1.13E-05		-1.21E-08	-1.13E-05		-1.07E-08	-1.13E-05
	-1.34E-08	-1.09E-05		-8.88E-09	-1.17E-05		-9.57E-09	-1.13E-05		-1.17E-08	-1.13E-05		-1.26E-08	-1.13E-05		-1.21E-08	-1.13E-05		-1.07E-08	-1.13E-05
	-1.34E-08	-1.09E-05		-8.93E-09	-1.17E-05		-9.57E-09	-1.13E-05		-1.16E-08	-1.13E-05		-1.26E-08	-1.13E-05		-1.21E-08	-1.13E-05		-1.07E-08	-1.13E-05
	-1.34E-08	-1.09E-05		-8.93E-09	-1.17E-05		-9.59E-09	-1.13E-05		-1.17E-08	-1.13E-05		-1.26E-08	-1.13E-05		-1.20E-08	-1.13E-05		-1.07E-08	-1.13E-05
	-1.35E-08	-1.09E-05		-8.95E-09	-1.17E-05		-9.57E-09	-1.13E-05		-1.17E-08	-1.13E-05		-1.26E-08	-1.13E-05		-1.21E-08	-1.13E-05		-1.07E-08	-1.13E-05
	-1.34E-08	-1.09E-05		-8.95E-09	-1.17E-05		-9.61E-09	-1.13E-05		-1.17E-08	-1.13E-05		-1.26E-08	-1.13E-05		-1.21E-08	-1.13E-05		-1.07E-08	-1.13E-05
	-1.34E-08	-1.09E-05		-8.91E-09	-1.17E-05		-9.55E-09	-1.13E-05		-1.17E-08	-1.13E-05		-1.26E-08	-1.13E-05		-1.21E-08	-1.13E-05		-1.07E-08	-1.13E-05
	-1.34E-08	-1.09E-05		-8.91E-09	-1.17E-05		-9.59E-09	-1.13E-05		-1.17E-08	-1.13E-05		-1.26E-08	-1.13E-05		-1.21E-08	-1.13E-05		-1.07E-08	-1.13E-05
	-1.34E-08	-1.09E-05		-8.95E-09	-1.17E-05		-9.57E-09	-1.13E-05		-1.17E-08	-1.13E-05		-1.26E-08	-1.13E-05		-1.21E-08	-1.13E-05		-1.07E-08	-1.13E-05
	-1.34E-08	-1.09E-05		-8.97E-09	-1.17E-05		-9.55E-09	-1.13E-05		-1.17E-08	-1.13E-05		-1.26E-08	-1.13E-05		-1.21E-08	-1.13E-05		-1.07E-08	-1.13E-05
	-1.34E-08	-1.09E-05		-8.97E-09	-1.17E-05		-9.59E-09	-1.13E-05		-1.17E-08	-1.13E-05		-1.26E-08	-1.13E-05		-1.21E-08	-1.13E-05		-1.07E-08	-1.13E-05
	-1.34E-08	-1.09E-05		-8.93E-09	-1.17E-05		-9.61E-09	-1.13E-05		-1.17E-08	-1.13E-05		-1.25E-08	-1.13E-05		-1.21E-08	-1.13E-05		-1.07E-08	-1.13E-05
	-1.34E-08	-1.09E-05		-8.93E-09	-1.17E-05		-9.61E-09	-1.13E-05		-1.17E-08	-1.13E-05		-1.25E-08	-1.13E-05		-1.21E-08	-1.13E-05		-1.07E-08	-1.13E-05
	-1.34E-08	-1.09E-05		-8.95E-09	-1.17E-05		-9.59E-09	-1.13E-05		-1.17E-08	-1.13E-05		-1.26E-08	-1.13E-05		-1.21E-08	-1.13E-05		-1.07E-08	-1.13E-05
	-1.34E-08	-1.09E-05		-8.95E-09	-1.17E-05		-9.59E-09	-1.13E-05		-1.17E-08	-1.13E-05		-1.26E-08	-1.13E-05		-1.21E-08	-1.13E-05		-1.07E-08	-1.13E-05
	-1.34E-08	-1.09E-05		-8.95E-09	-1.17E-05		-9.61E-09	-1.13E-05		-1.17E-08	-1.13E-05		-1.26E-08	-1.13E-05		-1.21E-08	-1.13E-05		-1.07E-08	-1.13E-05
	-1.34E-08	-1.09E-05		-8.93E-09	-1.17E-05		-9.63E-09	-1.13E-05		-1.17E-08	-1.13E-05		-1.26E-08	-1.13E-05		-1.21E-08	-1.13E-05		-1.07E-08	-1.13E-05
	-1.34E-08	-1.09E-05		-8.91E-09	-1.17E-05		-9.65E-09	-1.13E-05		-1.17E-08	-1.13E-05		-1.26E-08	-1.13E-05		-1.21E-08	-1.13E-05		-1.07E-08	-1.13E-05
	-1.34E-08	-1.09E-05		-8.93E-09	-1.17E-05		-9.61E-09	-1.13E-05		-1.17E-08	-1.13E-05		-1.26E-08	-1.13E-05		-1.21E-08	-1.13E-05		-1.07E-08	-1.13E-05
	-1.34E-08	-1.09E-05		-8.91E-09	-1.17E-05		-9.63E-09	-1.13E-05		-1.17E-08	-1.13E-05		-1.26E-08	-1.13E-05		-1.21E-08	-1.13E-05		-1.07E-08	-1.13E-05
	-1.34E-08	-1.09E-05		-8.93E-09	-1.17E-05		-9.63E-09	-1.13E-05		-1.16E-08	-1.13E-05		-1.26E-08	-1.13E-05		-1.21E-08	-1.13E-05		-1.07E-08	-1.13E-05
	-1.34E-08	-1.09E-05		-8.93E-09	-1.17E-05		-9.63E-09	-1.13E-05		-1.17E-08	-1.13E-05		-1.26E-08	-1.13E-05		-1.21E-08	-1.13E-05		-1.07E-08	-1.13E-05
	-1.34E-08	-1.09E-05		-8.95E-09	-1.17E-05		-9.63E-09	-1.13E-05		-1.17E-08	-1.13E-05		-1.26E-08	-1.13E-05		-1.21E-08	-1.13E-05		-1.07E-08	-1.13E-05
	-1.34E-08	-1.09E-05		-8.93E-09	-1.17E-05		-9.65E-09	-1.13E-05		-1.17E-08	-1.13E-05		-1.26E-08	-1.13E-05		-1.21E-08	-1.13E-05		-1.07E-08	-1.13E-05
	-1.34E-08	-1.09E-05		-8.91E-09	-1.17E-05		-9.61E-09	-1.13E-05		-1.17E-08	-1.13E-05		-1.26E-08	-1.13E-05		-1.21E-08	-1.13E-05		-1.07E-08	-1.13E-05
	-1.34E-08	-1.09E-05		-8.93E-09	-1.17E-05		-9.65E-09	-1.13E-05		-1.17E-08	-1.13E-05		-1.26E-08	-1.13E-05		-1.21E-08	-1.13E-05		-1.07E-08	-1.13E-05
	-1.34E-08	-1.09E-05		-8.91E-09	-1.17E-05		-9.65E-09	-1.13E-05		-1.17E-08	-1.13E-05		-1.26E-08	-1.13E-05		-1.21E-08	-1.13E-05		-1.07E-08	-1.13E-05
	-1.34E-08	-1.09E-05		-8.93E-09	-1.17E-05		-9.67E-09	-1.13E-05		-1.17E-08	-1.13E-05		-1.26E-08	-1.13E-05		-1.21E-08	-1.13E-05		-1.07E-08	-1.13E-05
	-1.34E-08	-1.09E-05		-8.97E-09	-1.17E-05		-9.69E-09	-1.13E-05		-1.16E-08	-1.13E-05		-1.26E-08	-1.13E-05		-1.21E-08	-1.13E-05		-1.07E-08	-1.13E-05
	-1.34E-08	-1.09E-05		-8.93E-09	-1.17E-05		-9.67E-09	-1.13E-05		-1.16E-08	-1.13E-05		-1.26E-08	-1.13E-05		-1.21E-08	-1.13E-05		-1.07E-08	-1.13E-05
	-1.34E-08	-1.09E-05		-8.93E-09	-1.17E-05		-9.63E-09	-1.13E-05		-1.17E-08	-1.13E-05		-1.26E-08	-1.13E-05		-1.21E-08	-1.13E-05		-1.07E-08	-1.13E-05
	-1.34E-08	-1.09E-05		-8.93E-09	-1.17E-05		-9.69E-09	-1.13E-05		-1.17E-08	-1.13E-05		-1.26E-08	-1.13E-05		-1.21E-08	-1.13E-05		-1.07E-08	-1.13E-05
	-1.34E-08	-1.09E-05		-8.95E-09	-1.17E-05		-9.67E-09	-1.13E-05		-1.17E-08	-1.13E-05		-1.26E-08	-1.13E-05		-1.21E-08	-1.13E-05		-1.07E-08	-1.13E-05
	-1.34E-08	-1.09E-05		-8.91E-09	-1.17E-05		-9.65E-09	-1.13E-05		-1.17E-08	-1.13E-05		-1.26E-08	-1.13E-05		-1.21E-08	-1.13E-05		-1.07E-08	-1.13E-05
	-1.34E-08	-1.09E-05		-8.88E-09	-1.17E-05		-9.67E-09	-1.13E-05		-1.16E-08	-1.13E-05		-1.26E-08	-1.13E-05		-1.21E-08	-1.13E-05		-1.07E-08	-1.13E-05
	-1.34E-08	-1.09E-05		-8.95E-09	-1.17E-05		-9.65E-09	-1.13E-05		-1.16E-08	-1.13E-05		-1.26E-08	-1.13E-05		-1.21E-08	-1.13E-05		-1.07E-08	-1.13E-05
	-1.34E-08	-1.09E-05		-8.93E-09	-1.17E-05		-9.65E-09	-1.13E-05		-1.17E-08	-1.13E-05		-1.26E-08	-1.13E-05		-1.21E-08	-1.13E-05		-1.07E-08	-1.13E-05
	-1.34E-08	-1.09E-05		-8.93E-09	-1.17E-05		-9.63E-09	-1.13E-05		-1.17E-08	-1.13E-05		-1.26E-08	-1.13E-05		-1.21E-08	-1.13E-05		-1.07E-08	-1.13E-05
	-1.34E-08	-1.09E-05		-8.91E-09	-1.17E-05		-9.61E-09	-1.13E-05		-1.17E-08	-1.13E-05		-1.26E-08	-1.13E-05		-1.21E-08	-1.13E-05		-1.07E-08	-1.13E-05
	-1.34E-08	-1.09E-05		-8.91E-09	-1.17E-05		-9.63E-09	-1.13E-05		-1.16E-08	-1.13E-05		-1.26E-08	-1.13E-05		-1.21E-08	-1.13E-05		-1.07E-08	-1.13E-05
	-1.34E-08	-1.09E-05		-8.93E-09	-1.17E-05		-9.61E-09	-1.13E-05		-1.17E-08	-1.13E-05		-1.26E-08	-1.13E-05		-1.21E-08	-1.13E-05		-1.07E-08	-1.13E-05
	-1.34E-08	-1.09E-05		-8.95E-09	-1.17E-05		-9.63E-09	-1.13E-05		-1.17E-08	-1.13E-05		-1.26E-08	-1.13E-05		-1.21E-08	-1.13E-05		-1.07E-08	-1.13E-05
	-1.34E-08	-1.09E-05		-8.91E-09	-1.17E-05		-9.61E-09	-1.13E-05		-1.17E-08	-1.13E-05		-1.26E-08	-1.13E-05		-1.21E-08	-1.13E-05		-1.07E-08	-1.13E-05
	-1.34E-08	-1.09E-05		-8.93E-09	-1.17E-05		-9.65E-09	-1.13E-05		-1.17E-08	-1.13E-05		-1.26E-08	-1.13E-05		-1.21E-08	-1.13E-05		-1.07E-08	-1.13E-05
	-1.34E-08	-1.09E-05		-8.95E-09	-1.17E-05		-9.63E-09	-1.13E-05		-1.17E-08	-1.13E-05		-1.26E-08	-1.13E-05		-1.21E-08	-1.13E-05		-1.07E-08	-1.13E-05
	-1.34E-08	-1.09E-05		-8.95E-09	-1.17E-05		-9.63E-09	-1.13E-05		-1.17E-08	-1.13E-05		-1.26E-08	-1.13E-05		-1.21E-08	-1.13E-05		-1.07E-08	-1.13E-05
	-1.34E-08	-1.09E-05		-8.95E-09	-1.17E-05		-9.61E-09	-1.13E-05		-1.17E-08	-1.13E-05		-1.26E-08	-1.13E-05		-1.21E-08	-1.13E-05		-1.07E-08	-1.13E-05
	-1.34E-08	-1.09E-05		-8.91E-09	-1.17E-05		-9.59E-09	-1.13E-05		-1.17E-08	-1.13E-05		-1.26E-08	-1.13E-05		-1.21E-08	-1.13E-05		-1.07E-08	-1.13E-05
	-1.34E-08	-1.09E-05		-8.93E-09	-1.17E-05		-9.59E-09	-1.13E-05		-1.17E-08	-1.13E-05		-1.26E-08	-1.13E-05		-1.21E-08	-1.13E-05		-1.07E-08	-1.13E-05
	-1.34E-08	-1.09E-05		-8.93E-09	-1.17E-05		-9.55E-09	-1.13E-05		-1.17E-08	-1.13E-05		-1.26E-08	-1.13E-05		-1.21E-08	-1.13E-05		-1.07E-08	-1.13E-05
	-1.34E-08	-1.09E-05		-8.95E-09	-1.17E-05		-9.57E-09	-1.13E-05		-1.17E-08	-1.13E-05		-1.26E-08	-1.13E-05		-1.21E-08	-1.13E-05		-1.07E-08	-1.13E-05
	-1.34E-08	-1.09E-05		-8.95E-09	-1.17E-05		-9.57E-09	-1.13E-05		-1.17E-08	-1.13E-05		-1.26E-08	-1.13E-05		-1.21E-08	-1.13E-05		-1.07E-08	-1.13E-05
	-1.34E-08	-1.09E-05		-8.93E-09	-1.17E-05		-9.55E-09	-1.13E-05		-1.17E-08	-1.13E-05		-1.26E-08	-1.13E-05		-1.21E-08	-1.13E-05		-1.07E-08	-1.13E-05
	-1.34E-08	-1.09E-05		-8.97E-09	-1.17E-05		-9.57E-09	-1.13E-05		-1.17E-08	-1.13E-05		-1.26E-08	-1.13E-05		-1.21E-08	-1.13E-05		-1.07E-08	-1.13E-05
	-1.34E-08	-1.08E-05		-8.93E-09	-1.17E-05		-9.55E-09	-1.13E-05		-1.17E-08	-1.13E-05		-1.26E-08	-1.13E-05		-1.21E-08	-1.13E-05		-1.07E-08	-1.13E-05
	-1.34E-08	-1.08E-05		-8.95E-09	-1.17E-05		-9.57E-09	-1.13E-05		-1.17E-08	-1.13E-05		-1.26E-08	-1.13E-05		-1.21E-08	-1.13E-05		-1.07E-08	-1.13E-05
	-1.34E-08	-1.08E-05		-8.97E-09	-1.17E-05		-9.57E-09	-1.13E-05		-1.17E-08	-1.13E-05		-1.26E-08	-1.13E-05		-1.21E-08	-1.13E-05		-1.07E-08	-1.13E-05
	-1.34E-08	-1.08E-05		-8.95E-09	-1.17E-05		-9.57E-09	-1.13E-05		-1.17E-08	-1.13E-05		-1.26E-08	-1.13E-05		-1.21E-08	-1.13E-05		-1.06E-08	-1.13E-05
	-1.34E-08	-1.08E-05		-8.95E-09	-1.17E-05		-9.55E-09	-1.13E-05		-1.17E-08	-1.13E-05		-1.26E-08	-1.13E-05		-1.21E-08	-1.13E-05		-1.06E-08	-1.13E-05
	-1.34E-08	-1.08E-05		-8.93E-09	-1.17E-05		-9.53E-09	-1.13E-05		-1.17E-08	-1.13E-05		-1.26E-08	-1.13E-05		-1.21E-08	-1.13E-05		-1.06E-08	-1.13E-05
	-1.34E-08	-1.08E-05		-8.93E-09	-1.17E-05		-9.53E-09	-1.13E-05		-1.17E-08	-1.13E-05		-1.26E-08	-1.13E-05		-1.21E-08	-1.13E-05		-1.06E-08	-1.13E-05
	-1.34E-08	-1.08E-05		-8.95E-09	-1.17E-05		-9.55E-09	-1.13E-05		-1.17E-08	-1.13E-05		-1.26E-08	-1.13E-05		-1.21E-08	-1.13E-05		-1.07E-08	-1.13E-05
	-1.34E-08	-1.08E-05		-8.97E-09	-1.16E-05		-9.53E-09	-1.13E-05		-1.17E-08	-1.13E-05		-1.26E-08	-1.13E-05		-1.21E-08	-1.13E-05		-1.06E-08	-1.13E-05
	-1.34E-08	-1.08E-05		-8.99E-09	-1.16E-05		-9.53E-09	-1.13E-05		-1.17E-08	-1.13E-05		-1.26E-08	-1.13E-05		-1.21E-08	-1.13E-05		-1.06E-08	-1.13E-05
	-1.34E-08	-1.08E-05		-8.95E-09	-1.16E-05		-9.53E-09	-1.13E-05		-1.17E-08	-1.13E-05		-1.26E-08	-1.13E-05		-1.21E-08	-1.13E-05		-1.07E-08	-1.13E-05
	-1.34E-08	-1.08E-05		-8.97E-09	-1.16E-05		-9.51E-09	-1.13E-05		-1.17E-08	-1.13E-05		-1.26E-08	-1.13E-05		-1.21E-08	-1.13E-05		-1.07E-08	-1.13E-05
	-1.34E-08	-1.08E-05		-8.95E-09	-1.16E-05		-9.51E-09	-1.13E-05		-1.17E-08	-1.13E-05		-1.26E-08	-1.13E-05		-1.21E-08	-1.13E-05		-1.06E-08	-1.13E-05
	-1.34E-08	-1.08E-05		-8.95E-09	-1.16E-05		-9.49E-09	-1.13E-05		-1.17E-08	-1.13E-05		-1.26E-08	-1.13E-05		-1.21E-08	-1.13E-05		-1.07E-08	-1.13E-05
	-1.34E-08	-1.08E-05		-8.95E-09	-1.16E-05		-9.49E-09	-1.13E-05		-1.17E-08	-1.13E-05		-1.26E-08	-1.13E-05		-1.21E-08	-1.13E-05		-1.07E-08	-1.13E-05
	-1.34E-08	-1.08E-05		-8.95E-09	-1.16E-05		-9.49E-09	-1.13E-05		-1.17E-08	-1.13E-05		-1.26E-08	-1.13E-05		-1.21E-08	-1.13E-05		-1.06E-08	-1.13E-05
	-1.35E-08	-1.08E-05		-8.97E-09	-1.16E-05		-9.53E-09	-1.13E-05		-1.17E-08	-1.13E-05		-1.26E-08	-1.13E-05		-1.21E-08	-1.13E-05		-1.07E-08	-1.13E-05
	-1.34E-08	-1.08E-05		-8.95E-09	-1.16E-05		-9.51E-09	-1.13E-05		-1.17E-08	-1.13E-05		-1.26E-08	-1.13E-05		-1.21E-08	-1.13E-05		-1.07E-08	-1.13E-05
	-1.34E-08	-1.08E-05		-8.93E-09	-1.16E-05		-9.44E-09	-1.13E-05		-1.17E-08	-1.13E-05		-1.26E-08	-1.13E-05		-1.21E-08	-1.13E-05		-1.06E-08	-1.13E-05
	-1.34E-08	-1.08E-05		-8.95E-09	-1.16E-05		-9.46E-09	-1.13E-05		-1.17E-08	-1.13E-05		-1.26E-08	-1.13E-05		-1.21E-08	-1.13E-05		-1.07E-08	-1.13E-05
	-1.34E-08	-1.08E-05		-8.99E-09	-1.16E-05		-9.49E-09	-1.13E-05		-1.17E-08	-1.13E-05		-1.26E-08	-1.13E-05		-1.21E-08	-1.13E-05		-1.06E-08	-1.13E-05
	-1.34E-08	-1.08E-05		-8.97E-09	-1.16E-05		-9.46E-09	-1.13E-05		-1.17E-08	-1.13E-05		-1.26E-08	-1.13E-05		-1.21E-08	-1.13E-05		-1.06E-08	-1.13E-05
	-1.34E-08	-1.08E-05		-8.97E-09	-1.16E-05		-9.46E-09	-1.13E-05		-1.17E-08	-1.13E-05		-1.26E-08	-1.13E-05		-1.21E-08	-1.13E-05		-1.07E-08	-1.13E-05
	-1.35E-08	-1.08E-05		-8.93E-09	-1.16E-05		-9.46E-09	-1.13E-05		-1.17E-08	-1.13E-05		-1.26E-08	-1.13E-05		-1.21E-08	-1.13E-05		-1.06E-08	-1.13E-05
	-1.35E-08	-1.08E-05		-8.97E-09	-1.16E-05		-9.46E-09	-1.13E-05		-1.17E-08	-1.13E-05		-1.26E-08	-1.13E-05		-1.21E-08	-1.13E-05		-1.07E-08	-1.13E-05
	-1.34E-08	-1.08E-05		-8.97E-09	-1.16E-05		-9.44E-09	-1.13E-05		-1.17E-08	-1.13E-05		-1.26E-08	-1.13E-05		-1.21E-08	-1.13E-05		-1.07E-08	-1.13E-05
	-1.34E-08	-1.08E-05		-8.95E-09	-1.16E-05		-9.44E-09	-1.13E-05		-1.17E-08	-1.13E-05		-1.26E-08	-1.13E-05		-1.21E-08	-1.13E-05		-1.07E-08	-1.13E-05
	-1.34E-08	-1.08E-05		-8.95E-09	-1.16E-05		-9.49E-09	-1.13E-05		-1.17E-08	-1.13E-05		-1.26E-08	-1.13E-05		-1.21E-08	-1.13E-05		-1.07E-08	-1.13E-05
	-1.34E-08	-1.08E-05		-8.95E-09	-1.16E-05		-9.46E-09	-1.13E-05		-1.17E-08	-1.13E-05		-1.26E-08	-1.13E-05		-1.21E-08	-1.13E-05		-1.07E-08	-1.13E-05
	-1.34E-08	-1.08E-05		-8.95E-09	-1.16E-05		-9.49E-09	-1.13E-05		-1.17E-08	-1.13E-05		-1.26E-08	-1.13E-05		-1.21E-08	-1.13E-05		-1.07E-08	-1.13E-05
	-1.34E-08	-1.08E-05		-8.93E-09	-1.16E-05		-9.46E-09	-1.13E-05		-1.17E-08	-1.13E-05		-1.26E-08	-1.13E-05		-1.21E-08	-1.13E-05		-1.07E-08	-1.13E-05
	-1.34E-08	-1.08E-05		-8.95E-09	-1.16E-05		-9.46E-09	-1.13E-05		-1.17E-08	-1.13E-05		-1.26E-08	-1.13E-05		-1.21E-08	-1.13E-05		-1.07E-08	-1.13E-05
	-1.34E-08	-1.08E-05		-8.97E-09	-1.16E-05		-9.46E-09	-1.13E-05		-1.17E-08	-1.13E-05		-1.26E-08	-1.13E-05		-1.21E-08	-1.13E-05		-1.07E-08	-1.12E-05
	-1.34E-08	-1.08E-05		-8.95E-09	-1.16E-05		-9.49E-09	-1.13E-05		-1.17E-08	-1.13E-05		-1.26E-08	-1.13E-05		-1.21E-08	-1.13E-05		-1.06E-08	-1.12E-05
	-1.34E-08	-1.08E-05		-8.97E-09	-1.16E-05		-9.46E-09	-1.13E-05		-1.17E-08	-1.13E-05		-1.26E-08	-1.13E-05		-1.21E-08	-1.13E-05		-1.07E-08	-1.12E-05
	-1.34E-08	-1.08E-05		-8.95E-09	-1.16E-05		-9.46E-09	-1.13E-05		-1.17E-08	-1.13E-05		-1.26E-08	-1.13E-05		-1.21E-08	-1.13E-05		-1.07E-08	-1.12E-05
	-1.34E-08	-1.08E-05		-8.95E-09	-1.16E-05		-9.49E-09	-1.13E-05		-1.17E-08	-1.13E-05		-1.26E-08	-1.13E-05		-1.21E-08	-1.13E-05		-1.07E-08	-1.12E-05
	-1.34E-08	-1.08E-05		-8.95E-09	-1.16E-05		-9.46E-09	-1.13E-05		-1.17E-08	-1.13E-05		-1.26E-08	-1.13E-05		-1.21E-08	-1.13E-05		-1.07E-08	-1.12E-05
	-1.34E-08	-1.08E-05		-8.95E-09	-1.16E-05		-9.49E-09	-1.13E-05		-1.17E-08	-1.12E-05		-1.26E-08	-1.13E-05		-1.21E-08	-1.12E-05		-1.07E-08	-1.12E-05
	-1.34E-08	-1.08E-05		-8.95E-09	-1.16E-05		-9.49E-09	-1.13E-05		-1.17E-08	-1.12E-05		-1.26E-08	-1.13E-05		-1.21E-08	-1.12E-05		-1.06E-08	-1.12E-05
	-1.35E-08	-1.08E-05		-8.97E-09	-1.16E-05		-9.44E-09	-1.12E-05		-1.17E-08	-1.12E-05		-1.26E-08	-1.12E-05		-1.21E-08	-1.12E-05		-1.07E-08	-1.12E-05
	-1.35E-08	-1.08E-05		-8.95E-09	-1.16E-05		-9.46E-09	-1.12E-05		-1.17E-08	-1.12E-05		-1.26E-08	-1.12E-05		-1.21E-08	-1.12E-05		-1.06E-08	-1.12E-05
	-1.34E-08	-1.08E-05		-8.99E-09	-1.16E-05		-9.46E-09	-1.12E-05		-1.17E-08	-1.12E-05		-1.26E-08	-1.12E-05		-1.21E-08	-1.12E-05		-1.06E-08	-1.12E-05
	-1.34E-08	-1.08E-05		-8.99E-09	-1.16E-05		-9.42E-09	-1.12E-05		-1.17E-08	-1.12E-05		-1.26E-08	-1.12E-05		-1.21E-08	-1.12E-05		-1.07E-08	-1.12E-05
	-1.35E-08	-1.08E-05		-8.99E-09	-1.16E-05		-9.46E-09	-1.12E-05		-1.17E-08	-1.12E-05		-1.26E-08	-1.12E-05		-1.21E-08	-1.12E-05		-1.07E-08	-1.12E-05
	-1.35E-08	-1.08E-05		-8.97E-09	-1.16E-05		-9.42E-09	-1.12E-05		-1.17E-08	-1.12E-05		-1.26E-08	-1.12E-05		-1.21E-08	-1.12E-05		-1.07E-08	-1.12E-05
	-1.35E-08	-1.08E-05		-8.99E-09	-1.16E-05		-9.42E-09	-1.12E-05		-1.17E-08	-1.12E-05		-1.26E-08	-1.12E-05		-1.21E-08	-1.12E-05		-1.07E-08	-1.12E-05
	-1.35E-08	-1.08E-05		-9.01E-09	-1.16E-05		-9.40E-09	-1.12E-05		-1.17E-08	-1.12E-05		-1.26E-08	-1.12E-05		-1.21E-08	-1.12E-05		-1.07E-08	-1.12E-05
	-1.34E-08	-1.08E-05		-8.97E-09	-1.16E-05		-9.44E-09	-1.12E-05		-1.17E-08	-1.12E-05		-1.26E-08	-1.12E-05		-1.21E-08	-1.12E-05		-1.07E-08	-1.12E-05
	-1.34E-08	-1.08E-05		-8.99E-09	-1.16E-05		-9.46E-09	-1.12E-05		-1.17E-08	-1.12E-05		-1.26E-08	-1.12E-05		-1.21E-08	-1.12E-05		-1.07E-08	-1.12E-05
	-1.34E-08	-1.08E-05		-8.97E-09	-1.16E-05		-9.44E-09	-1.12E-05		-1.17E-08	-1.12E-05		-1.26E-08	-1.12E-05		-1.21E-08	-1.12E-05		-1.07E-08	-1.12E-05
	-1.35E-08	-1.08E-05		-9.01E-09	-1.16E-05		-9.46E-09	-1.12E-05		-1.17E-08	-1.12E-05		-1.26E-08	-1.12E-05		-1.21E-08	-1.12E-05		-1.07E-08	-1.12E-05
	-1.34E-08	-1.08E-05		-8.99E-09	-1.16E-05		-9.44E-09	-1.12E-05		-1.17E-08	-1.12E-05		-1.26E-08	-1.12E-05		-1.21E-08	-1.12E-05		-1.07E-08	-1.12E-05
	-1.34E-08	-1.08E-05		-8.99E-09	-1.16E-05		-9.44E-09	-1.12E-05		-1.17E-08	-1.12E-05		-1.26E-08	-1.12E-05		-1.21E-08	-1.12E-05		-1.07E-08	-1.12E-05
	-1.34E-08	-1.08E-05		-8.97E-09	-1.16E-05		-9.42E-09	-1.12E-05		-1.17E-08	-1.12E-05		-1.26E-08	-1.12E-05		-1.21E-08	-1.12E-05		-1.07E-08	-1.12E-05
	-1.34E-08	-1.08E-05		-8.99E-09	-1.16E-05		-9.44E-09	-1.12E-05		-1.17E-08	-1.12E-05		-1.26E-08	-1.12E-05		-1.21E-08	-1.12E-05		-1.07E-08	-1.12E-05
	-1.34E-08	-1.08E-05		-8.99E-09	-1.16E-05		-9.42E-09	-1.12E-05		-1.17E-08	-1.12E-05		-1.26E-08	-1.12E-05		-1.21E-08	-1.12E-05		-1.07E-08	-1.12E-05
	-1.34E-08	-1.08E-05		-9.01E-09	-1.16E-05		-9.42E-09	-1.12E-05		-1.17E-08	-1.12E-05		-1.26E-08	-1.12E-05		-1.21E-08	-1.12E-05		-1.07E-08	-1.12E-05
	-1.34E-08	-1.08E-05		-9.01E-09	-1.16E-05		-9.40E-09	-1.12E-05		-1.17E-08	-1.12E-05		-1.26E-08	-1.12E-05		-1.21E-08	-1.12E-05		-1.07E-08	-1.12E-05
	-1.35E-08	-1.08E-05		-8.99E-09	-1.16E-05		-9.38E-09	-1.12E-05		-1.17E-08	-1.12E-05		-1.26E-08	-1.12E-05		-1.21E-08	-1.12E-05		-1.07E-08	-1.12E-05
	-1.34E-08	-1.08E-05		-8.99E-09	-1.16E-05		-9.38E-09	-1.12E-05		-1.17E-08	-1.12E-05		-1.26E-08	-1.12E-05		-1.21E-08	-1.12E-05		-1.07E-08	-1.12E-05
	-1.34E-08	-1.08E-05		-8.97E-09	-1.16E-05		-9.36E-09	-1.12E-05		-1.17E-08	-1.12E-05		-1.26E-08	-1.12E-05		-1.21E-08	-1.12E-05		-1.07E-08	-1.12E-05
	-1.34E-08	-1.08E-05		-8.99E-09	-1.16E-05		-9.36E-09	-1.12E-05		-1.17E-08	-1.12E-05		-1.26E-08	-1.12E-05		-1.20E-08	-1.12E-05		-1.07E-08	-1.12E-05
	-1.35E-08	-1.08E-05		-8.99E-09	-1.16E-05		-9.36E-09	-1.12E-05		-1.17E-08	-1.12E-05		-1.26E-08	-1.12E-05		-1.21E-08	-1.12E-05		-1.07E-08	-1.12E-05
	-1.34E-08	-1.08E-05		-9.01E-09	-1.16E-05		-9.34E-09	-1.12E-05		-1.17E-08	-1.12E-05		-1.26E-08	-1.12E-05		-1.21E-08	-1.12E-05		-1.07E-08	-1.12E-05
	-1.34E-08	-1.08E-05		-9.01E-09	-1.16E-05		-9.32E-09	-1.12E-05		-1.17E-08	-1.12E-05		-1.26E-08	-1.12E-05		-1.21E-08	-1.12E-05		-1.07E-08	-1.12E-05
	-1.34E-08	-1.08E-05		-9.01E-09	-1.16E-05		-9.30E-09	-1.12E-05		-1.17E-08	-1.12E-05		-1.26E-08	-1.12E-05		-1.21E-08	-1.12E-05		-1.07E-08	-1.12E-05
	-1.34E-08	-1.08E-05		-9.01E-09	-1.16E-05		-9.32E-09	-1.12E-05		-1.17E-08	-1.12E-05		-1.26E-08	-1.12E-05		-1.21E-08	-1.12E-05		-1.07E-08	-1.12E-05
	-1.34E-08	-1.08E-05		-9.01E-09	-1.16E-05		-9.32E-09	-1.12E-05		-1.17E-08	-1.12E-05		-1.27E-08	-1.12E-05		-1.21E-08	-1.12E-05		-1.07E-08	-1.12E-05
	-1.34E-08	-1.08E-05		-9.01E-09	-1.16E-05		-9.32E-09	-1.12E-05		-1.17E-08	-1.12E-05		-1.26E-08	-1.12E-05		-1.21E-08	-1.12E-05		-1.07E-08	-1.12E-05
	-1.34E-08	-1.08E-05		-8.99E-09	-1.16E-05		-9.30E-09	-1.12E-05		-1.17E-08	-1.12E-05		-1.27E-08	-1.12E-05		-1.21E-08	-1.12E-05		-1.07E-08	-1.12E-05
	-1.34E-08	-1.08E-05		-8.97E-09	-1.16E-05		-9.30E-09	-1.12E-05		-1.17E-08	-1.12E-05		-1.26E-08	-1.12E-05		-1.20E-08	-1.12E-05		-1.07E-08	-1.12E-05
	-1.34E-08	-1.08E-05		-9.01E-09	-1.16E-05		-9.28E-09	-1.12E-05		-1.17E-08	-1.12E-05		-1.26E-08	-1.12E-05		-1.21E-08	-1.12E-05		-1.07E-08	-1.12E-05
	-1.34E-08	-1.08E-05		-8.99E-09	-1.16E-05		-9.24E-09	-1.12E-05		-1.17E-08	-1.12E-05		-1.26E-08	-1.12E-05		-1.21E-08	-1.12E-05		-1.07E-08	-1.12E-05
	-1.34E-08	-1.08E-05		-9.03E-09	-1.16E-05		-9.24E-09	-1.12E-05		-1.17E-08	-1.12E-05		-1.26E-08	-1.12E-05		-1.21E-08	-1.12E-05		-1.07E-08	-1.12E-05
	-1.34E-08	-1.08E-05		-9.01E-09	-1.16E-05		-9.22E-09	-1.12E-05		-1.17E-08	-1.12E-05		-1.26E-08	-1.12E-05		-1.21E-08	-1.12E-05		-1.07E-08	-1.12E-05
	-1.34E-08	-1.08E-05		-9.03E-09	-1.16E-05		-9.24E-09	-1.12E-05		-1.17E-08	-1.12E-05		-1.26E-08	-1.12E-05		-1.21E-08	-1.12E-05		-1.07E-08	-1.12E-05
	-1.34E-08	-1.08E-05		-8.97E-09	-1.16E-05		-9.24E-09	-1.12E-05		-1.17E-08	-1.12E-05		-1.26E-08	-1.12E-05		-1.21E-08	-1.12E-05		-1.07E-08	-1.12E-05
	-1.34E-08	-1.08E-05		-8.99E-09	-1.16E-05		-9.22E-09	-1.12E-05		-1.17E-08	-1.12E-05		-1.26E-08	-1.12E-05		-1.21E-08	-1.12E-05		-1.07E-08	-1.12E-05
	-1.34E-08	-1.08E-05		-8.99E-09	-1.16E-05		-9.22E-09	-1.12E-05		-1.17E-08	-1.12E-05		-1.26E-08	-1.12E-05		-1.21E-08	-1.12E-05		-1.07E-08	-1.12E-05
	-1.34E-08	-1.08E-05		-8.99E-09	-1.16E-05		-9.22E-09	-1.12E-05		-1.17E-08	-1.12E-05		-1.26E-08	-1.12E-05		-1.21E-08	-1.12E-05		-1.07E-08	-1.12E-05
	-1.34E-08	-1.08E-05		-8.99E-09	-1.16E-05		-9.17E-09	-1.12E-05		-1.17E-08	-1.12E-05		-1.26E-08	-1.12E-05		-1.21E-08	-1.12E-05		-1.07E-08	-1.12E-05
	-1.35E-08	-1.08E-05		-8.97E-09	-1.16E-05		-9.15E-09	-1.12E-05		-1.17E-08	-1.12E-05		-1.26E-08	-1.12E-05		-1.21E-08	-1.12E-05		-1.07E-08	-1.12E-05
	-1.34E-08	-1.08E-05		-8.99E-09	-1.16E-05		-9.13E-09	-1.12E-05		-1.17E-08	-1.12E-05		-1.26E-08	-1.12E-05		-1.21E-08	-1.12E-05		-1.07E-08	-1.12E-05
	-1.34E-08	-1.08E-05		-9.01E-09	-1.16E-05		-9.13E-09	-1.12E-05		-1.17E-08	-1.12E-05		-1.26E-08	-1.12E-05		-1.21E-08	-1.12E-05		-1.07E-08	-1.12E-05
	-1.34E-08	-1.08E-05		-9.01E-09	-1.16E-05		-9.13E-09	-1.12E-05		-1.17E-08	-1.12E-05		-1.26E-08	-1.12E-05		-1.21E-08	-1.12E-05		-1.07E-08	-1.12E-05
	-1.34E-08	-1.08E-05		-9.01E-09	-1.16E-05		-9.13E-09	-1.12E-05		-1.17E-08	-1.12E-05		-1.26E-08	-1.12E-05		-1.21E-08	-1.12E-05		-1.07E-08	-1.12E-05
	-1.34E-08	-1.08E-05		-8.99E-09	-1.16E-05		-9.13E-09	-1.12E-05		-1.17E-08	-1.12E-05		-1.26E-08	-1.12E-05		-1.21E-08	-1.12E-05		-1.07E-08	-1.12E-05
	-1.34E-08	-1.08E-05		-9.01E-09	-1.16E-05		-9.11E-09	-1.12E-05		-1.17E-08	-1.12E-05		-1.26E-08	-1.12E-05		-1.21E-08	-1.12E-05		-1.07E-08	-1.12E-05
	-1.34E-08	-1.08E-05		-9.03E-09	-1.16E-05		-9.11E-09	-1.12E-05		-1.17E-08	-1.12E-05		-1.26E-08	-1.12E-05		-1.21E-08	-1.12E-05		-1.07E-08	-1.12E-05
	-1.34E-08	-1.08E-05		-9.03E-09	-1.16E-05		-9.11E-09	-1.12E-05		-1.17E-08	-1.12E-05		-1.26E-08	-1.12E-05		-1.21E-08	-1.12E-05		-1.07E-08	-1.12E-05
	-1.34E-08	-1.08E-05		-9.01E-09	-1.16E-05		-9.13E-09	-1.12E-05		-1.17E-08	-1.12E-05		-1.26E-08	-1.12E-05		-1.21E-08	-1.12E-05		-1.07E-08	-1.12E-05
	-1.34E-08	-1.08E-05		-9.01E-09	-1.16E-05		-9.11E-09	-1.12E-05		-1.17E-08	-1.12E-05		-1.26E-08	-1.12E-05		-1.21E-08	-1.12E-05		-1.07E-08	-1.12E-05
	-1.34E-08	-1.08E-05		-8.99E-09	-1.16E-05		-9.13E-09	-1.12E-05		-1.17E-08	-1.12E-05		-1.26E-08	-1.12E-05		-1.21E-08	-1.12E-05		-1.07E-08	-1.12E-05
	-1.34E-08	-1.08E-05		-8.99E-09	-1.16E-05		-9.11E-09	-1.12E-05		-1.17E-08	-1.12E-05		-1.26E-08	-1.12E-05		-1.21E-08	-1.12E-05		-1.07E-08	-1.12E-05
	-1.34E-08	-1.08E-05		-9.01E-09	-1.16E-05		-9.13E-09	-1.12E-05		-1.17E-08	-1.12E-05		-1.26E-08	-1.12E-05		-1.21E-08	-1.12E-05		-1.07E-08	-1.12E-05
	-1.34E-08	-1.08E-05		-9.01E-09	-1.16E-05		-9.11E-09	-1.12E-05		-1.17E-08	-1.12E-05		-1.26E-08	-1.12E-05		-1.21E-08	-1.12E-05		-1.07E-08	-1.12E-05
	-1.34E-08	-1.08E-05		-9.03E-09	-1.16E-05		-9.13E-09	-1.12E-05		-1.17E-08	-1.12E-05		-1.26E-08	-1.12E-05		-1.21E-08	-1.12E-05		-1.08E-08	-1.12E-05
	-1.34E-08	-1.08E-05		-9.03E-09	-1.16E-05		-9.07E-09	-1.12E-05		-1.17E-08	-1.12E-05		-1.26E-08	-1.12E-05		-1.21E-08	-1.12E-05		-1.08E-08	-1.12E-05
	-1.34E-08	-1.08E-05		-8.97E-09	-1.16E-05		-9.13E-09	-1.12E-05		-1.17E-08	-1.12E-05		-1.26E-08	-1.12E-05		-1.21E-08	-1.12E-05		-1.07E-08	-1.12E-05
	-1.34E-08	-1.08E-05		-9.01E-09	-1.16E-05		-9.11E-09	-1.12E-05		-1.17E-08	-1.12E-05		-1.26E-08	-1.12E-05		-1.21E-08	-1.12E-05		-1.07E-08	-1.12E-05
	-1.34E-08	-1.08E-05		-9.03E-09	-1.16E-05		-9.11E-09	-1.12E-05		-1.17E-08	-1.12E-05		-1.26E-08	-1.12E-05		-1.21E-08	-1.12E-05		-1.07E-08	-1.12E-05
	-1.34E-08	-1.08E-05		-9.03E-09	-1.16E-05		-9.07E-09	-1.12E-05		-1.17E-08	-1.12E-05		-1.26E-08	-1.12E-05		-1.21E-08	-1.12E-05		-1.08E-08	-1.12E-05
	-1.34E-08	-1.08E-05		-9.03E-09	-1.16E-05		-9.07E-09	-1.12E-05		-1.17E-08	-1.12E-05		-1.26E-08	-1.12E-05		-1.21E-08	-1.12E-05		-1.08E-08	-1.12E-05
	-1.34E-08	-1.07E-05		-9.01E-09	-1.16E-05		-9.09E-09	-1.12E-05		-1.17E-08	-1.12E-05		-1.26E-08	-1.12E-05		-1.21E-08	-1.12E-05		-1.08E-08	-1.12E-05
	-1.34E-08	-1.07E-05		-9.07E-09	-1.16E-05		-9.05E-09	-1.12E-05		-1.17E-08	-1.12E-05		-1.26E-08	-1.12E-05		-1.21E-08	-1.12E-05		-1.08E-08	-1.12E-05
	-1.34E-08	-1.07E-05		-9.07E-09	-1.16E-05		-9.07E-09	-1.12E-05		-1.17E-08	-1.12E-05		-1.26E-08	-1.12E-05		-1.21E-08	-1.12E-05		-1.07E-08	-1.12E-05
	-1.34E-08	-1.07E-05		-9.01E-09	-1.16E-05		-9.11E-09	-1.12E-05		-1.17E-08	-1.12E-05		-1.26E-08	-1.12E-05		-1.21E-08	-1.12E-05		-1.07E-08	-1.12E-05
	-1.34E-08	-1.07E-05		-9.03E-09	-1.15E-05		-9.09E-09	-1.12E-05		-1.17E-08	-1.12E-05		-1.26E-08	-1.12E-05		-1.21E-08	-1.12E-05		-1.07E-08	-1.12E-05
	-1.34E-08	-1.07E-05		-9.01E-09	-1.15E-05		-9.07E-09	-1.12E-05		-1.17E-08	-1.12E-05		-1.26E-08	-1.12E-05		-1.21E-08	-1.12E-05		-1.07E-08	-1.12E-05
	-1.34E-08	-1.07E-05		-9.03E-09	-1.15E-05		-9.07E-09	-1.12E-05		-1.17E-08	-1.12E-05		-1.26E-08	-1.12E-05		-1.21E-08	-1.12E-05		-1.07E-08	-1.12E-05
	-1.34E-08	-1.07E-05		-9.05E-09	-1.15E-05		-9.03E-09	-1.12E-05		-1.17E-08	-1.12E-05		-1.26E-08	-1.12E-05		-1.21E-08	-1.12E-05		-1.08E-08	-1.12E-05
	-1.34E-08	-1.07E-05		-9.03E-09	-1.15E-05		-9.05E-09	-1.12E-05		-1.17E-08	-1.12E-05		-1.26E-08	-1.12E-05		-1.21E-08	-1.12E-05		-1.08E-08	-1.12E-05
	-1.34E-08	-1.07E-05		-9.03E-09	-1.15E-05		-9.03E-09	-1.12E-05		-1.17E-08	-1.12E-05		-1.26E-08	-1.12E-05		-1.21E-08	-1.12E-05		-1.08E-08	-1.12E-05
	-1.34E-08	-1.07E-05		-9.03E-09	-1.15E-05		-9.03E-09	-1.12E-05		-1.17E-08	-1.12E-05		-1.27E-08	-1.12E-05		-1.21E-08	-1.12E-05		-1.08E-08	-1.12E-05
	-1.34E-08	-1.07E-05		-9.05E-09	-1.15E-05		-9.05E-09	-1.12E-05		-1.17E-08	-1.12E-05		-1.27E-08	-1.12E-05		-1.21E-08	-1.12E-05		-1.08E-08	-1.12E-05
	-1.34E-08	-1.07E-05		-9.05E-09	-1.15E-05		-9.05E-09	-1.12E-05		-1.17E-08	-1.12E-05		-1.27E-08	-1.12E-05		-1.21E-08	-1.12E-05		-1.08E-08	-1.12E-05
	-1.34E-08	-1.07E-05		-9.03E-09	-1.15E-05		-9.05E-09	-1.12E-05		-1.17E-08	-1.12E-05		-1.26E-08	-1.12E-05		-1.21E-08	-1.12E-05		-1.08E-08	-1.12E-05
	-1.34E-08	-1.07E-05		-9.07E-09	-1.15E-05		-8.99E-09	-1.12E-05		-1.17E-08	-1.12E-05		-1.26E-08	-1.12E-05		-1.21E-08	-1.12E-05		-1.08E-08	-1.12E-05
	-1.34E-08	-1.07E-05		-9.05E-09	-1.15E-05		-9.01E-09	-1.12E-05		-1.17E-08	-1.12E-05		-1.27E-08	-1.12E-05		-1.20E-08	-1.12E-05		-1.07E-08	-1.12E-05
	-1.34E-08	-1.07E-05		-9.03E-09	-1.15E-05		-8.99E-09	-1.12E-05		-1.17E-08	-1.12E-05		-1.26E-08	-1.12E-05		-1.20E-08	-1.12E-05		-1.08E-08	-1.12E-05
	-1.34E-08	-1.07E-05		-9.05E-09	-1.15E-05		-9.03E-09	-1.12E-05		-1.17E-08	-1.12E-05		-1.26E-08	-1.12E-05		-1.21E-08	-1.12E-05		-1.08E-08	-1.12E-05
	-1.34E-08	-1.07E-05		-9.05E-09	-1.15E-05		-9.01E-09	-1.12E-05		-1.17E-08	-1.12E-05		-1.26E-08	-1.12E-05		-1.21E-08	-1.12E-05		-1.08E-08	-1.12E-05
	-1.34E-08	-1.07E-05		-9.05E-09	-1.15E-05		-9.03E-09	-1.12E-05		-1.17E-08	-1.12E-05		-1.27E-08	-1.12E-05		-1.21E-08	-1.12E-05		-1.08E-08	-1.12E-05
	-1.34E-08	-1.07E-05		-9.03E-09	-1.15E-05		-9.01E-09	-1.12E-05		-1.17E-08	-1.12E-05		-1.27E-08	-1.12E-05		-1.21E-08	-1.12E-05		-1.08E-08	-1.12E-05
	-1.34E-08	-1.07E-05		-9.03E-09	-1.15E-05		-9.03E-09	-1.12E-05		-1.17E-08	-1.12E-05		-1.26E-08	-1.12E-05		-1.21E-08	-1.12E-05		-1.08E-08	-1.12E-05
	-1.34E-08	-1.07E-05		-9.01E-09	-1.15E-05		-8.99E-09	-1.12E-05		-1.17E-08	-1.12E-05		-1.26E-08	-1.12E-05		-1.21E-08	-1.12E-05		-1.08E-08	-1.12E-05
	-1.34E-08	-1.07E-05		-9.01E-09	-1.15E-05		-9.03E-09	-1.12E-05		-1.17E-08	-1.12E-05		-1.26E-08	-1.12E-05		-1.21E-08	-1.12E-05		-1.08E-08	-1.12E-05
	-1.34E-08	-1.07E-05		-9.03E-09	-1.15E-05		-8.99E-09	-1.12E-05		-1.17E-08	-1.12E-05		-1.26E-08	-1.12E-05		-1.21E-08	-1.12E-05		-1.08E-08	-1.12E-05
	-1.34E-08	-1.07E-05		-9.01E-09	-1.15E-05		-8.95E-09	-1.12E-05		-1.17E-08	-1.12E-05		-1.26E-08	-1.12E-05		-1.21E-08	-1.12E-05		-1.08E-08	-1.12E-05
	-1.34E-08	-1.07E-05		-9.05E-09	-1.15E-05		-8.95E-09	-1.12E-05		-1.17E-08	-1.12E-05		-1.26E-08	-1.12E-05		-1.20E-08	-1.12E-05		-1.08E-08	-1.12E-05
	-1.34E-08	-1.07E-05		-9.03E-09	-1.15E-05		-8.93E-09	-1.12E-05		-1.17E-08	-1.12E-05		-1.26E-08	-1.12E-05		-1.21E-08	-1.12E-05		-1.08E-08	-1.12E-05
	-1.34E-08	-1.07E-05		-9.05E-09	-1.15E-05		-8.95E-09	-1.12E-05		-1.17E-08	-1.12E-05		-1.26E-08	-1.12E-05		-1.20E-08	-1.12E-05		-1.08E-08	-1.12E-05
	-1.34E-08	-1.07E-05		-9.03E-09	-1.15E-05		-8.91E-09	-1.12E-05		-1.17E-08	-1.12E-05		-1.26E-08	-1.12E-05		-1.21E-08	-1.12E-05		-1.08E-08	-1.12E-05
	-1.34E-08	-1.07E-05		-9.05E-09	-1.15E-05		-8.91E-09	-1.12E-05		-1.17E-08	-1.12E-05		-1.26E-08	-1.12E-05		-1.21E-08	-1.12E-05		-1.08E-08	-1.12E-05
	-1.34E-08	-1.07E-05		-9.05E-09	-1.15E-05		-8.93E-09	-1.12E-05		-1.17E-08	-1.12E-05		-1.26E-08	-1.12E-05		-1.20E-08	-1.12E-05		-1.08E-08	-1.12E-05
	-1.34E-08	-1.07E-05		-9.05E-09	-1.15E-05		-8.91E-09	-1.12E-05		-1.17E-08	-1.12E-05		-1.26E-08	-1.12E-05		-1.21E-08	-1.12E-05		-1.08E-08	-1.12E-05
	-1.34E-08	-1.07E-05		-9.05E-09	-1.15E-05		-8.86E-09	-1.12E-05		-1.17E-08	-1.12E-05		-1.26E-08	-1.12E-05		-1.21E-08	-1.12E-05		-1.08E-08	-1.12E-05
	-1.34E-08	-1.07E-05		-9.05E-09	-1.15E-05		-8.88E-09	-1.12E-05		-1.17E-08	-1.12E-05		-1.26E-08	-1.12E-05		-1.21E-08	-1.12E-05		-1.08E-08	-1.11E-05
	-1.34E-08	-1.07E-05		-9.07E-09	-1.15E-05		-8.88E-09	-1.12E-05		-1.17E-08	-1.12E-05		-1.26E-08	-1.12E-05		-1.21E-08	-1.12E-05		-1.08E-08	-1.11E-05
	-1.34E-08	-1.07E-05		-9.03E-09	-1.15E-05		-8.91E-09	-1.12E-05		-1.17E-08	-1.12E-05		-1.26E-08	-1.12E-05		-1.21E-08	-1.12E-05		-1.08E-08	-1.11E-05
	-1.34E-08	-1.07E-05		-9.07E-09	-1.15E-05		-8.88E-09	-1.12E-05		-1.17E-08	-1.12E-05		-1.26E-08	-1.12E-05		-1.21E-08	-1.12E-05		-1.08E-08	-1.11E-05
	-1.34E-08	-1.07E-05		-9.05E-09	-1.15E-05		-8.82E-09	-1.12E-05		-1.17E-08	-1.12E-05		-1.26E-08	-1.12E-05		-1.21E-08	-1.12E-05		-1.08E-08	-1.11E-05
	-1.35E-08	-1.07E-05		-9.07E-09	-1.15E-05		-8.82E-09	-1.12E-05		-1.17E-08	-1.12E-05		-1.26E-08	-1.12E-05		-1.21E-08	-1.12E-05		-1.08E-08	-1.11E-05
	-1.34E-08	-1.07E-05		-9.05E-09	-1.15E-05		-8.84E-09	-1.12E-05		-1.17E-08	-1.11E-05		-1.26E-08	-1.12E-05		-1.21E-08	-1.11E-05		-1.08E-08	-1.11E-05
	-1.34E-08	-1.07E-05		-9.05E-09	-1.15E-05		-8.84E-09	-1.12E-05		-1.17E-08	-1.11E-05		-1.27E-08	-1.12E-05		-1.21E-08	-1.11E-05		-1.08E-08	-1.11E-05
	-1.34E-08	-1.07E-05		-9.05E-09	-1.15E-05		-8.80E-09	-1.11E-05		-1.17E-08	-1.11E-05		-1.27E-08	-1.11E-05		-1.21E-08	-1.11E-05		-1.09E-08	-1.11E-05
	-1.34E-08	-1.07E-05		-9.03E-09	-1.15E-05		-8.84E-09	-1.11E-05		-1.17E-08	-1.11E-05		-1.26E-08	-1.11E-05		-1.21E-08	-1.11E-05		-1.09E-08	-1.11E-05
	-1.34E-08	-1.07E-05		-9.05E-09	-1.15E-05		-8.82E-09	-1.11E-05		-1.17E-08	-1.11E-05		-1.26E-08	-1.11E-05		-1.21E-08	-1.11E-05		-1.09E-08	-1.11E-05
	-1.34E-08	-1.07E-05		-9.07E-09	-1.15E-05		-8.82E-09	-1.11E-05		-1.17E-08	-1.11E-05		-1.26E-08	-1.11E-05		-1.21E-08	-1.11E-05		-1.09E-08	-1.11E-05
	-1.34E-08	-1.07E-05		-9.05E-09	-1.15E-05		-8.80E-09	-1.11E-05		-1.17E-08	-1.11E-05		-1.26E-08	-1.11E-05		-1.21E-08	-1.11E-05		-1.09E-08	-1.11E-05
	-1.34E-08	-1.07E-05		-9.05E-09	-1.15E-05		-8.80E-09	-1.11E-05		-1.17E-08	-1.11E-05		-1.27E-08	-1.11E-05		-1.21E-08	-1.11E-05		-1.09E-08	-1.11E-05
	-1.34E-08	-1.07E-05		-9.03E-09	-1.15E-05		-8.82E-09	-1.11E-05		-1.17E-08	-1.11E-05		-1.27E-08	-1.11E-05		-1.21E-08	-1.11E-05		-1.09E-08	-1.11E-05
	-1.34E-08	-1.07E-05		-9.05E-09	-1.15E-05		-8.80E-09	-1.11E-05		-1.17E-08	-1.11E-05		-1.27E-08	-1.11E-05		-1.21E-08	-1.11E-05		-1.09E-08	-1.11E-05
	-1.34E-08	-1.07E-05		-9.05E-09	-1.15E-05		-8.82E-09	-1.11E-05		-1.17E-08	-1.11E-05		-1.27E-08	-1.11E-05		-1.21E-08	-1.11E-05		-1.08E-08	-1.11E-05
	-1.34E-08	-1.07E-05		-9.07E-09	-1.15E-05		-8.80E-09	-1.11E-05		-1.17E-08	-1.11E-05		-1.27E-08	-1.11E-05		-1.21E-08	-1.11E-05		-1.08E-08	-1.11E-05
	-1.34E-08	-1.07E-05		-9.07E-09	-1.15E-05		-8.82E-09	-1.11E-05		-1.17E-08	-1.11E-05		-1.27E-08	-1.11E-05		-1.21E-08	-1.11E-05		-1.09E-08	-1.11E-05
	-1.34E-08	-1.07E-05		-9.07E-09	-1.15E-05		-8.78E-09	-1.11E-05		-1.17E-08	-1.11E-05		-1.26E-08	-1.11E-05		-1.21E-08	-1.11E-05		-1.09E-08	-1.11E-05
	-1.34E-08	-1.07E-05		-9.03E-09	-1.15E-05		-8.80E-09	-1.11E-05		-1.17E-08	-1.11E-05		-1.26E-08	-1.11E-05		-1.21E-08	-1.11E-05		-1.09E-08	-1.11E-05
	-1.34E-08	-1.07E-05		-9.07E-09	-1.15E-05		-8.78E-09	-1.11E-05		-1.17E-08	-1.11E-05		-1.26E-08	-1.11E-05		-1.21E-08	-1.11E-05		-1.09E-08	-1.11E-05
	-1.34E-08	-1.07E-05		-9.05E-09	-1.15E-05		-8.76E-09	-1.11E-05		-1.17E-08	-1.11E-05		-1.26E-08	-1.11E-05		-1.21E-08	-1.11E-05		-1.09E-08	-1.11E-05
	-1.34E-08	-1.07E-05		-9.05E-09	-1.15E-05		-8.80E-09	-1.11E-05		-1.17E-08	-1.11E-05		-1.26E-08	-1.11E-05		-1.21E-08	-1.11E-05		-1.09E-08	-1.11E-05
	-1.34E-08	-1.07E-05		-9.07E-09	-1.15E-05		-8.80E-09	-1.11E-05		-1.17E-08	-1.11E-05		-1.26E-08	-1.11E-05		-1.21E-08	-1.11E-05		-1.09E-08	-1.11E-05
	-1.34E-08	-1.07E-05		-9.07E-09	-1.15E-05		-8.80E-09	-1.11E-05		-1.18E-08	-1.11E-05		-1.26E-08	-1.11E-05		-1.21E-08	-1.11E-05		-1.09E-08	-1.11E-05
	-1.34E-08	-1.07E-05		-9.07E-09	-1.15E-05		-8.78E-09	-1.11E-05		-1.17E-08	-1.11E-05		-1.26E-08	-1.11E-05		-1.21E-08	-1.11E-05		-1.09E-08	-1.11E-05
	-1.34E-08	-1.07E-05		-9.05E-09	-1.15E-05		-8.80E-09	-1.11E-05		-1.17E-08	-1.11E-05		-1.26E-08	-1.11E-05		-1.20E-08	-1.11E-05		-1.09E-08	-1.11E-05
	-1.34E-08	-1.07E-05		-9.07E-09	-1.15E-05		-8.80E-09	-1.11E-05		-1.17E-08	-1.11E-05		-1.26E-08	-1.11E-05		-1.21E-08	-1.11E-05		-1.09E-08	-1.11E-05
	-1.34E-08	-1.07E-05		-9.07E-09	-1.15E-05		-8.80E-09	-1.11E-05		-1.17E-08	-1.11E-05		-1.26E-08	-1.11E-05		-1.21E-08	-1.11E-05		-1.09E-08	-1.11E-05
	-1.34E-08	-1.07E-05		-9.03E-09	-1.15E-05		-8.76E-09	-1.11E-05		-1.17E-08	-1.11E-05		-1.26E-08	-1.11E-05		-1.21E-08	-1.11E-05		-1.09E-08	-1.11E-05
	-1.34E-08	-1.07E-05		-9.05E-09	-1.15E-05		-8.76E-09	-1.11E-05		-1.17E-08	-1.11E-05		-1.27E-08	-1.11E-05		-1.21E-08	-1.11E-05		-1.09E-08	-1.11E-05
	-1.34E-08	-1.07E-05		-9.07E-09	-1.15E-05		-8.80E-09	-1.11E-05		-1.17E-08	-1.11E-05		-1.27E-08	-1.11E-05		-1.21E-08	-1.11E-05		-1.09E-08	-1.11E-05
	-1.34E-08	-1.07E-05		-9.05E-09	-1.15E-05		-8.78E-09	-1.11E-05		-1.17E-08	-1.11E-05		-1.27E-08	-1.11E-05		-1.21E-08	-1.11E-05		-1.09E-08	-1.11E-05
	-1.34E-08	-1.07E-05		-9.07E-09	-1.15E-05		-8.80E-09	-1.11E-05		-1.17E-08	-1.11E-05		-1.27E-08	-1.11E-05		-1.21E-08	-1.11E-05		-1.09E-08	-1.11E-05
	-1.34E-08	-1.07E-05		-9.03E-09	-1.15E-05		-8.78E-09	-1.11E-05		-1.17E-08	-1.11E-05		-1.27E-08	-1.11E-05		-1.21E-08	-1.11E-05		-1.09E-08	-1.11E-05
	-1.34E-08	-1.07E-05		-9.05E-09	-1.15E-05		-8.74E-09	-1.11E-05		-1.17E-08	-1.11E-05		-1.26E-08	-1.11E-05		-1.21E-08	-1.11E-05		-1.09E-08	-1.11E-05
	-1.34E-08	-1.07E-05		-9.05E-09	-1.15E-05		-8.74E-09	-1.11E-05		-1.17E-08	-1.11E-05		-1.27E-08	-1.11E-05		-1.21E-08	-1.11E-05		-1.09E-08	-1.11E-05
	-1.34E-08	-1.07E-05		-9.05E-09	-1.15E-05		-8.76E-09	-1.11E-05		-1.17E-08	-1.11E-05		-1.27E-08	-1.11E-05		-1.21E-08	-1.11E-05		-1.09E-08	-1.11E-05
	-1.34E-08	-1.07E-05		-9.05E-09	-1.15E-05		-8.76E-09	-1.11E-05		-1.17E-08	-1.11E-05		-1.27E-08	-1.11E-05		-1.21E-08	-1.11E-05		-1.09E-08	-1.11E-05
	-1.34E-08	-1.07E-05		-9.03E-09	-1.15E-05		-8.74E-09	-1.11E-05		-1.17E-08	-1.11E-05		-1.27E-08	-1.11E-05		-1.20E-08	-1.11E-05		-1.09E-08	-1.11E-05
	-1.34E-08	-1.07E-05		-9.05E-09	-1.15E-05		-8.76E-09	-1.11E-05		-1.17E-08	-1.11E-05		-1.27E-08	-1.11E-05		-1.20E-08	-1.11E-05		-1.09E-08	-1.11E-05
	-1.34E-08	-1.07E-05		-9.07E-09	-1.15E-05		-8.76E-09	-1.11E-05		-1.17E-08	-1.11E-05		-1.27E-08	-1.11E-05		-1.20E-08	-1.11E-05		-1.09E-08	-1.11E-05
	-1.34E-08	-1.07E-05		-9.09E-09	-1.15E-05		-8.78E-09	-1.11E-05		-1.17E-08	-1.11E-05		-1.27E-08	-1.11E-05		-1.20E-08	-1.11E-05		-1.09E-08	-1.11E-05
	-1.34E-08	-1.07E-05		-9.05E-09	-1.15E-05		-8.72E-09	-1.11E-05		-1.17E-08	-1.11E-05		-1.27E-08	-1.11E-05		-1.21E-08	-1.11E-05		-1.09E-08	-1.11E-05
	-1.34E-08	-1.07E-05		-9.07E-09	-1.15E-05		-8.76E-09	-1.11E-05		-1.17E-08	-1.11E-05		-1.27E-08	-1.11E-05		-1.21E-08	-1.11E-05		-1.09E-08	-1.11E-05
	-1.34E-08	-1.07E-05		-9.05E-09	-1.15E-05		-8.78E-09	-1.11E-05		-1.17E-08	-1.11E-05		-1.27E-08	-1.11E-05		-1.21E-08	-1.11E-05		-1.09E-08	-1.11E-05
	-1.34E-08	-1.07E-05		-9.05E-09	-1.15E-05		-8.76E-09	-1.11E-05		-1.17E-08	-1.11E-05		-1.27E-08	-1.11E-05		-1.21E-08	-1.11E-05		-1.09E-08	-1.11E-05
	-1.34E-08	-1.07E-05		-9.05E-09	-1.15E-05		-8.72E-09	-1.11E-05		-1.17E-08	-1.11E-05		-1.27E-08	-1.11E-05		-1.21E-08	-1.11E-05		-1.09E-08	-1.11E-05
	-1.34E-08	-1.07E-05		-9.07E-09	-1.15E-05		-8.74E-09	-1.11E-05		-1.17E-08	-1.11E-05		-1.27E-08	-1.11E-05		-1.20E-08	-1.11E-05		-1.09E-08	-1.11E-05
	-1.34E-08	-1.07E-05		-9.09E-09	-1.15E-05		-8.70E-09	-1.11E-05		-1.17E-08	-1.11E-05		-1.27E-08	-1.11E-05		-1.21E-08	-1.11E-05		-1.09E-08	-1.11E-05
	-1.34E-08	-1.07E-05		-9.07E-09	-1.15E-05		-8.72E-09	-1.11E-05		-1.17E-08	-1.11E-05		-1.27E-08	-1.11E-05		-1.21E-08	-1.11E-05		-1.09E-08	-1.11E-05
	-1.34E-08	-1.07E-05		-9.05E-09	-1.15E-05		-8.74E-09	-1.11E-05		-1.17E-08	-1.11E-05		-1.27E-08	-1.11E-05		-1.21E-08	-1.11E-05		-1.09E-08	-1.11E-05
	-1.34E-08	-1.07E-05		-9.11E-09	-1.15E-05		-8.70E-09	-1.11E-05		-1.17E-08	-1.11E-05		-1.27E-08	-1.11E-05		-1.21E-08	-1.11E-05		-1.09E-08	-1.11E-05
	-1.34E-08	-1.07E-05		-9.07E-09	-1.15E-05		-8.74E-09	-1.11E-05		-1.17E-08	-1.11E-05		-1.27E-08	-1.11E-05		-1.21E-08	-1.11E-05		-1.09E-08	-1.11E-05
	-1.34E-08	-1.07E-05		-9.09E-09	-1.15E-05		-8.74E-09	-1.11E-05		-1.17E-08	-1.11E-05		-1.27E-08	-1.11E-05		-1.21E-08	-1.11E-05		-1.09E-08	-1.11E-05
	-1.34E-08	-1.07E-05		-9.09E-09	-1.15E-05		-8.76E-09	-1.11E-05		-1.17E-08	-1.11E-05		-1.27E-08	-1.11E-05		-1.20E-08	-1.11E-05		-1.09E-08	-1.11E-05
	-1.34E-08	-1.07E-05		-9.07E-09	-1.15E-05		-8.72E-09	-1.11E-05		-1.17E-08	-1.11E-05		-1.27E-08	-1.11E-05		-1.20E-08	-1.11E-05		-1.09E-08	-1.11E-05
	-1.34E-08	-1.07E-05		-9.11E-09	-1.15E-05		-8.74E-09	-1.11E-05		-1.17E-08	-1.11E-05		-1.27E-08	-1.11E-05		-1.21E-08	-1.11E-05		-1.09E-08	-1.11E-05
	-1.34E-08	-1.07E-05		-9.11E-09	-1.15E-05		-8.74E-09	-1.11E-05		-1.17E-08	-1.11E-05		-1.27E-08	-1.11E-05		-1.21E-08	-1.11E-05		-1.09E-08	-1.11E-05
	-1.34E-08	-1.07E-05		-9.11E-09	-1.15E-05		-8.72E-09	-1.11E-05		-1.17E-08	-1.11E-05		-1.27E-08	-1.11E-05		-1.21E-08	-1.11E-05		-1.09E-08	-1.11E-05
	-1.34E-08	-1.07E-05		-9.13E-09	-1.15E-05		-8.74E-09	-1.11E-05		-1.17E-08	-1.11E-05		-1.27E-08	-1.11E-05		-1.21E-08	-1.11E-05		-1.09E-08	-1.11E-05
	-1.34E-08	-1.07E-05		-9.11E-09	-1.15E-05		-8.74E-09	-1.11E-05		-1.17E-08	-1.11E-05		-1.27E-08	-1.11E-05		-1.21E-08	-1.11E-05		-1.09E-08	-1.11E-05
	-1.34E-08	-1.07E-05		-9.13E-09	-1.15E-05		-8.74E-09	-1.11E-05		-1.17E-08	-1.11E-05		-1.27E-08	-1.11E-05		-1.21E-08	-1.11E-05		-1.09E-08	-1.11E-05
	-1.34E-08	-1.07E-05		-9.09E-09	-1.15E-05		-8.74E-09	-1.11E-05		-1.17E-08	-1.11E-05		-1.27E-08	-1.11E-05		-1.21E-08	-1.11E-05		-1.09E-08	-1.11E-05
	-1.34E-08	-1.07E-05		-9.11E-09	-1.15E-05		-8.76E-09	-1.11E-05		-1.17E-08	-1.11E-05		-1.27E-08	-1.11E-05		-1.21E-08	-1.11E-05		-1.09E-08	-1.11E-05
	-1.34E-08	-1.07E-05		-9.07E-09	-1.15E-05		-8.74E-09	-1.11E-05		-1.17E-08	-1.11E-05		-1.27E-08	-1.11E-05		-1.21E-08	-1.11E-05		-1.09E-08	-1.11E-05
	-1.34E-08	-1.07E-05		-9.07E-09	-1.15E-05		-8.76E-09	-1.11E-05		-1.17E-08	-1.11E-05		-1.27E-08	-1.11E-05		-1.21E-08	-1.11E-05		-1.09E-08	-1.11E-05
	-1.34E-08	-1.06E-05		-9.09E-09	-1.14E-05		-8.76E-09	-1.11E-05		-1.17E-08	-1.11E-05		-1.27E-08	-1.11E-05		-1.21E-08	-1.11E-05		-1.09E-08	-1.11E-05
	-1.34E-08	-1.06E-05		-9.11E-09	-1.14E-05		-8.72E-09	-1.11E-05		-1.17E-08	-1.11E-05		-1.27E-08	-1.11E-05		-1.21E-08	-1.11E-05		-1.09E-08	-1.11E-05
	-1.34E-08	-1.06E-05		-9.11E-09	-1.14E-05		-8.76E-09	-1.11E-05		-1.17E-08	-1.11E-05		-1.27E-08	-1.11E-05		-1.21E-08	-1.11E-05		-1.09E-08	-1.11E-05
	-1.34E-08	-1.06E-05		-9.09E-09	-1.14E-05		-8.76E-09	-1.11E-05		-1.17E-08	-1.11E-05		-1.27E-08	-1.11E-05		-1.21E-08	-1.11E-05		-1.09E-08	-1.11E-05
	-1.34E-08	-1.06E-05		-9.07E-09	-1.14E-05		-8.76E-09	-1.11E-05		-1.17E-08	-1.11E-05		-1.27E-08	-1.11E-05		-1.21E-08	-1.11E-05		-1.09E-08	-1.11E-05
	-1.34E-08	-1.06E-05		-9.09E-09	-1.14E-05		-8.76E-09	-1.11E-05		-1.17E-08	-1.11E-05		-1.27E-08	-1.11E-05		-1.20E-08	-1.11E-05		-1.09E-08	-1.11E-05
	-1.34E-08	-1.06E-05		-9.09E-09	-1.14E-05		-8.74E-09	-1.11E-05		-1.17E-08	-1.11E-05		-1.27E-08	-1.11E-05		-1.20E-08	-1.11E-05		-1.09E-08	-1.11E-05
	-1.34E-08	-1.06E-05		-9.11E-09	-1.14E-05		-8.74E-09	-1.11E-05		-1.17E-08	-1.11E-05		-1.27E-08	-1.11E-05		-1.20E-08	-1.11E-05		-1.09E-08	-1.11E-05
	-1.34E-08	-1.06E-05		-9.11E-09	-1.14E-05		-8.76E-09	-1.11E-05		-1.17E-08	-1.11E-05		-1.27E-08	-1.11E-05		-1.21E-08	-1.11E-05		-1.09E-08	-1.11E-05
	-1.34E-08	-1.06E-05		-9.07E-09	-1.14E-05		-8.78E-09	-1.11E-05		-1.17E-08	-1.11E-05		-1.27E-08	-1.11E-05		-1.20E-08	-1.11E-05		-1.09E-08	-1.11E-05
	-1.34E-08	-1.06E-05		-9.09E-09	-1.14E-05		-8.76E-09	-1.11E-05		-1.17E-08	-1.11E-05		-1.27E-08	-1.11E-05		-1.20E-08	-1.11E-05		-1.09E-08	-1.11E-05
	-1.34E-08	-1.06E-05		-9.13E-09	-1.14E-05		-8.76E-09	-1.11E-05		-1.17E-08	-1.11E-05		-1.27E-08	-1.11E-05		-1.20E-08	-1.11E-05		-1.09E-08	-1.11E-05
	-1.34E-08	-1.06E-05		-9.09E-09	-1.14E-05		-8.74E-09	-1.11E-05		-1.17E-08	-1.11E-05		-1.27E-08	-1.11E-05		-1.21E-08	-1.11E-05		-1.09E-08	-1.11E-05
	-1.34E-08	-1.06E-05		-9.09E-09	-1.14E-05		-8.74E-09	-1.11E-05		-1.17E-08	-1.11E-05		-1.27E-08	-1.11E-05		-1.20E-08	-1.11E-05		-1.09E-08	-1.11E-05
	-1.34E-08	-1.06E-05		-9.09E-09	-1.14E-05		-8.76E-09	-1.11E-05		-1.17E-08	-1.11E-05		-1.27E-08	-1.11E-05		-1.21E-08	-1.11E-05		-1.09E-08	-1.11E-05
	-1.34E-08	-1.06E-05		-9.09E-09	-1.14E-05		-8.72E-09	-1.11E-05		-1.17E-08	-1.11E-05		-1.27E-08	-1.11E-05		-1.21E-08	-1.11E-05		-1.09E-08	-1.11E-05
	-1.34E-08	-1.06E-05		-9.09E-09	-1.14E-05		-8.72E-09	-1.11E-05		-1.17E-08	-1.11E-05		-1.27E-08	-1.11E-05		-1.20E-08	-1.11E-05		-1.09E-08	-1.11E-05
	-1.34E-08	-1.06E-05		-9.09E-09	-1.14E-05		-8.76E-09	-1.11E-05		-1.17E-08	-1.11E-05		-1.27E-08	-1.11E-05		-1.21E-08	-1.11E-05		-1.09E-08	-1.11E-05
	-1.34E-08	-1.06E-05		-9.07E-09	-1.14E-05		-8.74E-09	-1.11E-05		-1.17E-08	-1.11E-05		-1.27E-08	-1.11E-05		-1.21E-08	-1.11E-05		-1.09E-08	-1.11E-05
	-1.34E-08	-1.06E-05		-9.11E-09	-1.14E-05		-8.74E-09	-1.11E-05		-1.17E-08	-1.11E-05		-1.27E-08	-1.11E-05		-1.21E-08	-1.11E-05		-1.09E-08	-1.11E-05
	-1.34E-08	-1.06E-05		-9.11E-09	-1.14E-05		-8.74E-09	-1.11E-05		-1.17E-08	-1.11E-05		-1.27E-08	-1.11E-05		-1.21E-08	-1.11E-05		-1.09E-08	-1.11E-05
	-1.34E-08	-1.06E-05		-9.13E-09	-1.14E-05		-8.70E-09	-1.11E-05		-1.17E-08	-1.11E-05		-1.27E-08	-1.11E-05		-1.20E-08	-1.11E-05		-1.09E-08	-1.11E-05
	-1.34E-08	-1.06E-05		-9.07E-09	-1.14E-05		-8.72E-09	-1.11E-05		-1.17E-08	-1.11E-05		-1.27E-08	-1.11E-05		-1.20E-08	-1.11E-05		-1.09E-08	-1.11E-05
	-1.34E-08	-1.06E-05		-9.09E-09	-1.14E-05		-8.76E-09	-1.11E-05		-1.17E-08	-1.11E-05		-1.27E-08	-1.11E-05		-1.20E-08	-1.11E-05		-1.09E-08	-1.11E-05
	-1.34E-08	-1.06E-05		-9.11E-09	-1.14E-05		-8.76E-09	-1.11E-05		-1.17E-08	-1.11E-05		-1.27E-08	-1.11E-05		-1.21E-08	-1.11E-05		-1.10E-08	-1.11E-05
	-1.34E-08	-1.06E-05		-9.11E-09	-1.14E-05		-8.74E-09	-1.11E-05		-1.17E-08	-1.11E-05		-1.27E-08	-1.11E-05		-1.21E-08	-1.11E-05		-1.09E-08	-1.11E-05
	-1.34E-08	-1.06E-05		-9.07E-09	-1.14E-05		-8.78E-09	-1.11E-05		-1.17E-08	-1.11E-05		-1.27E-08	-1.11E-05		-1.20E-08	-1.11E-05		-1.09E-08	-1.11E-05
	-1.34E-08	-1.06E-05		-9.09E-09	-1.14E-05		-8.76E-09	-1.11E-05		-1.17E-08	-1.11E-05		-1.27E-08	-1.11E-05		-1.21E-08	-1.11E-05		-1.09E-08	-1.11E-05
	-1.34E-08	-1.06E-05		-9.11E-09	-1.14E-05		-8.76E-09	-1.11E-05		-1.17E-08	-1.11E-05		-1.27E-08	-1.11E-05		-1.21E-08	-1.11E-05		-1.10E-08	-1.11E-05
	-1.33E-08	-1.06E-05		-9.11E-09	-1.14E-05		-8.76E-09	-1.11E-05		-1.17E-08	-1.11E-05		-1.27E-08	-1.11E-05		-1.21E-08	-1.11E-05		-1.09E-08	-1.11E-05
	-1.34E-08	-1.06E-05		-9.09E-09	-1.14E-05		-8.74E-09	-1.11E-05		-1.17E-08	-1.11E-05		-1.27E-08	-1.11E-05		-1.20E-08	-1.11E-05		-1.10E-08	-1.11E-05
	-1.34E-08	-1.06E-05		-9.11E-09	-1.14E-05		-8.76E-09	-1.11E-05		-1.17E-08	-1.11E-05		-1.27E-08	-1.11E-05		-1.20E-08	-1.11E-05		-1.10E-08	-1.11E-05
	-1.34E-08	-1.06E-05		-9.09E-09	-1.14E-05		-8.74E-09	-1.11E-05		-1.17E-08	-1.11E-05		-1.27E-08	-1.11E-05		-1.20E-08	-1.11E-05		-1.09E-08	-1.11E-05
	-1.34E-08	-1.06E-05		-9.09E-09	-1.14E-05		-8.74E-09	-1.11E-05		-1.17E-08	-1.11E-05		-1.27E-08	-1.11E-05		-1.20E-08	-1.11E-05		-1.10E-08	-1.11E-05
	-1.34E-08	-1.06E-05		-9.09E-09	-1.14E-05		-8.74E-09	-1.11E-05		-1.17E-08	-1.11E-05		-1.27E-08	-1.11E-05		-1.20E-08	-1.11E-05		-1.10E-08	-1.11E-05
	-1.34E-08	-1.06E-05		-9.11E-09	-1.14E-05		-8.78E-09	-1.11E-05		-1.17E-08	-1.11E-05		-1.27E-08	-1.11E-05		-1.21E-08	-1.11E-05		-1.09E-08	-1.10E-05
	-1.34E-08	-1.06E-05		-9.09E-09	-1.14E-05		-8.80E-09	-1.11E-05		-1.17E-08	-1.11E-05		-1.27E-08	-1.11E-05		-1.20E-08	-1.11E-05		-1.10E-08	-1.10E-05
	-1.34E-08	-1.06E-05		-9.11E-09	-1.14E-05		-8.76E-09	-1.11E-05		-1.17E-08	-1.11E-05		-1.27E-08	-1.11E-05		-1.20E-08	-1.11E-05		-1.10E-08	-1.10E-05
	-1.34E-08	-1.06E-05		-9.09E-09	-1.14E-05		-8.78E-09	-1.11E-05		-1.17E-08	-1.11E-05		-1.27E-08	-1.11E-05		-1.21E-08	-1.11E-05		-1.09E-08	-1.10E-05
	-1.34E-08	-1.06E-05		-9.09E-09	-1.14E-05		-8.78E-09	-1.11E-05		-1.17E-08	-1.11E-05		-1.27E-08	-1.11E-05		-1.20E-08	-1.11E-05		-1.10E-08	-1.10E-05
	-1.34E-08	-1.06E-05		-9.09E-09	-1.14E-05		-8.78E-09	-1.11E-05		-1.17E-08	-1.11E-05		-1.27E-08	-1.11E-05		-1.21E-08	-1.11E-05		-1.10E-08	-1.10E-05
	-1.34E-08	-1.06E-05		-9.09E-09	-1.14E-05		-8.78E-09	-1.11E-05		-1.17E-08	-1.10E-05		-1.27E-08	-1.11E-05		-1.20E-08	-1.10E-05		-1.10E-08	-1.10E-05
	-1.34E-08	-1.06E-05		-9.13E-09	-1.14E-05		-8.76E-09	-1.11E-05		-1.17E-08	-1.10E-05		-1.27E-08	-1.11E-05		-1.20E-08	-1.10E-05		-1.10E-08	-1.10E-05
	-1.34E-08	-1.06E-05		-9.09E-09	-1.14E-05		-8.80E-09	-1.10E-05		-1.17E-08	-1.10E-05		-1.27E-08	-1.10E-05		-1.21E-08	-1.10E-05		-1.10E-08	-1.10E-05
	-1.34E-08	-1.06E-05		-9.09E-09	-1.14E-05		-8.80E-09	-1.10E-05		-1.17E-08	-1.10E-05		-1.27E-08	-1.10E-05		-1.20E-08	-1.10E-05		-1.10E-08	-1.10E-05
	-1.34E-08	-1.06E-05		-9.07E-09	-1.14E-05		-8.80E-09	-1.10E-05		-1.17E-08	-1.10E-05		-1.27E-08	-1.10E-05		-1.20E-08	-1.10E-05		-1.10E-08	-1.10E-05
	-1.34E-08	-1.06E-05		-9.11E-09	-1.14E-05		-8.80E-09	-1.10E-05		-1.17E-08	-1.10E-05		-1.27E-08	-1.10E-05		-1.20E-08	-1.10E-05		-1.10E-08	-1.10E-05
	-1.34E-08	-1.06E-05		-9.13E-09	-1.14E-05		-8.80E-09	-1.10E-05		-1.17E-08	-1.10E-05		-1.27E-08	-1.10E-05		-1.21E-08	-1.10E-05		-1.10E-08	-1.10E-05
	-1.34E-08	-1.06E-05		-9.17E-09	-1.14E-05		-8.80E-09	-1.10E-05		-1.17E-08	-1.10E-05		-1.27E-08	-1.10E-05		-1.21E-08	-1.10E-05		-1.10E-08	-1.10E-05
	-1.34E-08	-1.06E-05		-9.15E-09	-1.14E-05		-8.80E-09	-1.10E-05		-1.17E-08	-1.10E-05		-1.27E-08	-1.10E-05		-1.20E-08	-1.10E-05		-1.10E-08	-1.10E-05
	-1.34E-08	-1.06E-05		-9.15E-09	-1.14E-05		-8.80E-09	-1.10E-05		-1.17E-08	-1.10E-05		-1.27E-08	-1.10E-05		-1.20E-08	-1.10E-05		-1.10E-08	-1.10E-05
	-1.34E-08	-1.06E-05		-9.17E-09	-1.14E-05		-8.82E-09	-1.10E-05		-1.17E-08	-1.10E-05		-1.27E-08	-1.10E-05		-1.21E-08	-1.10E-05		-1.10E-08	-1.10E-05
	-1.34E-08	-1.06E-05		-9.15E-09	-1.14E-05		-8.80E-09	-1.10E-05		-1.17E-08	-1.10E-05		-1.27E-08	-1.10E-05		-1.21E-08	-1.10E-05		-1.10E-08	-1.10E-05
	-1.34E-08	-1.06E-05		-9.13E-09	-1.14E-05		-8.80E-09	-1.10E-05		-1.17E-08	-1.10E-05		-1.27E-08	-1.10E-05		-1.20E-08	-1.10E-05		-1.10E-08	-1.10E-05
	-1.34E-08	-1.06E-05		-9.13E-09	-1.14E-05		-8.82E-09	-1.10E-05		-1.17E-08	-1.10E-05		-1.27E-08	-1.10E-05		-1.21E-08	-1.10E-05		-1.10E-08	-1.10E-05
	-1.34E-08	-1.06E-05		-9.13E-09	-1.14E-05		-8.84E-09	-1.10E-05		-1.17E-08	-1.10E-05		-1.27E-08	-1.10E-05		-1.21E-08	-1.10E-05		-1.10E-08	-1.10E-05
	-1.34E-08	-1.06E-05		-9.13E-09	-1.14E-05		-8.80E-09	-1.10E-05		-1.17E-08	-1.10E-05		-1.27E-08	-1.10E-05		-1.21E-08	-1.10E-05		-1.10E-08	-1.10E-05
	-1.34E-08	-1.06E-05		-9.13E-09	-1.14E-05		-8.82E-09	-1.10E-05		-1.17E-08	-1.10E-05		-1.27E-08	-1.10E-05		-1.20E-08	-1.10E-05		-1.10E-08	-1.10E-05
	-1.34E-08	-1.06E-05		-9.15E-09	-1.14E-05		-8.82E-09	-1.10E-05		-1.17E-08	-1.10E-05		-1.27E-08	-1.10E-05		-1.20E-08	-1.10E-05		-1.10E-08	-1.10E-05
	-1.34E-08	-1.06E-05		-9.13E-09	-1.14E-05		-8.80E-09	-1.10E-05		-1.17E-08	-1.10E-05		-1.27E-08	-1.10E-05		-1.20E-08	-1.10E-05		-1.10E-08	-1.10E-05
	-1.34E-08	-1.06E-05		-9.15E-09	-1.14E-05		-8.82E-09	-1.10E-05		-1.17E-08	-1.10E-05		-1.27E-08	-1.10E-05		-1.20E-08	-1.10E-05		-1.10E-08	-1.10E-05
	-1.34E-08	-1.06E-05		-9.15E-09	-1.14E-05		-8.80E-09	-1.10E-05		-1.17E-08	-1.10E-05		-1.27E-08	-1.10E-05		-1.20E-08	-1.10E-05		-1.10E-08	-1.10E-05
	-1.34E-08	-1.06E-05		-9.15E-09	-1.14E-05		-8.80E-09	-1.10E-05		-1.17E-08	-1.10E-05		-1.27E-08	-1.10E-05		-1.21E-08	-1.10E-05		-1.10E-08	-1.10E-05
	-1.34E-08	-1.06E-05		-9.17E-09	-1.14E-05		-8.80E-09	-1.10E-05		-1.17E-08	-1.10E-05		-1.27E-08	-1.10E-05		-1.20E-08	-1.10E-05		-1.10E-08	-1.10E-05
	-1.34E-08	-1.06E-05		-9.15E-09	-1.14E-05		-8.80E-09	-1.10E-05		-1.17E-08	-1.10E-05		-1.27E-08	-1.10E-05		-1.20E-08	-1.10E-05		-1.10E-08	-1.10E-05
	-1.34E-08	-1.06E-05		-9.13E-09	-1.14E-05		-8.76E-09	-1.10E-05		-1.17E-08	-1.10E-05		-1.27E-08	-1.10E-05		-1.20E-08	-1.10E-05		-1.10E-08	-1.10E-05
	-1.34E-08	-1.06E-05		-9.15E-09	-1.14E-05		-8.80E-09	-1.10E-05		-1.17E-08	-1.10E-05		-1.27E-08	-1.10E-05		-1.20E-08	-1.10E-05		-1.10E-08	-1.10E-05
	-1.34E-08	-1.06E-05		-9.15E-09	-1.14E-05		-8.84E-09	-1.10E-05		-1.17E-08	-1.10E-05		-1.27E-08	-1.10E-05		-1.20E-08	-1.10E-05		-1.10E-08	-1.10E-05
	-1.34E-08	-1.06E-05		-9.13E-09	-1.14E-05		-8.84E-09	-1.10E-05		-1.17E-08	-1.10E-05		-1.27E-08	-1.10E-05		-1.20E-08	-1.10E-05		-1.10E-08	-1.10E-05
	-1.35E-08	-1.06E-05		-9.15E-09	-1.14E-05		-8.82E-09	-1.10E-05		-1.17E-08	-1.10E-05		-1.27E-08	-1.10E-05		-1.21E-08	-1.10E-05		-1.10E-08	-1.10E-05
	-1.34E-08	-1.06E-05		-9.15E-09	-1.14E-05		-8.82E-09	-1.10E-05		-1.17E-08	-1.10E-05		-1.27E-08	-1.10E-05		-1.21E-08	-1.10E-05		-1.10E-08	-1.10E-05
	-1.34E-08	-1.06E-05		-9.13E-09	-1.14E-05		-8.82E-09	-1.10E-05		-1.17E-08	-1.10E-05		-1.27E-08	-1.10E-05		-1.21E-08	-1.10E-05		-1.10E-08	-1.10E-05
	-1.34E-08	-1.06E-05		-9.15E-09	-1.14E-05		-8.82E-09	-1.10E-05		-1.17E-08	-1.10E-05		-1.27E-08	-1.10E-05		-1.20E-08	-1.10E-05		-1.10E-08	-1.10E-05
	-1.34E-08	-1.06E-05		-9.17E-09	-1.14E-05		-8.86E-09	-1.10E-05		-1.17E-08	-1.10E-05		-1.27E-08	-1.10E-05		-1.21E-08	-1.10E-05		-1.10E-08	-1.10E-05
	-1.34E-08	-1.06E-05		-9.17E-09	-1.14E-05		-8.82E-09	-1.10E-05		-1.17E-08	-1.10E-05		-1.27E-08	-1.10E-05		-1.20E-08	-1.10E-05		-1.10E-08	-1.10E-05
	-1.34E-08	-1.06E-05		-9.17E-09	-1.14E-05		-8.86E-09	-1.10E-05		-1.17E-08	-1.10E-05		-1.27E-08	-1.10E-05		-1.20E-08	-1.10E-05		-1.10E-08	-1.10E-05
	-1.34E-08	-1.06E-05		-9.17E-09	-1.14E-05		-8.82E-09	-1.10E-05		-1.17E-08	-1.10E-05		-1.27E-08	-1.10E-05		-1.20E-08	-1.10E-05		-1.10E-08	-1.10E-05
	-1.34E-08	-1.06E-05		-9.20E-09	-1.14E-05		-8.84E-09	-1.10E-05		-1.17E-08	-1.10E-05		-1.27E-08	-1.10E-05		-1.20E-08	-1.10E-05		-1.10E-08	-1.10E-05
	-1.34E-08	-1.06E-05		-9.15E-09	-1.14E-05		-8.82E-09	-1.10E-05		-1.17E-08	-1.10E-05		-1.27E-08	-1.10E-05		-1.21E-08	-1.10E-05		-1.10E-08	-1.10E-05
	-1.34E-08	-1.06E-05		-9.15E-09	-1.14E-05		-8.84E-09	-1.10E-05		-1.17E-08	-1.10E-05		-1.27E-08	-1.10E-05		-1.20E-08	-1.10E-05		-1.09E-08	-1.10E-05
	-1.34E-08	-1.06E-05		-9.20E-09	-1.14E-05		-8.82E-09	-1.10E-05		-1.17E-08	-1.10E-05		-1.27E-08	-1.10E-05		-1.21E-08	-1.10E-05		-1.10E-08	-1.10E-05
	-1.35E-08	-1.06E-05		-9.17E-09	-1.14E-05		-8.80E-09	-1.10E-05		-1.17E-08	-1.10E-05		-1.27E-08	-1.10E-05		-1.21E-08	-1.10E-05		-1.10E-08	-1.10E-05
	-1.34E-08	-1.06E-05		-9.15E-09	-1.14E-05		-8.82E-09	-1.10E-05		-1.17E-08	-1.10E-05		-1.27E-08	-1.10E-05		-1.20E-08	-1.10E-05		-1.10E-08	-1.10E-05
	-1.34E-08	-1.06E-05		-9.20E-09	-1.14E-05		-8.82E-09	-1.10E-05		-1.17E-08	-1.10E-05		-1.27E-08	-1.10E-05		-1.20E-08	-1.10E-05		-1.09E-08	-1.10E-05
	-1.34E-08	-1.06E-05		-9.13E-09	-1.14E-05		-8.84E-09	-1.10E-05		-1.17E-08	-1.10E-05		-1.27E-08	-1.10E-05		-1.20E-08	-1.10E-05		-1.10E-08	-1.10E-05
	-1.35E-08	-1.06E-05		-9.20E-09	-1.14E-05		-8.84E-09	-1.10E-05		-1.17E-08	-1.10E-05		-1.27E-08	-1.10E-05		-1.20E-08	-1.10E-05		-1.10E-08	-1.10E-05
	-1.34E-08	-1.06E-05		-9.17E-09	-1.14E-05		-8.82E-09	-1.10E-05		-1.17E-08	-1.10E-05		-1.27E-08	-1.10E-05		-1.20E-08	-1.10E-05		-1.10E-08	-1.10E-05
	-1.34E-08	-1.06E-05		-9.15E-09	-1.14E-05		-8.84E-09	-1.10E-05		-1.17E-08	-1.10E-05		-1.27E-08	-1.10E-05		-1.20E-08	-1.10E-05		-1.10E-08	-1.10E-05
	-1.34E-08	-1.06E-05		-9.20E-09	-1.14E-05		-8.82E-09	-1.10E-05		-1.17E-08	-1.10E-05		-1.27E-08	-1.10E-05		-1.20E-08	-1.10E-05		-1.10E-08	-1.10E-05
	-1.34E-08	-1.06E-05		-9.17E-09	-1.14E-05		-8.82E-09	-1.10E-05		-1.17E-08	-1.10E-05		-1.27E-08	-1.10E-05		-1.20E-08	-1.10E-05		-1.10E-08	-1.10E-05
	-1.34E-08	-1.06E-05		-9.15E-09	-1.14E-05		-8.84E-09	-1.10E-05		-1.17E-08	-1.10E-05		-1.27E-08	-1.10E-05		-1.20E-08	-1.10E-05		-1.10E-08	-1.10E-05
	-1.34E-08	-1.06E-05		-9.17E-09	-1.14E-05		-8.82E-09	-1.10E-05		-1.17E-08	-1.10E-05		-1.27E-08	-1.10E-05		-1.21E-08	-1.10E-05		-1.10E-08	-1.10E-05
	-1.34E-08	-1.06E-05		-9.15E-09	-1.14E-05		-8.86E-09	-1.10E-05		-1.17E-08	-1.10E-05		-1.27E-08	-1.10E-05		-1.20E-08	-1.10E-05		-1.10E-08	-1.10E-05
	-1.34E-08	-1.06E-05		-9.15E-09	-1.14E-05		-8.84E-09	-1.10E-05		-1.17E-08	-1.10E-05		-1.27E-08	-1.10E-05		-1.21E-08	-1.10E-05		-1.10E-08	-1.10E-05
	-1.34E-08	-1.06E-05		-9.15E-09	-1.14E-05		-8.82E-09	-1.10E-05		-1.17E-08	-1.10E-05		-1.27E-08	-1.10E-05		-1.21E-08	-1.10E-05		-1.10E-08	-1.10E-05
	-1.34E-08	-1.06E-05		-9.17E-09	-1.13E-05		-8.84E-09	-1.10E-05		-1.17E-08	-1.10E-05		-1.27E-08	-1.10E-05		-1.20E-08	-1.10E-05		-1.10E-08	-1.10E-05
	-1.34E-08	-1.06E-05		-9.17E-09	-1.13E-05		-8.82E-09	-1.10E-05		-1.17E-08	-1.10E-05		-1.27E-08	-1.10E-05		-1.20E-08	-1.10E-05		-1.10E-08	-1.10E-05
	-1.34E-08	-1.06E-05		-9.15E-09	-1.13E-05		-8.84E-09	-1.10E-05		-1.17E-08	-1.10E-05		-1.27E-08	-1.10E-05		-1.20E-08	-1.10E-05		-1.10E-08	-1.10E-05
	-1.34E-08	-1.06E-05		-9.17E-09	-1.13E-05		-8.86E-09	-1.10E-05		-1.17E-08	-1.10E-05		-1.27E-08	-1.10E-05		-1.20E-08	-1.10E-05		-1.10E-08	-1.10E-05
	-1.34E-08	-1.05E-05		-9.13E-09	-1.13E-05		-8.84E-09	-1.10E-05		-1.17E-08	-1.10E-05		-1.27E-08	-1.10E-05		-1.20E-08	-1.10E-05		-1.10E-08	-1.10E-05
	-1.34E-08	-1.05E-05		-9.15E-09	-1.13E-05		-8.86E-09	-1.10E-05		-1.17E-08	-1.10E-05		-1.27E-08	-1.10E-05		-1.20E-08	-1.10E-05		-1.10E-08	-1.10E-05
	-1.34E-08	-1.05E-05		-9.15E-09	-1.13E-05		-8.82E-09	-1.10E-05		-1.17E-08	-1.10E-05		-1.27E-08	-1.10E-05		-1.21E-08	-1.10E-05		-1.10E-08	-1.10E-05
	-1.34E-08	-1.05E-05		-9.17E-09	-1.13E-05		-8.88E-09	-1.10E-05		-1.17E-08	-1.10E-05		-1.27E-08	-1.10E-05		-1.20E-08	-1.10E-05		-1.10E-08	-1.10E-05
	-1.34E-08	-1.05E-05		-9.15E-09	-1.13E-05		-8.84E-09	-1.10E-05		-1.17E-08	-1.10E-05		-1.27E-08	-1.10E-05		-1.21E-08	-1.10E-05		-1.10E-08	-1.10E-05
	-1.34E-08	-1.05E-05		-9.13E-09	-1.13E-05		-8.86E-09	-1.10E-05		-1.17E-08	-1.10E-05		-1.27E-08	-1.10E-05		-1.20E-08	-1.10E-05		-1.10E-08	-1.10E-05
	-1.34E-08	-1.05E-05		-9.15E-09	-1.13E-05		-8.82E-09	-1.10E-05		-1.17E-08	-1.10E-05		-1.27E-08	-1.10E-05		-1.21E-08	-1.10E-05		-1.10E-08	-1.10E-05
	-1.34E-08	-1.05E-05		-9.15E-09	-1.13E-05		-8.86E-09	-1.10E-05		-1.17E-08	-1.10E-05		-1.27E-08	-1.10E-05		-1.21E-08	-1.10E-05		-1.10E-08	-1.10E-05
	-1.34E-08	-1.05E-05		-9.15E-09	-1.13E-05		-8.86E-09	-1.10E-05		-1.17E-08	-1.10E-05		-1.27E-08	-1.10E-05		-1.21E-08	-1.10E-05		-1.10E-08	-1.10E-05
	-1.34E-08	-1.05E-05		-9.13E-09	-1.13E-05		-8.88E-09	-1.10E-05		-1.17E-08	-1.10E-05		-1.27E-08	-1.10E-05		-1.21E-08	-1.10E-05		-1.10E-08	-1.10E-05
	-1.34E-08	-1.05E-05		-9.15E-09	-1.13E-05		-8.88E-09	-1.10E-05		-1.17E-08	-1.10E-05		-1.27E-08	-1.10E-05		-1.20E-08	-1.10E-05		-1.10E-08	-1.10E-05
	-1.34E-08	-1.05E-05		-9.15E-09	-1.13E-05		-8.88E-09	-1.10E-05		-1.17E-08	-1.10E-05		-1.27E-08	-1.10E-05		-1.21E-08	-1.10E-05		-1.10E-08	-1.10E-05
	-1.34E-08	-1.05E-05		-9.20E-09	-1.13E-05		-8.91E-09	-1.10E-05		-1.17E-08	-1.10E-05		-1.27E-08	-1.10E-05		-1.21E-08	-1.10E-05		-1.10E-08	-1.10E-05
	-1.34E-08	-1.05E-05		-9.17E-09	-1.13E-05		-8.84E-09	-1.10E-05		-1.17E-08	-1.10E-05		-1.27E-08	-1.10E-05		-1.20E-08	-1.10E-05		-1.10E-08	-1.10E-05
	-1.34E-08	-1.05E-05		-9.17E-09	-1.13E-05		-8.88E-09	-1.10E-05		-1.17E-08	-1.10E-05		-1.27E-08	-1.10E-05		-1.21E-08	-1.10E-05		-1.10E-08	-1.10E-05
	-1.34E-08	-1.05E-05		-9.15E-09	-1.13E-05		-8.88E-09	-1.10E-05		-1.17E-08	-1.10E-05		-1.27E-08	-1.10E-05		-1.20E-08	-1.10E-05		-1.10E-08	-1.10E-05
	-1.34E-08	-1.05E-05		-9.15E-09	-1.13E-05		-8.88E-09	-1.10E-05		-1.17E-08	-1.10E-05		-1.27E-08	-1.10E-05		-1.21E-08	-1.10E-05		-1.10E-08	-1.10E-05
	-1.34E-08	-1.05E-05		-9.20E-09	-1.13E-05		-8.91E-09	-1.10E-05		-1.17E-08	-1.10E-05		-1.27E-08	-1.10E-05		-1.21E-08	-1.10E-05		-1.10E-08	-1.10E-05
	-1.35E-08	-1.05E-05		-9.15E-09	-1.13E-05		-8.91E-09	-1.10E-05		-1.17E-08	-1.10E-05		-1.27E-08	-1.10E-05		-1.20E-08	-1.10E-05		-1.10E-08	-1.10E-05
	-1.34E-08	-1.05E-05		-9.17E-09	-1.13E-05		-8.91E-09	-1.10E-05		-1.17E-08	-1.10E-05		-1.27E-08	-1.10E-05		-1.21E-08	-1.10E-05		-1.10E-08	-1.10E-05
	-1.34E-08	-1.05E-05		-9.17E-09	-1.13E-05		-8.88E-09	-1.10E-05		-1.17E-08	-1.10E-05		-1.27E-08	-1.10E-05		-1.20E-08	-1.10E-05		-1.10E-08	-1.10E-05
	-1.34E-08	-1.05E-05		-9.17E-09	-1.13E-05		-8.88E-09	-1.10E-05		-1.17E-08	-1.10E-05		-1.27E-08	-1.10E-05		-1.20E-08	-1.10E-05		-1.10E-08	-1.10E-05
	-1.34E-08	-1.05E-05		-9.13E-09	-1.13E-05		-8.84E-09	-1.10E-05		-1.17E-08	-1.10E-05		-1.27E-08	-1.10E-05		-1.20E-08	-1.10E-05		-1.10E-08	-1.10E-05
	-1.34E-08	-1.05E-05		-9.15E-09	-1.13E-05		-8.91E-09	-1.10E-05		-1.17E-08	-1.10E-05		-1.27E-08	-1.10E-05		-1.20E-08	-1.10E-05		-1.10E-08	-1.10E-05
	-1.34E-08	-1.05E-05		-9.17E-09	-1.13E-05		-8.86E-09	-1.10E-05		-1.17E-08	-1.10E-05		-1.28E-08	-1.10E-05		-1.20E-08	-1.10E-05		-1.10E-08	-1.10E-05
	-1.34E-08	-1.05E-05		-9.17E-09	-1.13E-05		-8.88E-09	-1.10E-05		-1.17E-08	-1.10E-05		-1.27E-08	-1.10E-05		-1.20E-08	-1.10E-05		-1.10E-08	-1.10E-05
	-1.34E-08	-1.05E-05		-9.17E-09	-1.13E-05		-8.91E-09	-1.10E-05		-1.17E-08	-1.10E-05		-1.27E-08	-1.10E-05		-1.20E-08	-1.10E-05		-1.10E-08	-1.10E-05
	-1.34E-08	-1.05E-05		-9.15E-09	-1.13E-05		-8.88E-09	-1.10E-05		-1.17E-08	-1.10E-05		-1.27E-08	-1.10E-05		-1.20E-08	-1.10E-05		-1.10E-08	-1.10E-05
	-1.34E-08	-1.05E-05		-9.20E-09	-1.13E-05		-8.86E-09	-1.10E-05		-1.17E-08	-1.10E-05		-1.27E-08	-1.10E-05		-1.20E-08	-1.10E-05		-1.10E-08	-1.10E-05
	-1.34E-08	-1.05E-05		-9.20E-09	-1.13E-05		-8.88E-09	-1.10E-05		-1.17E-08	-1.10E-05		-1.27E-08	-1.10E-05		-1.20E-08	-1.10E-05		-1.10E-08	-1.10E-05
	-1.34E-08	-1.05E-05		-9.17E-09	-1.13E-05		-8.84E-09	-1.10E-05		-1.17E-08	-1.10E-05		-1.27E-08	-1.10E-05		-1.20E-08	-1.10E-05		-1.10E-08	-1.10E-05
	-1.34E-08	-1.05E-05		-9.20E-09	-1.13E-05		-8.86E-09	-1.10E-05		-1.17E-08	-1.10E-05		-1.27E-08	-1.10E-05		-1.20E-08	-1.10E-05		-1.10E-08	-1.10E-05
	-1.34E-08	-1.05E-05		-9.17E-09	-1.13E-05		-8.91E-09	-1.10E-05		-1.17E-08	-1.10E-05		-1.27E-08	-1.10E-05		-1.20E-08	-1.10E-05		-1.10E-08	-1.10E-05
	-1.34E-08	-1.05E-05		-9.17E-09	-1.13E-05		-8.88E-09	-1.10E-05		-1.17E-08	-1.10E-05		-1.27E-08	-1.10E-05		-1.21E-08	-1.10E-05		-1.10E-08	-1.10E-05
	-1.34E-08	-1.05E-05		-9.17E-09	-1.13E-05		-8.86E-09	-1.10E-05		-1.17E-08	-1.10E-05		-1.27E-08	-1.10E-05		-1.20E-08	-1.10E-05		-1.10E-08	-1.10E-05
	-1.34E-08	-1.05E-05		-9.22E-09	-1.13E-05		-8.86E-09	-1.10E-05		-1.17E-08	-1.10E-05		-1.27E-08	-1.10E-05		-1.20E-08	-1.10E-05		-1.10E-08	-1.10E-05
	-1.34E-08	-1.05E-05		-9.20E-09	-1.13E-05		-8.88E-09	-1.10E-05		-1.17E-08	-1.10E-05		-1.27E-08	-1.10E-05		-1.20E-08	-1.10E-05		-1.10E-08	-1.09E-05
	-1.34E-08	-1.05E-05		-9.20E-09	-1.13E-05		-8.86E-09	-1.10E-05		-1.17E-08	-1.10E-05		-1.27E-08	-1.10E-05		-1.20E-08	-1.10E-05		-1.10E-08	-1.09E-05
	-1.34E-08	-1.05E-05		-9.22E-09	-1.13E-05		-8.86E-09	-1.10E-05		-1.17E-08	-1.10E-05		-1.27E-08	-1.10E-05		-1.20E-08	-1.10E-05		-1.10E-08	-1.09E-05
	-1.34E-08	-1.05E-05		-9.22E-09	-1.13E-05		-8.88E-09	-1.10E-05		-1.17E-08	-1.10E-05		-1.27E-08	-1.10E-05		-1.20E-08	-1.10E-05		-1.10E-08	-1.09E-05
	-1.34E-08	-1.05E-05		-9.24E-09	-1.13E-05		-8.86E-09	-1.10E-05		-1.17E-08	-1.10E-05		-1.27E-08	-1.10E-05		-1.21E-08	-1.10E-05		-1.10E-08	-1.09E-05
	-1.34E-08	-1.05E-05		-9.22E-09	-1.13E-05		-8.91E-09	-1.10E-05		-1.17E-08	-1.10E-05		-1.27E-08	-1.10E-05		-1.20E-08	-1.10E-05		-1.10E-08	-1.09E-05
	-1.34E-08	-1.05E-05		-9.20E-09	-1.13E-05		-8.91E-09	-1.10E-05		-1.17E-08	-1.09E-05		-1.27E-08	-1.10E-05		-1.21E-08	-1.09E-05		-1.10E-08	-1.09E-05
	-1.34E-08	-1.05E-05		-9.22E-09	-1.13E-05		-8.88E-09	-1.10E-05		-1.17E-08	-1.09E-05		-1.27E-08	-1.10E-05		-1.21E-08	-1.09E-05		-1.10E-08	-1.09E-05
	-1.34E-08	-1.05E-05		-9.22E-09	-1.13E-05		-8.88E-09	-1.09E-05		-1.17E-08	-1.09E-05		-1.27E-08	-1.09E-05		-1.20E-08	-1.09E-05		-1.10E-08	-1.09E-05
	-1.34E-08	-1.05E-05		-9.22E-09	-1.13E-05		-8.93E-09	-1.09E-05		-1.17E-08	-1.09E-05		-1.27E-08	-1.09E-05		-1.20E-08	-1.09E-05		-1.10E-08	-1.09E-05
	-1.34E-08	-1.05E-05		-9.22E-09	-1.13E-05		-8.93E-09	-1.09E-05		-1.17E-08	-1.09E-05		-1.27E-08	-1.09E-05		-1.21E-08	-1.09E-05		-1.10E-08	-1.09E-05
	-1.34E-08	-1.05E-05		-9.22E-09	-1.13E-05		-8.91E-09	-1.09E-05		-1.17E-08	-1.09E-05		-1.27E-08	-1.09E-05		-1.21E-08	-1.09E-05		-1.10E-08	-1.09E-05
	-1.34E-08	-1.05E-05		-9.22E-09	-1.13E-05		-8.91E-09	-1.09E-05		-1.17E-08	-1.09E-05		-1.27E-08	-1.09E-05		-1.21E-08	-1.09E-05		-1.10E-08	-1.09E-05
	-1.34E-08	-1.05E-05		-9.22E-09	-1.13E-05		-8.91E-09	-1.09E-05		-1.17E-08	-1.09E-05		-1.27E-08	-1.09E-05		-1.20E-08	-1.09E-05		-1.10E-08	-1.09E-05
	-1.34E-08	-1.05E-05		-9.20E-09	-1.13E-05		-8.91E-09	-1.09E-05		-1.17E-08	-1.09E-05		-1.27E-08	-1.09E-05		-1.20E-08	-1.09E-05		-1.10E-08	-1.09E-05
	-1.34E-08	-1.05E-05		-9.20E-09	-1.13E-05		-8.88E-09	-1.09E-05		-1.17E-08	-1.09E-05		-1.27E-08	-1.09E-05		-1.21E-08	-1.09E-05		-1.10E-08	-1.09E-05
	-1.34E-08	-1.05E-05		-9.22E-09	-1.13E-05		-8.91E-09	-1.09E-05		-1.17E-08	-1.09E-05		-1.27E-08	-1.09E-05		-1.21E-08	-1.09E-05		-1.10E-08	-1.09E-05
	-1.34E-08	-1.05E-05		-9.20E-09	-1.13E-05		-8.88E-09	-1.09E-05		-1.17E-08	-1.09E-05		-1.27E-08	-1.09E-05		-1.20E-08	-1.09E-05		-1.10E-08	-1.09E-05
	-1.34E-08	-1.05E-05		-9.20E-09	-1.13E-05		-8.91E-09	-1.09E-05		-1.17E-08	-1.09E-05		-1.27E-08	-1.09E-05		-1.20E-08	-1.09E-05		-1.10E-08	-1.09E-05
	-1.34E-08	-1.05E-05		-9.22E-09	-1.13E-05		-8.86E-09	-1.09E-05		-1.17E-08	-1.09E-05		-1.27E-08	-1.09E-05		-1.21E-08	-1.09E-05		-1.10E-08	-1.09E-05
	-1.34E-08	-1.05E-05		-9.20E-09	-1.13E-05		-8.91E-09	-1.09E-05		-1.17E-08	-1.09E-05		-1.27E-08	-1.09E-05		-1.21E-08	-1.09E-05		-1.10E-08	-1.09E-05
	-1.34E-08	-1.05E-05		-9.22E-09	-1.13E-05		-8.88E-09	-1.09E-05		-1.17E-08	-1.09E-05		-1.27E-08	-1.09E-05		-1.21E-08	-1.09E-05		-1.10E-08	-1.09E-05
	-1.34E-08	-1.05E-05		-9.20E-09	-1.13E-05		-8.88E-09	-1.09E-05		-1.17E-08	-1.09E-05		-1.27E-08	-1.09E-05		-1.21E-08	-1.09E-05		-1.10E-08	-1.09E-05
	-1.34E-08	-1.05E-05		-9.20E-09	-1.13E-05		-8.84E-09	-1.09E-05		-1.17E-08	-1.09E-05		-1.27E-08	-1.09E-05		-1.20E-08	-1.09E-05		-1.10E-08	-1.09E-05
	-1.34E-08	-1.05E-05		-9.20E-09	-1.13E-05		-8.88E-09	-1.09E-05		-1.17E-08	-1.09E-05		-1.27E-08	-1.09E-05		-1.20E-08	-1.09E-05		-1.10E-08	-1.09E-05
	-1.34E-08	-1.05E-05		-9.22E-09	-1.13E-05		-8.86E-09	-1.09E-05		-1.17E-08	-1.09E-05		-1.27E-08	-1.09E-05		-1.21E-08	-1.09E-05		-1.10E-08	-1.09E-05
	-1.34E-08	-1.05E-05		-9.17E-09	-1.13E-05		-8.86E-09	-1.09E-05		-1.17E-08	-1.09E-05		-1.27E-08	-1.09E-05		-1.21E-08	-1.09E-05		-1.10E-08	-1.09E-05
	-1.34E-08	-1.05E-05		-9.20E-09	-1.13E-05		-8.88E-09	-1.09E-05		-1.17E-08	-1.09E-05		-1.27E-08	-1.09E-05		-1.21E-08	-1.09E-05		-1.10E-08	-1.09E-05
	-1.34E-08	-1.05E-05		-9.17E-09	-1.13E-05		-8.88E-09	-1.09E-05		-1.17E-08	-1.09E-05		-1.27E-08	-1.09E-05		-1.20E-08	-1.09E-05		-1.10E-08	-1.09E-05
	-1.34E-08	-1.05E-05		-9.22E-09	-1.13E-05		-8.88E-09	-1.09E-05		-1.17E-08	-1.09E-05		-1.27E-08	-1.09E-05		-1.21E-08	-1.09E-05		-1.10E-08	-1.09E-05
	-1.34E-08	-1.05E-05		-9.20E-09	-1.13E-05		-8.88E-09	-1.09E-05		-1.17E-08	-1.09E-05		-1.27E-08	-1.09E-05		-1.21E-08	-1.09E-05		-1.10E-08	-1.09E-05
	-1.34E-08	-1.05E-05		-9.22E-09	-1.13E-05		-8.88E-09	-1.09E-05		-1.17E-08	-1.09E-05		-1.27E-08	-1.09E-05		-1.20E-08	-1.09E-05		-1.10E-08	-1.09E-05
	-1.34E-08	-1.05E-05		-9.20E-09	-1.13E-05		-8.91E-09	-1.09E-05		-1.17E-08	-1.09E-05		-1.27E-08	-1.09E-05		-1.20E-08	-1.09E-05		-1.10E-08	-1.09E-05
	-1.34E-08	-1.05E-05		-9.22E-09	-1.13E-05		-8.88E-09	-1.09E-05		-1.17E-08	-1.09E-05		-1.27E-08	-1.09E-05		-1.20E-08	-1.09E-05		-1.10E-08	-1.09E-05
	-1.34E-08	-1.05E-05		-9.22E-09	-1.13E-05		-8.88E-09	-1.09E-05		-1.17E-08	-1.09E-05		-1.27E-08	-1.09E-05		-1.20E-08	-1.09E-05		-1.10E-08	-1.09E-05
	-1.34E-08	-1.05E-05		-9.22E-09	-1.13E-05		-8.86E-09	-1.09E-05		-1.17E-08	-1.09E-05		-1.27E-08	-1.09E-05		-1.20E-08	-1.09E-05		-1.10E-08	-1.09E-05
	-1.34E-08	-1.05E-05		-9.22E-09	-1.13E-05		-8.86E-09	-1.09E-05		-1.17E-08	-1.09E-05		-1.27E-08	-1.09E-05		-1.21E-08	-1.09E-05		-1.10E-08	-1.09E-05
	-1.34E-08	-1.05E-05		-9.22E-09	-1.13E-05		-8.88E-09	-1.09E-05		-1.17E-08	-1.09E-05		-1.27E-08	-1.09E-05		-1.21E-08	-1.09E-05		-1.10E-08	-1.09E-05
	-1.34E-08	-1.05E-05		-9.20E-09	-1.13E-05		-8.84E-09	-1.09E-05		-1.17E-08	-1.09E-05		-1.27E-08	-1.09E-05		-1.21E-08	-1.09E-05		-1.10E-08	-1.09E-05
	-1.34E-08	-1.05E-05		-9.22E-09	-1.13E-05		-8.82E-09	-1.09E-05		-1.17E-08	-1.09E-05		-1.27E-08	-1.09E-05		-1.21E-08	-1.09E-05		-1.10E-08	-1.09E-05
	-1.34E-08	-1.05E-05		-9.22E-09	-1.13E-05		-8.86E-09	-1.09E-05		-1.17E-08	-1.09E-05		-1.27E-08	-1.09E-05		-1.20E-08	-1.09E-05		-1.10E-08	-1.09E-05
	-1.34E-08	-1.05E-05		-9.24E-09	-1.13E-05		-8.84E-09	-1.09E-05		-1.17E-08	-1.09E-05		-1.27E-08	-1.09E-05		-1.20E-08	-1.09E-05		-1.10E-08	-1.09E-05
	-1.34E-08	-1.05E-05		-9.22E-09	-1.13E-05		-8.86E-09	-1.09E-05		-1.17E-08	-1.09E-05		-1.27E-08	-1.09E-05		-1.20E-08	-1.09E-05		-1.10E-08	-1.09E-05
	-1.34E-08	-1.05E-05		-9.22E-09	-1.13E-05		-8.86E-09	-1.09E-05		-1.17E-08	-1.09E-05		-1.27E-08	-1.09E-05		-1.20E-08	-1.09E-05		-1.10E-08	-1.09E-05
	-1.34E-08	-1.05E-05		-9.26E-09	-1.13E-05		-8.88E-09	-1.09E-05		-1.17E-08	-1.09E-05		-1.28E-08	-1.09E-05		-1.21E-08	-1.09E-05		-1.10E-08	-1.09E-05
	-1.34E-08	-1.05E-05		-9.22E-09	-1.13E-05		-8.86E-09	-1.09E-05		-1.17E-08	-1.09E-05		-1.27E-08	-1.09E-05		-1.20E-08	-1.09E-05		-1.10E-08	-1.09E-05
	-1.34E-08	-1.05E-05		-9.22E-09	-1.13E-05		-8.84E-09	-1.09E-05		-1.17E-08	-1.09E-05		-1.27E-08	-1.09E-05		-1.20E-08	-1.09E-05		-1.10E-08	-1.09E-05
	-1.34E-08	-1.05E-05		-9.24E-09	-1.13E-05		-8.86E-09	-1.09E-05		-1.17E-08	-1.09E-05		-1.27E-08	-1.09E-05		-1.20E-08	-1.09E-05		-1.10E-08	-1.09E-05
	-1.34E-08	-1.05E-05		-9.22E-09	-1.13E-05		-8.86E-09	-1.09E-05		-1.17E-08	-1.09E-05		-1.27E-08	-1.09E-05		-1.20E-08	-1.09E-05		-1.10E-08	-1.09E-05
	-1.34E-08	-1.05E-05		-9.26E-09	-1.13E-05		-8.93E-09	-1.09E-05		-1.17E-08	-1.09E-05		-1.27E-08	-1.09E-05		-1.20E-08	-1.09E-05		-1.10E-08	-1.09E-05
	-1.34E-08	-1.05E-05		-9.26E-09	-1.13E-05		-8.86E-09	-1.09E-05		-1.17E-08	-1.09E-05		-1.27E-08	-1.09E-05		-1.20E-08	-1.09E-05		-1.11E-08	-1.09E-05
	-1.34E-08	-1.05E-05		-9.22E-09	-1.13E-05		-8.86E-09	-1.09E-05		-1.17E-08	-1.09E-05		-1.27E-08	-1.09E-05		-1.20E-08	-1.09E-05		-1.10E-08	-1.09E-05
	-1.34E-08	-1.05E-05		-9.24E-09	-1.13E-05		-8.86E-09	-1.09E-05		-1.17E-08	-1.09E-05		-1.27E-08	-1.09E-05		-1.20E-08	-1.09E-05		-1.10E-08	-1.09E-05
	-1.34E-08	-1.05E-05		-9.22E-09	-1.12E-05		-8.88E-09	-1.09E-05		-1.17E-08	-1.09E-05		-1.27E-08	-1.09E-05		-1.20E-08	-1.09E-05		-1.10E-08	-1.09E-05
	-1.34E-08	-1.05E-05		-9.22E-09	-1.12E-05		-8.84E-09	-1.09E-05		-1.17E-08	-1.09E-05		-1.27E-08	-1.09E-05		-1.20E-08	-1.09E-05		-1.10E-08	-1.09E-05
	-1.34E-08	-1.05E-05		-9.24E-09	-1.12E-05		-8.86E-09	-1.09E-05		-1.17E-08	-1.09E-05		-1.27E-08	-1.09E-05		-1.20E-08	-1.09E-05		-1.10E-08	-1.09E-05
	-1.34E-08	-1.05E-05		-9.22E-09	-1.12E-05		-8.91E-09	-1.09E-05		-1.17E-08	-1.09E-05		-1.27E-08	-1.09E-05		-1.21E-08	-1.09E-05		-1.10E-08	-1.09E-05
	-1.34E-08	-1.05E-05		-9.22E-09	-1.12E-05		-8.91E-09	-1.09E-05		-1.17E-08	-1.09E-05		-1.27E-08	-1.09E-05		-1.20E-08	-1.09E-05		-1.10E-08	-1.09E-05
	-1.34E-08	-1.05E-05		-9.22E-09	-1.12E-05		-8.86E-09	-1.09E-05		-1.17E-08	-1.09E-05		-1.27E-08	-1.09E-05		-1.20E-08	-1.09E-05		-1.10E-08	-1.09E-05
	-1.34E-08	-1.05E-05		-9.22E-09	-1.12E-05		-8.91E-09	-1.09E-05		-1.17E-08	-1.09E-05		-1.27E-08	-1.09E-05		-1.20E-08	-1.09E-05		-1.10E-08	-1.09E-05
	-1.34E-08	-1.05E-05		-9.26E-09	-1.12E-05		-8.91E-09	-1.09E-05		-1.17E-08	-1.09E-05		-1.28E-08	-1.09E-05		-1.20E-08	-1.09E-05		-1.10E-08	-1.09E-05
	-1.34E-08	-1.04E-05		-9.24E-09	-1.12E-05		-8.93E-09	-1.09E-05		-1.17E-08	-1.09E-05		-1.27E-08	-1.09E-05		-1.20E-08	-1.09E-05		-1.10E-08	-1.09E-05
	-1.34E-08	-1.04E-05		-9.26E-09	-1.12E-05		-8.91E-09	-1.09E-05		-1.17E-08	-1.09E-05		-1.27E-08	-1.09E-05		-1.20E-08	-1.09E-05		-1.10E-08	-1.09E-05
	-1.34E-08	-1.04E-05		-9.26E-09	-1.12E-05		-8.93E-09	-1.09E-05		-1.17E-08	-1.09E-05		-1.27E-08	-1.09E-05		-1.20E-08	-1.09E-05		-1.10E-08	-1.09E-05
	-1.34E-08	-1.04E-05		-9.24E-09	-1.12E-05		-8.91E-09	-1.09E-05		-1.17E-08	-1.09E-05		-1.27E-08	-1.09E-05		-1.20E-08	-1.09E-05		-1.10E-08	-1.09E-05
	-1.34E-08	-1.04E-05		-9.24E-09	-1.12E-05		-8.93E-09	-1.09E-05		-1.17E-08	-1.09E-05		-1.27E-08	-1.09E-05		-1.20E-08	-1.09E-05		-1.10E-08	-1.09E-05
	-1.34E-08	-1.04E-05		-9.24E-09	-1.12E-05		-8.95E-09	-1.09E-05		-1.17E-08	-1.09E-05		-1.27E-08	-1.09E-05		-1.21E-08	-1.09E-05		-1.10E-08	-1.09E-05
	-1.34E-08	-1.04E-05		-9.24E-09	-1.12E-05		-8.93E-09	-1.09E-05		-1.17E-08	-1.09E-05		-1.27E-08	-1.09E-05		-1.21E-08	-1.09E-05		-1.10E-08	-1.09E-05
	-1.34E-08	-1.04E-05		-9.26E-09	-1.12E-05		-8.93E-09	-1.09E-05		-1.17E-08	-1.09E-05		-1.27E-08	-1.09E-05		-1.21E-08	-1.09E-05		-1.10E-08	-1.09E-05
	-1.34E-08	-1.04E-05		-9.24E-09	-1.12E-05		-8.95E-09	-1.09E-05		-1.17E-08	-1.09E-05		-1.27E-08	-1.09E-05		-1.21E-08	-1.09E-05		-1.10E-08	-1.09E-05
	-1.34E-08	-1.04E-05		-9.26E-09	-1.12E-05		-8.99E-09	-1.09E-05		-1.17E-08	-1.09E-05		-1.27E-08	-1.09E-05		-1.20E-08	-1.09E-05		-1.10E-08	-1.09E-05
	-1.34E-08	-1.04E-05		-9.24E-09	-1.12E-05		-8.93E-09	-1.09E-05		-1.17E-08	-1.09E-05		-1.27E-08	-1.09E-05		-1.20E-08	-1.09E-05		-1.10E-08	-1.09E-05
	-1.34E-08	-1.04E-05		-9.26E-09	-1.12E-05		-8.99E-09	-1.09E-05		-1.17E-08	-1.09E-05		-1.27E-08	-1.09E-05		-1.20E-08	-1.09E-05		-1.10E-08	-1.09E-05
	-1.34E-08	-1.04E-05		-9.26E-09	-1.12E-05		-8.97E-09	-1.09E-05		-1.17E-08	-1.09E-05		-1.28E-08	-1.09E-05		-1.21E-08	-1.09E-05		-1.10E-08	-1.09E-05
	-1.34E-08	-1.04E-05		-9.28E-09	-1.12E-05		-8.97E-09	-1.09E-05		-1.17E-08	-1.09E-05		-1.27E-08	-1.09E-05		-1.21E-08	-1.09E-05		-1.10E-08	-1.09E-05
	-1.34E-08	-1.04E-05		-9.26E-09	-1.12E-05		-9.01E-09	-1.09E-05		-1.17E-08	-1.09E-05		-1.27E-08	-1.09E-05		-1.20E-08	-1.09E-05		-1.10E-08	-1.09E-05
	-1.34E-08	-1.04E-05		-9.24E-09	-1.12E-05		-8.99E-09	-1.09E-05		-1.17E-08	-1.09E-05		-1.27E-08	-1.09E-05		-1.20E-08	-1.09E-05		-1.10E-08	-1.09E-05
	-1.34E-08	-1.04E-05		-9.22E-09	-1.12E-05		-8.99E-09	-1.09E-05		-1.17E-08	-1.09E-05		-1.27E-08	-1.09E-05		-1.20E-08	-1.09E-05		-1.10E-08	-1.09E-05
	-1.34E-08	-1.04E-05		-9.24E-09	-1.12E-05		-8.99E-09	-1.09E-05		-1.17E-08	-1.09E-05		-1.27E-08	-1.09E-05		-1.21E-08	-1.09E-05		-1.10E-08	-1.09E-05
	-1.34E-08	-1.04E-05		-9.24E-09	-1.12E-05		-9.01E-09	-1.09E-05		-1.17E-08	-1.09E-05		-1.27E-08	-1.09E-05		-1.21E-08	-1.09E-05		-1.10E-08	-1.09E-05
	-1.34E-08	-1.04E-05		-9.24E-09	-1.12E-05		-9.01E-09	-1.09E-05		-1.17E-08	-1.09E-05		-1.27E-08	-1.09E-05		-1.21E-08	-1.09E-05		-1.10E-08	-1.09E-05
	-1.34E-08	-1.04E-05		-9.22E-09	-1.12E-05		-9.07E-09	-1.09E-05		-1.17E-08	-1.09E-05		-1.27E-08	-1.09E-05		-1.21E-08	-1.09E-05		-1.10E-08	-1.09E-05
	-1.34E-08	-1.04E-05		-9.24E-09	-1.12E-05		-9.07E-09	-1.09E-05		-1.17E-08	-1.09E-05		-1.27E-08	-1.09E-05		-1.20E-08	-1.09E-05		-1.10E-08	-1.09E-05
	-1.34E-08	-1.04E-05		-9.26E-09	-1.12E-05		-9.07E-09	-1.09E-05		-1.17E-08	-1.09E-05		-1.27E-08	-1.09E-05		-1.20E-08	-1.09E-05		-1.10E-08	-1.09E-05
	-1.34E-08	-1.04E-05		-9.26E-09	-1.12E-05		-9.05E-09	-1.09E-05		-1.17E-08	-1.09E-05		-1.27E-08	-1.09E-05		-1.21E-08	-1.09E-05		-1.10E-08	-1.09E-05
	-1.34E-08	-1.04E-05		-9.26E-09	-1.12E-05		-9.07E-09	-1.09E-05		-1.17E-08	-1.09E-05		-1.27E-08	-1.09E-05		-1.20E-08	-1.09E-05		-1.10E-08	-1.09E-05
	-1.34E-08	-1.04E-05		-9.26E-09	-1.12E-05		-9.03E-09	-1.09E-05		-1.17E-08	-1.09E-05		-1.27E-08	-1.09E-05		-1.20E-08	-1.09E-05		-1.10E-08	-1.09E-05
	-1.34E-08	-1.04E-05		-9.22E-09	-1.12E-05		-9.07E-09	-1.09E-05		-1.17E-08	-1.09E-05		-1.27E-08	-1.09E-05		-1.20E-08	-1.09E-05		-1.10E-08	-1.09E-05
	-1.34E-08	-1.04E-05		-9.28E-09	-1.12E-05		-9.11E-09	-1.09E-05		-1.17E-08	-1.09E-05		-1.27E-08	-1.09E-05		-1.20E-08	-1.09E-05		-1.10E-08	-1.09E-05
	-1.34E-08	-1.04E-05		-9.26E-09	-1.12E-05		-9.09E-09	-1.09E-05		-1.17E-08	-1.09E-05		-1.27E-08	-1.09E-05		-1.20E-08	-1.09E-05		-1.10E-08	-1.09E-05
	-1.34E-08	-1.04E-05		-9.24E-09	-1.12E-05		-9.09E-09	-1.09E-05		-1.17E-08	-1.09E-05		-1.27E-08	-1.09E-05		-1.20E-08	-1.09E-05		-1.10E-08	-1.09E-05
	-1.34E-08	-1.04E-05		-9.28E-09	-1.12E-05		-9.09E-09	-1.09E-05		-1.17E-08	-1.09E-05		-1.27E-08	-1.09E-05		-1.20E-08	-1.09E-05		-1.10E-08	-1.09E-05
	-1.34E-08	-1.04E-05		-9.24E-09	-1.12E-05		-9.09E-09	-1.09E-05		-1.17E-08	-1.09E-05		-1.28E-08	-1.09E-05		-1.20E-08	-1.09E-05		-1.10E-08	-1.09E-05
	-1.34E-08	-1.04E-05		-9.24E-09	-1.12E-05		-9.09E-09	-1.09E-05		-1.17E-08	-1.09E-05		-1.27E-08	-1.09E-05		-1.20E-08	-1.09E-05		-1.10E-08	-1.09E-05
	-1.34E-08	-1.04E-05		-9.28E-09	-1.12E-05		-9.11E-09	-1.09E-05		-1.17E-08	-1.09E-05		-1.27E-08	-1.09E-05		-1.20E-08	-1.09E-05		-1.10E-08	-1.09E-05
	-1.34E-08	-1.04E-05		-9.24E-09	-1.12E-05		-9.11E-09	-1.09E-05		-1.17E-08	-1.09E-05		-1.27E-08	-1.09E-05		-1.20E-08	-1.09E-05		-1.10E-08	-1.09E-05
	-1.34E-08	-1.04E-05		-9.24E-09	-1.12E-05		-9.11E-09	-1.09E-05		-1.17E-08	-1.09E-05		-1.27E-08	-1.09E-05		-1.20E-08	-1.09E-05		-1.10E-08	-1.09E-05
	-1.34E-08	-1.04E-05		-9.22E-09	-1.12E-05		-9.11E-09	-1.09E-05		-1.17E-08	-1.09E-05		-1.27E-08	-1.09E-05		-1.20E-08	-1.09E-05		-1.10E-08	-1.09E-05
	-1.34E-08	-1.04E-05		-9.24E-09	-1.12E-05		-9.11E-09	-1.09E-05		-1.17E-08	-1.09E-05		-1.27E-08	-1.09E-05		-1.20E-08	-1.09E-05		-1.10E-08	-1.08E-05
	-1.34E-08	-1.04E-05		-9.24E-09	-1.12E-05		-9.07E-09	-1.09E-05		-1.17E-08	-1.09E-05		-1.27E-08	-1.09E-05		-1.20E-08	-1.09E-05		-1.10E-08	-1.08E-05
	-1.34E-08	-1.04E-05		-9.26E-09	-1.12E-05		-9.11E-09	-1.09E-05		-1.17E-08	-1.09E-05		-1.27E-08	-1.09E-05		-1.21E-08	-1.09E-05		-1.10E-08	-1.08E-05
	-1.34E-08	-1.04E-05		-9.26E-09	-1.12E-05		-9.11E-09	-1.09E-05		-1.17E-08	-1.09E-05		-1.27E-08	-1.09E-05		-1.21E-08	-1.09E-05		-1.10E-08	-1.08E-05
	-1.34E-08	-1.04E-05		-9.24E-09	-1.12E-05		-9.15E-09	-1.09E-05		-1.17E-08	-1.09E-05		-1.27E-08	-1.09E-05		-1.20E-08	-1.09E-05		-1.10E-08	-1.08E-05
	-1.34E-08	-1.04E-05		-9.26E-09	-1.12E-05		-9.13E-09	-1.09E-05		-1.17E-08	-1.08E-05		-1.27E-08	-1.09E-05		-1.20E-08	-1.09E-05		-1.10E-08	-1.08E-05
	-1.34E-08	-1.04E-05		-9.28E-09	-1.12E-05		-9.11E-09	-1.09E-05		-1.17E-08	-1.08E-05		-1.27E-08	-1.09E-05		-1.20E-08	-1.08E-05		-1.10E-08	-1.08E-05
	-1.34E-08	-1.04E-05		-9.24E-09	-1.12E-05		-9.13E-09	-1.08E-05		-1.17E-08	-1.08E-05		-1.27E-08	-1.09E-05		-1.20E-08	-1.08E-05		-1.10E-08	-1.08E-05
	-1.34E-08	-1.04E-05		-9.26E-09	-1.12E-05		-9.11E-09	-1.08E-05		-1.17E-08	-1.08E-05		-1.27E-08	-1.08E-05		-1.20E-08	-1.08E-05		-1.10E-08	-1.08E-05
	-1.34E-08	-1.04E-05		-9.24E-09	-1.12E-05		-9.11E-09	-1.08E-05		-1.17E-08	-1.08E-05		-1.27E-08	-1.08E-05		-1.20E-08	-1.08E-05		-1.10E-08	-1.08E-05
	-1.34E-08	-1.04E-05		-9.28E-09	-1.12E-05		-9.17E-09	-1.08E-05		-1.17E-08	-1.08E-05		-1.27E-08	-1.08E-05		-1.20E-08	-1.08E-05		-1.10E-08	-1.08E-05
	-1.34E-08	-1.04E-05		-9.26E-09	-1.12E-05		-9.11E-09	-1.08E-05		-1.17E-08	-1.08E-05		-1.27E-08	-1.08E-05		-1.20E-08	-1.08E-05		-1.10E-08	-1.08E-05
	-1.34E-08	-1.04E-05		-9.26E-09	-1.12E-05		-9.13E-09	-1.08E-05		-1.17E-08	-1.08E-05		-1.28E-08	-1.08E-05		-1.20E-08	-1.08E-05		-1.10E-08	-1.08E-05
	-1.34E-08	-1.04E-05		-9.24E-09	-1.12E-05		-9.13E-09	-1.08E-05		-1.17E-08	-1.08E-05		-1.27E-08	-1.08E-05		-1.20E-08	-1.08E-05		-1.10E-08	-1.08E-05
	-1.34E-08	-1.04E-05		-9.26E-09	-1.12E-05		-9.13E-09	-1.08E-05		-1.17E-08	-1.08E-05		-1.27E-08	-1.08E-05		-1.21E-08	-1.08E-05		-1.10E-08	-1.08E-05
	-1.34E-08	-1.04E-05		-9.26E-09	-1.12E-05		-9.13E-09	-1.08E-05		-1.17E-08	-1.08E-05		-1.27E-08	-1.08E-05		-1.20E-08	-1.08E-05		-1.10E-08	-1.08E-05
	-1.34E-08	-1.04E-05		-9.24E-09	-1.12E-05		-9.13E-09	-1.08E-05		-1.17E-08	-1.08E-05		-1.27E-08	-1.08E-05		-1.20E-08	-1.08E-05		-1.10E-08	-1.08E-05
	-1.34E-08	-1.04E-05		-9.30E-09	-1.12E-05		-9.13E-09	-1.08E-05		-1.17E-08	-1.08E-05		-1.27E-08	-1.08E-05		-1.20E-08	-1.08E-05		-1.10E-08	-1.08E-05
	-1.34E-08	-1.04E-05		-9.28E-09	-1.12E-05		-9.13E-09	-1.08E-05		-1.17E-08	-1.08E-05		-1.27E-08	-1.08E-05		-1.20E-08	-1.08E-05		-1.10E-08	-1.08E-05
	-1.34E-08	-1.04E-05		-9.28E-09	-1.12E-05		-9.13E-09	-1.08E-05		-1.17E-08	-1.08E-05		-1.28E-08	-1.08E-05		-1.20E-08	-1.08E-05		-1.10E-08	-1.08E-05
	-1.34E-08	-1.04E-05		-9.26E-09	-1.12E-05		-9.13E-09	-1.08E-05		-1.17E-08	-1.08E-05		-1.28E-08	-1.08E-05		-1.20E-08	-1.08E-05		-1.10E-08	-1.08E-05
	-1.34E-08	-1.04E-05		-9.28E-09	-1.12E-05		-9.13E-09	-1.08E-05		-1.17E-08	-1.08E-05		-1.27E-08	-1.08E-05		-1.21E-08	-1.08E-05		-1.10E-08	-1.08E-05
	-1.34E-08	-1.04E-05		-9.30E-09	-1.12E-05		-9.13E-09	-1.08E-05		-1.17E-08	-1.08E-05		-1.27E-08	-1.08E-05		-1.20E-08	-1.08E-05		-1.10E-08	-1.08E-05
	-1.34E-08	-1.04E-05		-9.28E-09	-1.12E-05		-9.17E-09	-1.08E-05		-1.17E-08	-1.08E-05		-1.28E-08	-1.08E-05		-1.20E-08	-1.08E-05		-1.10E-08	-1.08E-05
	-1.34E-08	-1.04E-05		-9.30E-09	-1.12E-05		-9.15E-09	-1.08E-05		-1.17E-08	-1.08E-05		-1.28E-08	-1.08E-05		-1.20E-08	-1.08E-05		-1.10E-08	-1.08E-05
	-1.34E-08	-1.04E-05		-9.28E-09	-1.12E-05		-9.15E-09	-1.08E-05		-1.17E-08	-1.08E-05		-1.28E-08	-1.08E-05		-1.20E-08	-1.08E-05		-1.10E-08	-1.08E-05
	-1.34E-08	-1.04E-05		-9.30E-09	-1.12E-05		-9.15E-09	-1.08E-05		-1.17E-08	-1.08E-05		-1.27E-08	-1.08E-05		-1.20E-08	-1.08E-05		-1.10E-08	-1.08E-05
	-1.34E-08	-1.04E-05		-9.28E-09	-1.12E-05		-9.13E-09	-1.08E-05		-1.17E-08	-1.08E-05		-1.27E-08	-1.08E-05		-1.20E-08	-1.08E-05		-1.10E-08	-1.08E-05
	-1.34E-08	-1.04E-05		-9.26E-09	-1.12E-05		-9.17E-09	-1.08E-05		-1.17E-08	-1.08E-05		-1.28E-08	-1.08E-05		-1.20E-08	-1.08E-05		-1.10E-08	-1.08E-05
	-1.34E-08	-1.04E-05		-9.28E-09	-1.12E-05		-9.15E-09	-1.08E-05		-1.17E-08	-1.08E-05		-1.27E-08	-1.08E-05		-1.20E-08	-1.08E-05		-1.10E-08	-1.08E-05
	-1.34E-08	-1.04E-05		-9.28E-09	-1.12E-05		-9.13E-09	-1.08E-05		-1.17E-08	-1.08E-05		-1.27E-08	-1.08E-05		-1.20E-08	-1.08E-05		-1.10E-08	-1.08E-05
	-1.34E-08	-1.04E-05		-9.30E-09	-1.12E-05		-9.20E-09	-1.08E-05		-1.17E-08	-1.08E-05		-1.28E-08	-1.08E-05		-1.20E-08	-1.08E-05		-1.10E-08	-1.08E-05
	-1.34E-08	-1.04E-05		-9.28E-09	-1.12E-05		-9.13E-09	-1.08E-05		-1.17E-08	-1.08E-05		-1.28E-08	-1.08E-05		-1.21E-08	-1.08E-05		-1.10E-08	-1.08E-05
	-1.34E-08	-1.04E-05		-9.30E-09	-1.12E-05		-9.15E-09	-1.08E-05		-1.17E-08	-1.08E-05		-1.28E-08	-1.08E-05		-1.20E-08	-1.08E-05		-1.10E-08	-1.08E-05
	-1.34E-08	-1.04E-05		-9.34E-09	-1.12E-05		-9.15E-09	-1.08E-05		-1.17E-08	-1.08E-05		-1.27E-08	-1.08E-05		-1.20E-08	-1.08E-05		-1.10E-08	-1.08E-05
	-1.34E-08	-1.04E-05		-9.30E-09	-1.12E-05		-9.17E-09	-1.08E-05		-1.17E-08	-1.08E-05		-1.27E-08	-1.08E-05		-1.20E-08	-1.08E-05		-1.10E-08	-1.08E-05
	-1.34E-08	-1.04E-05		-9.34E-09	-1.12E-05		-9.20E-09	-1.08E-05		-1.17E-08	-1.08E-05		-1.27E-08	-1.08E-05		-1.20E-08	-1.08E-05		-1.10E-08	-1.08E-05
	-1.34E-08	-1.04E-05		-9.30E-09	-1.12E-05		-9.22E-09	-1.08E-05		-1.17E-08	-1.08E-05		-1.27E-08	-1.08E-05		-1.21E-08	-1.08E-05		-1.10E-08	-1.08E-05
	-1.34E-08	-1.04E-05		-9.32E-09	-1.12E-05		-9.17E-09	-1.08E-05		-1.17E-08	-1.08E-05		-1.28E-08	-1.08E-05		-1.20E-08	-1.08E-05		-1.10E-08	-1.08E-05
	-1.34E-08	-1.04E-05		-9.32E-09	-1.12E-05		-9.20E-09	-1.08E-05		-1.17E-08	-1.08E-05		-1.28E-08	-1.08E-05		-1.20E-08	-1.08E-05		-1.10E-08	-1.08E-05
	-1.34E-08	-1.04E-05		-9.30E-09	-1.12E-05		-9.17E-09	-1.08E-05		-1.17E-08	-1.08E-05		-1.27E-08	-1.08E-05		-1.20E-08	-1.08E-05		-1.10E-08	-1.08E-05
	-1.34E-08	-1.04E-05		-9.32E-09	-1.12E-05		-9.17E-09	-1.08E-05		-1.17E-08	-1.08E-05		-1.27E-08	-1.08E-05		-1.20E-08	-1.08E-05		-1.10E-08	-1.08E-05
	-1.34E-08	-1.04E-05		-9.34E-09	-1.12E-05		-9.22E-09	-1.08E-05		-1.17E-08	-1.08E-05		-1.27E-08	-1.08E-05		-1.20E-08	-1.08E-05		-1.10E-08	-1.08E-05
	-1.34E-08	-1.04E-05		-9.30E-09	-1.12E-05		-9.22E-09	-1.08E-05		-1.17E-08	-1.08E-05		-1.28E-08	-1.08E-05		-1.20E-08	-1.08E-05		-1.10E-08	-1.08E-05
	-1.34E-08	-1.04E-05		-9.32E-09	-1.12E-05		-9.20E-09	-1.08E-05		-1.17E-08	-1.08E-05		-1.28E-08	-1.08E-05		-1.20E-08	-1.08E-05		-1.10E-08	-1.08E-05
	-1.34E-08	-1.04E-05		-9.34E-09	-1.11E-05		-9.17E-09	-1.08E-05		-1.17E-08	-1.08E-05		-1.27E-08	-1.08E-05		-1.21E-08	-1.08E-05		-1.10E-08	-1.08E-05
	-1.34E-08	-1.04E-05		-9.34E-09	-1.11E-05		-9.15E-09	-1.08E-05		-1.17E-08	-1.08E-05		-1.27E-08	-1.08E-05		-1.20E-08	-1.08E-05		-1.10E-08	-1.08E-05
	-1.34E-08	-1.04E-05		-9.32E-09	-1.11E-05		-9.17E-09	-1.08E-05		-1.17E-08	-1.08E-05		-1.28E-08	-1.08E-05		-1.20E-08	-1.08E-05		-1.10E-08	-1.08E-05
	-1.34E-08	-1.04E-05		-9.32E-09	-1.11E-05		-9.20E-09	-1.08E-05		-1.17E-08	-1.08E-05		-1.27E-08	-1.08E-05		-1.20E-08	-1.08E-05		-1.10E-08	-1.08E-05
	-1.34E-08	-1.04E-05		-9.32E-09	-1.11E-05		-9.22E-09	-1.08E-05		-1.17E-08	-1.08E-05		-1.27E-08	-1.08E-05		-1.21E-08	-1.08E-05		-1.10E-08	-1.08E-05
	-1.34E-08	-1.04E-05		-9.36E-09	-1.11E-05		-9.20E-09	-1.08E-05		-1.17E-08	-1.08E-05		-1.27E-08	-1.08E-05		-1.20E-08	-1.08E-05		-1.10E-08	-1.08E-05
	-1.34E-08	-1.04E-05		-9.32E-09	-1.11E-05		-9.22E-09	-1.08E-05		-1.17E-08	-1.08E-05		-1.27E-08	-1.08E-05		-1.20E-08	-1.08E-05		-1.10E-08	-1.08E-05
	-1.34E-08	-1.04E-05		-9.32E-09	-1.11E-05		-9.24E-09	-1.08E-05		-1.17E-08	-1.08E-05		-1.28E-08	-1.08E-05		-1.20E-08	-1.08E-05		-1.10E-08	-1.08E-05
	-1.34E-08	-1.04E-05		-9.34E-09	-1.11E-05		-9.22E-09	-1.08E-05		-1.17E-08	-1.08E-05		-1.28E-08	-1.08E-05		-1.20E-08	-1.08E-05		-1.10E-08	-1.08E-05
	-1.34E-08	-1.04E-05		-9.34E-09	-1.11E-05		-9.22E-09	-1.08E-05		-1.17E-08	-1.08E-05		-1.28E-08	-1.08E-05		-1.20E-08	-1.08E-05		-1.10E-08	-1.08E-05
	-1.34E-08	-1.04E-05		-9.32E-09	-1.11E-05		-9.24E-09	-1.08E-05		-1.17E-08	-1.08E-05		-1.28E-08	-1.08E-05		-1.20E-08	-1.08E-05		-1.10E-08	-1.08E-05
	-1.34E-08	-1.04E-05		-9.34E-09	-1.11E-05		-9.24E-09	-1.08E-05		-1.17E-08	-1.08E-05		-1.28E-08	-1.08E-05		-1.20E-08	-1.08E-05		-1.10E-08	-1.08E-05
	-1.34E-08	-1.04E-05		-9.34E-09	-1.11E-05		-9.22E-09	-1.08E-05		-1.17E-08	-1.08E-05		-1.28E-08	-1.08E-05		-1.20E-08	-1.08E-05		-1.10E-08	-1.08E-05
	-1.34E-08	-1.03E-05		-9.32E-09	-1.11E-05		-9.24E-09	-1.08E-05		-1.17E-08	-1.08E-05		-1.28E-08	-1.08E-05		-1.20E-08	-1.08E-05		-1.10E-08	-1.08E-05
	-1.34E-08	-1.03E-05		-9.30E-09	-1.11E-05		-9.22E-09	-1.08E-05		-1.17E-08	-1.08E-05		-1.28E-08	-1.08E-05		-1.20E-08	-1.08E-05		-1.10E-08	-1.08E-05
	-1.34E-08	-1.03E-05		-9.32E-09	-1.11E-05		-9.24E-09	-1.08E-05		-1.17E-08	-1.08E-05		-1.28E-08	-1.08E-05		-1.20E-08	-1.08E-05		-1.10E-08	-1.08E-05
	-1.34E-08	-1.03E-05		-9.34E-09	-1.11E-05		-9.24E-09	-1.08E-05		-1.17E-08	-1.08E-05		-1.28E-08	-1.08E-05		-1.20E-08	-1.08E-05		-1.10E-08	-1.08E-05
	-1.34E-08	-1.03E-05		-9.30E-09	-1.11E-05		-9.26E-09	-1.08E-05		-1.17E-08	-1.08E-05		-1.28E-08	-1.08E-05		-1.20E-08	-1.08E-05		-1.10E-08	-1.08E-05
	-1.34E-08	-1.03E-05		-9.32E-09	-1.11E-05		-9.24E-09	-1.08E-05		-1.17E-08	-1.08E-05		-1.27E-08	-1.08E-05		-1.20E-08	-1.08E-05		-1.10E-08	-1.08E-05
	-1.34E-08	-1.03E-05		-9.34E-09	-1.11E-05		-9.20E-09	-1.08E-05		-1.17E-08	-1.08E-05		-1.27E-08	-1.08E-05		-1.20E-08	-1.08E-05		-1.10E-08	-1.08E-05
	-1.34E-08	-1.03E-05		-9.30E-09	-1.11E-05		-9.30E-09	-1.08E-05		-1.17E-08	-1.08E-05		-1.28E-08	-1.08E-05		-1.20E-08	-1.08E-05		-1.10E-08	-1.08E-05
	-1.34E-08	-1.03E-05		-9.30E-09	-1.11E-05		-9.28E-09	-1.08E-05		-1.17E-08	-1.08E-05		-1.28E-08	-1.08E-05		-1.20E-08	-1.08E-05		-1.10E-08	-1.08E-05
	-1.34E-08	-1.03E-05		-9.30E-09	-1.11E-05		-9.28E-09	-1.08E-05		-1.17E-08	-1.08E-05		-1.28E-08	-1.08E-05		-1.20E-08	-1.08E-05		-1.10E-08	-1.08E-05
	-1.34E-08	-1.03E-05		-9.34E-09	-1.11E-05		-9.30E-09	-1.08E-05		-1.17E-08	-1.08E-05		-1.28E-08	-1.08E-05		-1.20E-08	-1.08E-05		-1.10E-08	-1.08E-05
	-1.34E-08	-1.03E-05		-9.30E-09	-1.11E-05		-9.32E-09	-1.08E-05		-1.17E-08	-1.08E-05		-1.28E-08	-1.08E-05		-1.21E-08	-1.08E-05		-1.10E-08	-1.08E-05
	-1.34E-08	-1.03E-05		-9.32E-09	-1.11E-05		-9.32E-09	-1.08E-05		-1.17E-08	-1.08E-05		-1.28E-08	-1.08E-05		-1.20E-08	-1.08E-05		-1.10E-08	-1.08E-05
	-1.34E-08	-1.03E-05		-9.30E-09	-1.11E-05		-9.30E-09	-1.08E-05		-1.17E-08	-1.08E-05		-1.28E-08	-1.08E-05		-1.21E-08	-1.08E-05		-1.10E-08	-1.08E-05
	-1.34E-08	-1.03E-05		-9.32E-09	-1.11E-05		-9.28E-09	-1.08E-05		-1.17E-08	-1.08E-05		-1.28E-08	-1.08E-05		-1.20E-08	-1.08E-05		-1.10E-08	-1.08E-05
	-1.34E-08	-1.03E-05		-9.34E-09	-1.11E-05		-9.32E-09	-1.08E-05		-1.17E-08	-1.08E-05		-1.28E-08	-1.08E-05		-1.20E-08	-1.08E-05		-1.10E-08	-1.08E-05
	-1.34E-08	-1.03E-05		-9.34E-09	-1.11E-05		-9.32E-09	-1.08E-05		-1.17E-08	-1.08E-05		-1.27E-08	-1.08E-05		-1.20E-08	-1.08E-05		-1.10E-08	-1.08E-05
	-1.34E-08	-1.03E-05		-9.32E-09	-1.11E-05		-9.32E-09	-1.08E-05		-1.17E-08	-1.08E-05		-1.27E-08	-1.08E-05		-1.20E-08	-1.08E-05		-1.10E-08	-1.08E-05
	-1.33E-08	-1.03E-05		-9.32E-09	-1.11E-05		-9.30E-09	-1.08E-05		-1.17E-08	-1.08E-05		-1.27E-08	-1.08E-05		-1.21E-08	-1.08E-05		-1.10E-08	-1.08E-05
	-1.34E-08	-1.03E-05		-9.30E-09	-1.11E-05		-9.32E-09	-1.08E-05		-1.17E-08	-1.08E-05		-1.27E-08	-1.08E-05		-1.20E-08	-1.08E-05		-1.10E-08	-1.08E-05
	-1.34E-08	-1.03E-05		-9.34E-09	-1.11E-05		-9.34E-09	-1.08E-05		-1.17E-08	-1.08E-05		-1.27E-08	-1.08E-05		-1.20E-08	-1.08E-05		-1.10E-08	-1.08E-05
	-1.34E-08	-1.03E-05		-9.34E-09	-1.11E-05		-9.36E-09	-1.08E-05		-1.17E-08	-1.08E-05		-1.28E-08	-1.08E-05		-1.20E-08	-1.08E-05		-1.10E-08	-1.08E-05
	-1.34E-08	-1.03E-05		-9.32E-09	-1.11E-05		-9.36E-09	-1.08E-05		-1.17E-08	-1.08E-05		-1.28E-08	-1.08E-05		-1.20E-08	-1.08E-05		-1.10E-08	-1.08E-05
	-1.34E-08	-1.03E-05		-9.30E-09	-1.11E-05		-9.38E-09	-1.08E-05		-1.17E-08	-1.08E-05		-1.27E-08	-1.08E-05		-1.20E-08	-1.08E-05		-1.10E-08	-1.08E-05
	-1.34E-08	-1.03E-05		-9.30E-09	-1.11E-05		-9.36E-09	-1.08E-05		-1.17E-08	-1.08E-05		-1.27E-08	-1.08E-05		-1.21E-08	-1.08E-05		-1.10E-08	-1.08E-05
	-1.34E-08	-1.03E-05		-9.32E-09	-1.11E-05		-9.38E-09	-1.08E-05		-1.17E-08	-1.08E-05		-1.28E-08	-1.08E-05		-1.20E-08	-1.08E-05		-1.10E-08	-1.08E-05
	-1.34E-08	-1.03E-05		-9.36E-09	-1.11E-05		-9.38E-09	-1.08E-05		-1.17E-08	-1.08E-05		-1.27E-08	-1.08E-05		-1.20E-08	-1.08E-05		-1.10E-08	-1.08E-05
	-1.34E-08	-1.03E-05		-9.30E-09	-1.11E-05		-9.36E-09	-1.08E-05		-1.17E-08	-1.08E-05		-1.27E-08	-1.08E-05		-1.20E-08	-1.08E-05		-1.10E-08	-1.08E-05
	-1.34E-08	-1.03E-05		-9.28E-09	-1.11E-05		-9.36E-09	-1.08E-05		-1.17E-08	-1.08E-05		-1.27E-08	-1.08E-05		-1.20E-08	-1.08E-05		-1.10E-08	-1.08E-05
	-1.34E-08	-1.03E-05		-9.28E-09	-1.11E-05		-9.40E-09	-1.08E-05		-1.17E-08	-1.08E-05		-1.27E-08	-1.08E-05		-1.20E-08	-1.08E-05		-1.10E-08	-1.08E-05
	-1.34E-08	-1.03E-05		-9.30E-09	-1.11E-05		-9.40E-09	-1.08E-05		-1.17E-08	-1.08E-05		-1.28E-08	-1.08E-05		-1.20E-08	-1.08E-05		-1.10E-08	-1.08E-05
	-1.34E-08	-1.03E-05		-9.30E-09	-1.11E-05		-9.40E-09	-1.08E-05		-1.17E-08	-1.08E-05		-1.27E-08	-1.08E-05		-1.20E-08	-1.08E-05		-1.10E-08	-1.08E-05
	-1.34E-08	-1.03E-05		-9.30E-09	-1.11E-05		-9.42E-09	-1.08E-05		-1.17E-08	-1.08E-05		-1.27E-08	-1.08E-05		-1.20E-08	-1.08E-05		-1.10E-08	-1.08E-05
	-1.34E-08	-1.03E-05		-9.30E-09	-1.11E-05		-9.44E-09	-1.08E-05		-1.17E-08	-1.08E-05		-1.27E-08	-1.08E-05		-1.20E-08	-1.08E-05		-1.10E-08	-1.08E-05
	-1.34E-08	-1.03E-05		-9.30E-09	-1.11E-05		-9.38E-09	-1.08E-05		-1.17E-08	-1.08E-05		-1.27E-08	-1.08E-05		-1.20E-08	-1.08E-05		-1.10E-08	-1.08E-05
	-1.33E-08	-1.03E-05		-9.30E-09	-1.11E-05		-9.42E-09	-1.08E-05		-1.17E-08	-1.08E-05		-1.28E-08	-1.08E-05		-1.20E-08	-1.08E-05		-1.10E-08	-1.08E-05
	-1.34E-08	-1.03E-05		-9.30E-09	-1.11E-05		-9.44E-09	-1.08E-05		-1.17E-08	-1.08E-05		-1.28E-08	-1.08E-05		-1.21E-08	-1.08E-05		-1.10E-08	-1.08E-05
	-1.33E-08	-1.03E-05		-9.34E-09	-1.11E-05		-9.44E-09	-1.08E-05		-1.17E-08	-1.08E-05		-1.27E-08	-1.08E-05		-1.20E-08	-1.08E-05		-1.10E-08	-1.08E-05
	-1.33E-08	-1.03E-05		-9.34E-09	-1.11E-05		-9.46E-09	-1.08E-05		-1.17E-08	-1.08E-05		-1.28E-08	-1.08E-05		-1.20E-08	-1.08E-05		-1.10E-08	-1.07E-05
	-1.33E-08	-1.03E-05		-9.34E-09	-1.11E-05		-9.46E-09	-1.08E-05		-1.17E-08	-1.08E-05		-1.28E-08	-1.08E-05		-1.20E-08	-1.08E-05		-1.10E-08	-1.07E-05
	-1.34E-08	-1.03E-05		-9.32E-09	-1.11E-05		-9.46E-09	-1.08E-05		-1.17E-08	-1.08E-05		-1.28E-08	-1.08E-05		-1.20E-08	-1.08E-05		-1.10E-08	-1.07E-05
	-1.33E-08	-1.03E-05		-9.30E-09	-1.11E-05		-9.49E-09	-1.08E-05		-1.17E-08	-1.08E-05		-1.28E-08	-1.08E-05		-1.20E-08	-1.08E-05		-1.10E-08	-1.07E-05
	-1.33E-08	-1.03E-05		-9.30E-09	-1.11E-05		-9.49E-09	-1.08E-05		-1.17E-08	-1.08E-05		-1.28E-08	-1.08E-05		-1.20E-08	-1.08E-05		-1.10E-08	-1.07E-05
	-1.33E-08	-1.03E-05		-9.34E-09	-1.11E-05		-9.46E-09	-1.08E-05		-1.17E-08	-1.07E-05		-1.28E-08	-1.08E-05		-1.20E-08	-1.07E-05		-1.10E-08	-1.07E-05
	-1.34E-08	-1.03E-05		-9.30E-09	-1.11E-05		-9.51E-09	-1.07E-05		-1.17E-08	-1.07E-05		-1.28E-08	-1.08E-05		-1.20E-08	-1.07E-05		-1.10E-08	-1.07E-05
	-1.33E-08	-1.03E-05		-9.30E-09	-1.11E-05		-9.55E-09	-1.07E-05		-1.17E-08	-1.07E-05		-1.28E-08	-1.07E-05		-1.20E-08	-1.07E-05		-1.10E-08	-1.07E-05
	-1.33E-08	-1.03E-05		-9.30E-09	-1.11E-05		-9.53E-09	-1.07E-05		-1.17E-08	-1.07E-05		-1.28E-08	-1.07E-05		-1.20E-08	-1.07E-05		-1.10E-08	-1.07E-05
	-1.33E-08	-1.03E-05		-9.32E-09	-1.11E-05		-9.53E-09	-1.07E-05		-1.17E-08	-1.07E-05		-1.27E-08	-1.07E-05		-1.20E-08	-1.07E-05		-1.10E-08	-1.07E-05
	-1.34E-08	-1.03E-05		-9.32E-09	-1.11E-05		-9.55E-09	-1.07E-05		-1.17E-08	-1.07E-05		-1.27E-08	-1.07E-05		-1.20E-08	-1.07E-05		-1.10E-08	-1.07E-05
	-1.33E-08	-1.03E-05		-9.32E-09	-1.11E-05		-9.57E-09	-1.07E-05		-1.17E-08	-1.07E-05		-1.28E-08	-1.07E-05		-1.20E-08	-1.07E-05		-1.10E-08	-1.07E-05
	-1.33E-08	-1.03E-05		-9.32E-09	-1.11E-05		-9.55E-09	-1.07E-05		-1.17E-08	-1.07E-05		-1.27E-08	-1.07E-05		-1.20E-08	-1.07E-05		-1.10E-08	-1.07E-05
	-1.33E-08	-1.03E-05		-9.32E-09	-1.11E-05		-9.57E-09	-1.07E-05		-1.17E-08	-1.07E-05		-1.27E-08	-1.07E-05		-1.20E-08	-1.07E-05		-1.10E-08	-1.07E-05
	-1.33E-08	-1.03E-05		-9.34E-09	-1.11E-05		-9.61E-09	-1.07E-05		-1.17E-08	-1.07E-05		-1.27E-08	-1.07E-05		-1.20E-08	-1.07E-05		-1.10E-08	-1.07E-05
	-1.34E-08	-1.03E-05		-9.34E-09	-1.11E-05		-9.61E-09	-1.07E-05		-1.17E-08	-1.07E-05		-1.27E-08	-1.07E-05		-1.20E-08	-1.07E-05		-1.10E-08	-1.07E-05
	-1.33E-08	-1.03E-05		-9.30E-09	-1.11E-05		-9.59E-09	-1.07E-05		-1.17E-08	-1.07E-05		-1.27E-08	-1.07E-05		-1.20E-08	-1.07E-05		-1.10E-08	-1.07E-05
	-1.34E-08	-1.03E-05		-9.34E-09	-1.11E-05		-9.61E-09	-1.07E-05		-1.17E-08	-1.07E-05		-1.27E-08	-1.07E-05		-1.20E-08	-1.07E-05		-1.10E-08	-1.07E-05
	-1.33E-08	-1.03E-05		-9.36E-09	-1.11E-05		-9.63E-09	-1.07E-05		-1.17E-08	-1.07E-05		-1.27E-08	-1.07E-05		-1.20E-08	-1.07E-05		-1.10E-08	-1.07E-05
	-1.33E-08	-1.03E-05		-9.28E-09	-1.11E-05		-9.67E-09	-1.07E-05		-1.17E-08	-1.07E-05		-1.27E-08	-1.07E-05		-1.20E-08	-1.07E-05		-1.10E-08	-1.07E-05
	-1.33E-08	-1.03E-05		-9.32E-09	-1.11E-05		-9.67E-09	-1.07E-05		-1.17E-08	-1.07E-05		-1.27E-08	-1.07E-05		-1.21E-08	-1.07E-05		-1.10E-08	-1.07E-05
	-1.33E-08	-1.03E-05		-9.36E-09	-1.11E-05		-9.67E-09	-1.07E-05		-1.17E-08	-1.07E-05		-1.27E-08	-1.07E-05		-1.20E-08	-1.07E-05		-1.10E-08	-1.07E-05
	-1.33E-08	-1.03E-05		-9.36E-09	-1.11E-05		-9.67E-09	-1.07E-05		-1.17E-08	-1.07E-05		-1.28E-08	-1.07E-05		-1.20E-08	-1.07E-05		-1.10E-08	-1.07E-05
	-1.34E-08	-1.03E-05		-9.34E-09	-1.11E-05		-9.65E-09	-1.07E-05		-1.17E-08	-1.07E-05		-1.28E-08	-1.07E-05		-1.20E-08	-1.07E-05		-1.10E-08	-1.07E-05
	-1.33E-08	-1.03E-05		-9.34E-09	-1.11E-05		-9.65E-09	-1.07E-05		-1.17E-08	-1.07E-05		-1.27E-08	-1.07E-05		-1.20E-08	-1.07E-05		-1.10E-08	-1.07E-05
	-1.33E-08	-1.03E-05		-9.36E-09	-1.11E-05		-9.67E-09	-1.07E-05		-1.17E-08	-1.07E-05		-1.27E-08	-1.07E-05		-1.20E-08	-1.07E-05		-1.10E-08	-1.07E-05
	-1.33E-08	-1.03E-05		-9.34E-09	-1.11E-05		-9.71E-09	-1.07E-05		-1.17E-08	-1.07E-05		-1.27E-08	-1.07E-05		-1.20E-08	-1.07E-05		-1.10E-08	-1.07E-05
	-1.33E-08	-1.03E-05		-9.36E-09	-1.11E-05		-9.71E-09	-1.07E-05		-1.17E-08	-1.07E-05		-1.28E-08	-1.07E-05		-1.20E-08	-1.07E-05		-1.10E-08	-1.07E-05
	-1.33E-08	-1.03E-05		-9.36E-09	-1.11E-05		-9.73E-09	-1.07E-05		-1.17E-08	-1.07E-05		-1.28E-08	-1.07E-05		-1.20E-08	-1.07E-05		-1.10E-08	-1.07E-05
	-1.33E-08	-1.03E-05		-9.34E-09	-1.11E-05		-9.78E-09	-1.07E-05		-1.17E-08	-1.07E-05		-1.28E-08	-1.07E-05		-1.20E-08	-1.07E-05		-1.10E-08	-1.07E-05
	-1.33E-08	-1.03E-05		-9.34E-09	-1.11E-05		-9.75E-09	-1.07E-05		-1.17E-08	-1.07E-05		-1.27E-08	-1.07E-05		-1.20E-08	-1.07E-05		-1.10E-08	-1.07E-05
	-1.33E-08	-1.03E-05		-9.36E-09	-1.11E-05		-9.73E-09	-1.07E-05		-1.17E-08	-1.07E-05		-1.27E-08	-1.07E-05		-1.20E-08	-1.07E-05		-1.10E-08	-1.07E-05
	-1.33E-08	-1.03E-05		-9.36E-09	-1.11E-05		-9.75E-09	-1.07E-05		-1.17E-08	-1.07E-05		-1.27E-08	-1.07E-05		-1.20E-08	-1.07E-05		-1.10E-08	-1.07E-05
	-1.33E-08	-1.03E-05		-9.32E-09	-1.11E-05		-9.78E-09	-1.07E-05		-1.17E-08	-1.07E-05		-1.27E-08	-1.07E-05		-1.20E-08	-1.07E-05		-1.10E-08	-1.07E-05
	-1.33E-08	-1.03E-05		-9.36E-09	-1.11E-05		-9.80E-09	-1.07E-05		-1.17E-08	-1.07E-05		-1.27E-08	-1.07E-05		-1.20E-08	-1.07E-05		-1.10E-08	-1.07E-05
	-1.33E-08	-1.03E-05		-9.36E-09	-1.11E-05		-9.80E-09	-1.07E-05		-1.17E-08	-1.07E-05		-1.27E-08	-1.07E-05		-1.20E-08	-1.07E-05		-1.10E-08	-1.07E-05
	-1.33E-08	-1.03E-05		-9.38E-09	-1.11E-05		-9.75E-09	-1.07E-05		-1.17E-08	-1.07E-05		-1.27E-08	-1.07E-05		-1.21E-08	-1.07E-05		-1.10E-08	-1.07E-05
	-1.33E-08	-1.03E-05		-9.38E-09	-1.11E-05		-9.78E-09	-1.07E-05		-1.17E-08	-1.07E-05		-1.27E-08	-1.07E-05		-1.20E-08	-1.07E-05		-1.10E-08	-1.07E-05
	-1.33E-08	-1.03E-05		-9.34E-09	-1.10E-05		-9.75E-09	-1.07E-05		-1.17E-08	-1.07E-05		-1.27E-08	-1.07E-05		-1.20E-08	-1.07E-05		-1.10E-08	-1.07E-05
	-1.33E-08	-1.03E-05		-9.34E-09	-1.10E-05		-9.73E-09	-1.07E-05		-1.17E-08	-1.07E-05		-1.27E-08	-1.07E-05		-1.20E-08	-1.07E-05		-1.10E-08	-1.07E-05
	-1.33E-08	-1.03E-05		-9.34E-09	-1.10E-05		-9.75E-09	-1.07E-05		-1.17E-08	-1.07E-05		-1.27E-08	-1.07E-05		-1.21E-08	-1.07E-05		-1.10E-08	-1.07E-05
	-1.33E-08	-1.03E-05		-9.36E-09	-1.10E-05		-9.75E-09	-1.07E-05		-1.17E-08	-1.07E-05		-1.27E-08	-1.07E-05		-1.20E-08	-1.07E-05		-1.10E-08	-1.07E-05
	-1.33E-08	-1.03E-05		-9.34E-09	-1.10E-05		-9.84E-09	-1.07E-05		-1.17E-08	-1.07E-05		-1.27E-08	-1.07E-05		-1.20E-08	-1.07E-05		-1.10E-08	-1.07E-05
	-1.33E-08	-1.03E-05		-9.34E-09	-1.10E-05		-9.78E-09	-1.07E-05		-1.17E-08	-1.07E-05		-1.27E-08	-1.07E-05		-1.20E-08	-1.07E-05		-1.10E-08	-1.07E-05
	-1.33E-08	-1.03E-05		-9.36E-09	-1.10E-05		-9.78E-09	-1.07E-05		-1.17E-08	-1.07E-05		-1.27E-08	-1.07E-05		-1.20E-08	-1.07E-05		-1.10E-08	-1.07E-05
	-1.34E-08	-1.03E-05		-9.36E-09	-1.10E-05		-9.80E-09	-1.07E-05		-1.17E-08	-1.07E-05		-1.27E-08	-1.07E-05		-1.21E-08	-1.07E-05		-1.10E-08	-1.07E-05
	-1.33E-08	-1.03E-05		-9.32E-09	-1.10E-05		-9.80E-09	-1.07E-05		-1.17E-08	-1.07E-05		-1.27E-08	-1.07E-05		-1.20E-08	-1.07E-05		-1.10E-08	-1.07E-05
	-1.33E-08	-1.03E-05		-9.34E-09	-1.10E-05		-9.82E-09	-1.07E-05		-1.17E-08	-1.07E-05		-1.27E-08	-1.07E-05		-1.20E-08	-1.07E-05		-1.10E-08	-1.07E-05
	-1.33E-08	-1.03E-05		-9.32E-09	-1.10E-05		-9.82E-09	-1.07E-05		-1.17E-08	-1.07E-05		-1.27E-08	-1.07E-05		-1.20E-08	-1.07E-05		-1.10E-08	-1.07E-05
	-1.33E-08	-1.03E-05		-9.32E-09	-1.10E-05		-9.80E-09	-1.07E-05		-1.17E-08	-1.07E-05		-1.27E-08	-1.07E-05		-1.20E-08	-1.07E-05		-1.10E-08	-1.07E-05
	-1.33E-08	-1.03E-05		-9.36E-09	-1.10E-05		-9.78E-09	-1.07E-05		-1.17E-08	-1.07E-05		-1.27E-08	-1.07E-05		-1.20E-08	-1.07E-05		-1.10E-08	-1.07E-05
	-1.33E-08	-1.03E-05		-9.32E-09	-1.10E-05		-9.82E-09	-1.07E-05		-1.17E-08	-1.07E-05		-1.27E-08	-1.07E-05		-1.20E-08	-1.07E-05		-1.10E-08	-1.07E-05
	-1.33E-08	-1.03E-05		-9.32E-09	-1.10E-05		-9.84E-09	-1.07E-05		-1.17E-08	-1.07E-05		-1.27E-08	-1.07E-05		-1.21E-08	-1.07E-05		-1.10E-08	-1.07E-05
	-1.33E-08	-1.03E-05		-9.34E-09	-1.10E-05		-9.86E-09	-1.07E-05		-1.17E-08	-1.07E-05		-1.27E-08	-1.07E-05		-1.20E-08	-1.07E-05		-1.10E-08	-1.07E-05
	-1.33E-08	-1.03E-05		-9.32E-09	-1.10E-05		-9.84E-09	-1.07E-05		-1.17E-08	-1.07E-05		-1.27E-08	-1.07E-05		-1.20E-08	-1.07E-05		-1.10E-08	-1.07E-05
	-1.33E-08	-1.02E-05		-9.32E-09	-1.10E-05		-9.86E-09	-1.07E-05		-1.17E-08	-1.07E-05		-1.27E-08	-1.07E-05		-1.21E-08	-1.07E-05		-1.10E-08	-1.07E-05
	-1.33E-08	-1.02E-05		-9.34E-09	-1.10E-05		-9.84E-09	-1.07E-05		-1.17E-08	-1.07E-05		-1.27E-08	-1.07E-05		-1.20E-08	-1.07E-05		-1.10E-08	-1.07E-05
	-1.33E-08	-1.02E-05		-9.32E-09	-1.10E-05		-9.82E-09	-1.07E-05		-1.17E-08	-1.07E-05		-1.27E-08	-1.07E-05		-1.20E-08	-1.07E-05		-1.10E-08	-1.07E-05
	-1.33E-08	-1.02E-05		-9.38E-09	-1.10E-05		-9.82E-09	-1.07E-05		-1.17E-08	-1.07E-05		-1.27E-08	-1.07E-05		-1.20E-08	-1.07E-05		-1.10E-08	-1.07E-05
	-1.33E-08	-1.02E-05		-9.32E-09	-1.10E-05		-9.84E-09	-1.07E-05		-1.17E-08	-1.07E-05		-1.27E-08	-1.07E-05		-1.20E-08	-1.07E-05		-1.10E-08	-1.07E-05
	-1.33E-08	-1.02E-05		-9.36E-09	-1.10E-05		-9.84E-09	-1.07E-05		-1.17E-08	-1.07E-05		-1.27E-08	-1.07E-05		-1.20E-08	-1.07E-05		-1.10E-08	-1.07E-05
	-1.33E-08	-1.02E-05		-9.34E-09	-1.10E-05		-9.86E-09	-1.07E-05		-1.17E-08	-1.07E-05		-1.27E-08	-1.07E-05		-1.20E-08	-1.07E-05		-1.10E-08	-1.07E-05
	-1.33E-08	-1.02E-05		-9.34E-09	-1.10E-05		-9.86E-09	-1.07E-05		-1.17E-08	-1.07E-05		-1.27E-08	-1.07E-05		-1.20E-08	-1.07E-05		-1.10E-08	-1.07E-05
	-1.34E-08	-1.02E-05		-9.36E-09	-1.10E-05		-9.84E-09	-1.07E-05		-1.17E-08	-1.07E-05		-1.27E-08	-1.07E-05		-1.20E-08	-1.07E-05		-1.10E-08	-1.07E-05
	-1.33E-08	-1.02E-05		-9.36E-09	-1.10E-05		-9.82E-09	-1.07E-05		-1.17E-08	-1.07E-05		-1.27E-08	-1.07E-05		-1.20E-08	-1.07E-05		-1.10E-08	-1.07E-05
	-1.33E-08	-1.02E-05		-9.32E-09	-1.10E-05		-9.84E-09	-1.07E-05		-1.17E-08	-1.07E-05		-1.27E-08	-1.07E-05		-1.20E-08	-1.07E-05		-1.10E-08	-1.07E-05
	-1.33E-08	-1.02E-05		-9.32E-09	-1.10E-05		-9.88E-09	-1.07E-05		-1.17E-08	-1.07E-05		-1.27E-08	-1.07E-05		-1.20E-08	-1.07E-05		-1.10E-08	-1.07E-05
	-1.33E-08	-1.02E-05		-9.32E-09	-1.10E-05		-9.84E-09	-1.07E-05		-1.17E-08	-1.07E-05		-1.27E-08	-1.07E-05		-1.21E-08	-1.07E-05		-1.10E-08	-1.07E-05
	-1.33E-08	-1.02E-05		-9.34E-09	-1.10E-05		-9.88E-09	-1.07E-05		-1.17E-08	-1.07E-05		-1.27E-08	-1.07E-05		-1.20E-08	-1.07E-05		-1.10E-08	-1.07E-05
	-1.33E-08	-1.02E-05		-9.36E-09	-1.10E-05		-9.84E-09	-1.07E-05		-1.17E-08	-1.07E-05		-1.27E-08	-1.07E-05		-1.21E-08	-1.07E-05		-1.10E-08	-1.07E-05
	-1.34E-08	-1.02E-05		-9.36E-09	-1.10E-05		-9.84E-09	-1.07E-05		-1.17E-08	-1.07E-05		-1.27E-08	-1.07E-05		-1.21E-08	-1.07E-05		-1.10E-08	-1.07E-05
	-1.33E-08	-1.02E-05		-9.36E-09	-1.10E-05		-9.90E-09	-1.07E-05		-1.17E-08	-1.07E-05		-1.27E-08	-1.07E-05		-1.20E-08	-1.07E-05		-1.10E-08	-1.07E-05
	-1.34E-08	-1.02E-05		-9.34E-09	-1.10E-05		-9.88E-09	-1.07E-05		-1.17E-08	-1.07E-05		-1.27E-08	-1.07E-05		-1.21E-08	-1.07E-05		-1.10E-08	-1.07E-05
	-1.34E-08	-1.02E-05		-9.38E-09	-1.10E-05		-9.88E-09	-1.07E-05		-1.17E-08	-1.07E-05		-1.27E-08	-1.07E-05		-1.20E-08	-1.07E-05		-1.10E-08	-1.07E-05
	-1.33E-08	-1.02E-05		-9.34E-09	-1.10E-05		-9.88E-09	-1.07E-05		-1.17E-08	-1.07E-05		-1.27E-08	-1.07E-05		-1.20E-08	-1.07E-05		-1.10E-08	-1.07E-05
	-1.33E-08	-1.02E-05		-9.32E-09	-1.10E-05		-9.90E-09	-1.07E-05		-1.17E-08	-1.07E-05		-1.27E-08	-1.07E-05		-1.20E-08	-1.07E-05		-1.10E-08	-1.07E-05
	-1.33E-08	-1.02E-05		-9.36E-09	-1.10E-05		-9.88E-09	-1.07E-05		-1.17E-08	-1.07E-05		-1.27E-08	-1.07E-05		-1.20E-08	-1.07E-05		-1.10E-08	-1.07E-05
	-1.33E-08	-1.02E-05		-9.34E-09	-1.10E-05		-9.92E-09	-1.07E-05		-1.17E-08	-1.07E-05		-1.27E-08	-1.07E-05		-1.21E-08	-1.07E-05		-1.10E-08	-1.07E-05
	-1.33E-08	-1.02E-05		-9.34E-09	-1.10E-05		-9.94E-09	-1.07E-05		-1.17E-08	-1.07E-05		-1.27E-08	-1.07E-05		-1.20E-08	-1.07E-05		-1.10E-08	-1.07E-05
	-1.34E-08	-1.02E-05		-9.38E-09	-1.10E-05		-9.92E-09	-1.07E-05		-1.17E-08	-1.07E-05		-1.27E-08	-1.07E-05		-1.20E-08	-1.07E-05		-1.10E-08	-1.07E-05
	-1.33E-08	-1.02E-05		-9.38E-09	-1.10E-05		-9.94E-09	-1.07E-05		-1.17E-08	-1.07E-05		-1.27E-08	-1.07E-05		-1.20E-08	-1.07E-05		-1.10E-08	-1.07E-05
	-1.33E-08	-1.02E-05		-9.36E-09	-1.10E-05		-9.96E-09	-1.07E-05		-1.17E-08	-1.07E-05		-1.27E-08	-1.07E-05		-1.20E-08	-1.07E-05		-1.10E-08	-1.07E-05
	-1.33E-08	-1.02E-05		-9.34E-09	-1.10E-05		-9.94E-09	-1.07E-05		-1.17E-08	-1.07E-05		-1.27E-08	-1.07E-05		-1.20E-08	-1.07E-05		-1.10E-08	-1.07E-05
	-1.33E-08	-1.02E-05		-9.34E-09	-1.10E-05		-9.94E-09	-1.07E-05		-1.17E-08	-1.07E-05		-1.27E-08	-1.07E-05		-1.21E-08	-1.07E-05		-1.10E-08	-1.07E-05
	-1.33E-08	-1.02E-05		-9.36E-09	-1.10E-05		-9.98E-09	-1.07E-05		-1.17E-08	-1.07E-05		-1.27E-08	-1.07E-05		-1.20E-08	-1.07E-05		-1.10E-08	-1.07E-05
	-1.33E-08	-1.02E-05		-9.36E-09	-1.10E-05		-9.98E-09	-1.07E-05		-1.17E-08	-1.07E-05		-1.27E-08	-1.07E-05		-1.20E-08	-1.07E-05		-1.10E-08	-1.07E-05
	-1.33E-08	-1.02E-05		-9.34E-09	-1.10E-05		-9.96E-09	-1.07E-05		-1.17E-08	-1.07E-05		-1.27E-08	-1.07E-05		-1.20E-08	-1.07E-05		-1.10E-08	-1.07E-05
	-1.33E-08	-1.02E-05		-9.34E-09	-1.10E-05		-9.98E-09	-1.07E-05		-1.17E-08	-1.07E-05		-1.27E-08	-1.07E-05		-1.21E-08	-1.07E-05		-1.10E-08	-1.07E-05
	-1.33E-08	-1.02E-05		-9.36E-09	-1.10E-05		-1.00E-08	-1.07E-05		-1.17E-08	-1.07E-05		-1.27E-08	-1.07E-05		-1.20E-08	-1.07E-05		-1.10E-08	-1.07E-05
	-1.33E-08	-1.02E-05		-9.36E-09	-1.10E-05		-1.00E-08	-1.07E-05		-1.17E-08	-1.07E-05		-1.27E-08	-1.07E-05		-1.20E-08	-1.07E-05		-1.10E-08	-1.07E-05
	-1.33E-08	-1.02E-05		-9.36E-09	-1.10E-05		-1.00E-08	-1.07E-05		-1.17E-08	-1.07E-05		-1.27E-08	-1.07E-05		-1.20E-08	-1.07E-05		-1.10E-08	-1.07E-05
	-1.33E-08	-1.02E-05		-9.36E-09	-1.10E-05		-1.00E-08	-1.07E-05		-1.17E-08	-1.07E-05		-1.27E-08	-1.07E-05		-1.20E-08	-1.07E-05		-1.09E-08	-1.07E-05
	-1.33E-08	-1.02E-05		-9.40E-09	-1.10E-05		-1.00E-08	-1.07E-05		-1.17E-08	-1.07E-05		-1.27E-08	-1.07E-05		-1.20E-08	-1.07E-05		-1.10E-08	-1.07E-05
	-1.33E-08	-1.02E-05		-9.34E-09	-1.10E-05		-1.00E-08	-1.07E-05		-1.17E-08	-1.07E-05		-1.27E-08	-1.07E-05		-1.20E-08	-1.07E-05		-1.10E-08	-1.06E-05
	-1.33E-08	-1.02E-05		-9.34E-09	-1.10E-05		-1.00E-08	-1.07E-05		-1.17E-08	-1.07E-05		-1.27E-08	-1.07E-05		-1.20E-08	-1.07E-05		-1.10E-08	-1.06E-05
	-1.33E-08	-1.02E-05		-9.36E-09	-1.10E-05		-1.00E-08	-1.07E-05		-1.17E-08	-1.07E-05		-1.27E-08	-1.07E-05		-1.20E-08	-1.07E-05		-1.10E-08	-1.06E-05
	-1.33E-08	-1.02E-05		-9.36E-09	-1.10E-05		-1.01E-08	-1.07E-05		-1.17E-08	-1.07E-05		-1.27E-08	-1.07E-05		-1.20E-08	-1.07E-05		-1.10E-08	-1.06E-05
	-1.33E-08	-1.02E-05		-9.34E-09	-1.10E-05		-1.00E-08	-1.07E-05		-1.17E-08	-1.07E-05		-1.27E-08	-1.07E-05		-1.20E-08	-1.07E-05		-1.10E-08	-1.06E-05
	-1.33E-08	-1.02E-05		-9.34E-09	-1.10E-05		-1.00E-08	-1.07E-05		-1.17E-08	-1.06E-05		-1.27E-08	-1.07E-05		-1.20E-08	-1.07E-05		-1.10E-08	-1.06E-05
	-1.33E-08	-1.02E-05		-9.34E-09	-1.10E-05		-1.01E-08	-1.06E-05		-1.17E-08	-1.06E-05		-1.27E-08	-1.07E-05		-1.20E-08	-1.06E-05		-1.09E-08	-1.06E-05
	-1.33E-08	-1.02E-05		-9.36E-09	-1.10E-05		-1.01E-08	-1.06E-05		-1.17E-08	-1.06E-05		-1.27E-08	-1.07E-05		-1.20E-08	-1.06E-05		-1.10E-08	-1.06E-05
	-1.33E-08	-1.02E-05		-9.34E-09	-1.10E-05		-1.01E-08	-1.06E-05		-1.17E-08	-1.06E-05		-1.27E-08	-1.06E-05		-1.20E-08	-1.06E-05		-1.10E-08	-1.06E-05
	-1.33E-08	-1.02E-05		-9.36E-09	-1.10E-05		-1.01E-08	-1.06E-05		-1.17E-08	-1.06E-05		-1.27E-08	-1.06E-05		-1.20E-08	-1.06E-05		-1.10E-08	-1.06E-05
	-1.33E-08	-1.02E-05		-9.34E-09	-1.10E-05		-1.00E-08	-1.06E-05		-1.17E-08	-1.06E-05		-1.27E-08	-1.06E-05		-1.20E-08	-1.06E-05		-1.10E-08	-1.06E-05
	-1.33E-08	-1.02E-05		-9.36E-09	-1.10E-05		-1.01E-08	-1.06E-05		-1.17E-08	-1.06E-05		-1.27E-08	-1.06E-05		-1.20E-08	-1.06E-05		-1.10E-08	-1.06E-05
	-1.33E-08	-1.02E-05		-9.38E-09	-1.10E-05		-1.00E-08	-1.06E-05		-1.17E-08	-1.06E-05		-1.27E-08	-1.06E-05		-1.20E-08	-1.06E-05		-1.10E-08	-1.06E-05
	-1.33E-08	-1.02E-05		-9.36E-09	-1.10E-05		-1.00E-08	-1.06E-05		-1.17E-08	-1.06E-05		-1.27E-08	-1.06E-05		-1.20E-08	-1.06E-05		-1.10E-08	-1.06E-05
	-1.33E-08	-1.02E-05		-9.38E-09	-1.10E-05		-1.01E-08	-1.06E-05		-1.17E-08	-1.06E-05		-1.27E-08	-1.06E-05		-1.20E-08	-1.06E-05		-1.10E-08	-1.06E-05
	-1.33E-08	-1.02E-05		-9.36E-09	-1.10E-05		-1.00E-08	-1.06E-05		-1.17E-08	-1.06E-05		-1.27E-08	-1.06E-05		-1.20E-08	-1.06E-05		-1.10E-08	-1.06E-05
	-1.33E-08	-1.02E-05		-9.40E-09	-1.10E-05		-1.01E-08	-1.06E-05		-1.17E-08	-1.06E-05		-1.27E-08	-1.06E-05		-1.20E-08	-1.06E-05		-1.10E-08	-1.06E-05
	-1.33E-08	-1.02E-05		-9.38E-09	-1.10E-05		-1.00E-08	-1.06E-05		-1.17E-08	-1.06E-05		-1.27E-08	-1.06E-05		-1.20E-08	-1.06E-05		-1.10E-08	-1.06E-05
	-1.33E-08	-1.02E-05		-9.38E-09	-1.10E-05		-1.00E-08	-1.06E-05		-1.17E-08	-1.06E-05		-1.27E-08	-1.06E-05		-1.20E-08	-1.06E-05		-1.10E-08	-1.06E-05
	-1.33E-08	-1.02E-05		-9.36E-09	-1.10E-05		-1.01E-08	-1.06E-05		-1.17E-08	-1.06E-05		-1.27E-08	-1.06E-05		-1.20E-08	-1.06E-05		-1.10E-08	-1.06E-05
	-1.33E-08	-1.02E-05		-9.34E-09	-1.10E-05		-1.01E-08	-1.06E-05		-1.16E-08	-1.06E-05		-1.27E-08	-1.06E-05		-1.21E-08	-1.06E-05		-1.10E-08	-1.06E-05
	-1.33E-08	-1.02E-05		-9.36E-09	-1.10E-05		-1.00E-08	-1.06E-05		-1.17E-08	-1.06E-05		-1.27E-08	-1.06E-05		-1.20E-08	-1.06E-05		-1.10E-08	-1.06E-05
	-1.33E-08	-1.02E-05		-9.36E-09	-1.10E-05		-1.01E-08	-1.06E-05		-1.16E-08	-1.06E-05		-1.27E-08	-1.06E-05		-1.20E-08	-1.06E-05		-1.10E-08	-1.06E-05
	-1.33E-08	-1.02E-05		-9.36E-09	-1.10E-05		-1.01E-08	-1.06E-05		-1.17E-08	-1.06E-05		-1.27E-08	-1.06E-05		-1.20E-08	-1.06E-05		-1.10E-08	-1.06E-05
	-1.33E-08	-1.02E-05		-9.36E-09	-1.10E-05		-1.01E-08	-1.06E-05		-1.17E-08	-1.06E-05		-1.27E-08	-1.06E-05		-1.20E-08	-1.06E-05		-1.10E-08	-1.06E-05
	-1.33E-08	-1.02E-05		-9.34E-09	-1.10E-05		-1.01E-08	-1.06E-05		-1.16E-08	-1.06E-05		-1.27E-08	-1.06E-05		-1.20E-08	-1.06E-05		-1.10E-08	-1.06E-05
	-1.33E-08	-1.02E-05		-9.36E-09	-1.10E-05		-1.01E-08	-1.06E-05		-1.16E-08	-1.06E-05		-1.27E-08	-1.06E-05		-1.20E-08	-1.06E-05		-1.10E-08	-1.06E-05
	-1.33E-08	-1.02E-05		-9.36E-09	-1.10E-05		-1.01E-08	-1.06E-05		-1.16E-08	-1.06E-05		-1.27E-08	-1.06E-05		-1.20E-08	-1.06E-05		-1.10E-08	-1.06E-05
	-1.33E-08	-1.02E-05		-9.34E-09	-1.10E-05		-1.01E-08	-1.06E-05		-1.17E-08	-1.06E-05		-1.26E-08	-1.06E-05		-1.20E-08	-1.06E-05		-1.10E-08	-1.06E-05
	-1.33E-08	-1.02E-05		-9.36E-09	-1.10E-05		-1.01E-08	-1.06E-05		-1.17E-08	-1.06E-05		-1.26E-08	-1.06E-05		-1.20E-08	-1.06E-05		-1.10E-08	-1.06E-05
	-1.33E-08	-1.02E-05		-9.36E-09	-1.10E-05		-1.01E-08	-1.06E-05		-1.17E-08	-1.06E-05		-1.26E-08	-1.06E-05		-1.20E-08	-1.06E-05		-1.10E-08	-1.06E-05
	-1.33E-08	-1.02E-05		-9.36E-09	-1.10E-05		-1.01E-08	-1.06E-05		-1.17E-08	-1.06E-05		-1.27E-08	-1.06E-05		-1.20E-08	-1.06E-05		-1.09E-08	-1.06E-05
	-1.33E-08	-1.02E-05		-9.38E-09	-1.09E-05		-1.01E-08	-1.06E-05		-1.17E-08	-1.06E-05		-1.27E-08	-1.06E-05		-1.20E-08	-1.06E-05		-1.10E-08	-1.06E-05
	-1.33E-08	-1.02E-05		-9.38E-09	-1.09E-05		-1.01E-08	-1.06E-05		-1.17E-08	-1.06E-05		-1.27E-08	-1.06E-05		-1.21E-08	-1.06E-05		-1.10E-08	-1.06E-05
	-1.33E-08	-1.02E-05		-9.36E-09	-1.09E-05		-1.01E-08	-1.06E-05		-1.17E-08	-1.06E-05		-1.27E-08	-1.06E-05		-1.20E-08	-1.06E-05		-1.10E-08	-1.06E-05
	-1.33E-08	-1.02E-05		-9.32E-09	-1.09E-05		-1.02E-08	-1.06E-05		-1.17E-08	-1.06E-05		-1.27E-08	-1.06E-05		-1.20E-08	-1.06E-05		-1.10E-08	-1.06E-05
	-1.33E-08	-1.02E-05		-9.36E-09	-1.09E-05		-1.01E-08	-1.06E-05		-1.17E-08	-1.06E-05		-1.27E-08	-1.06E-05		-1.20E-08	-1.06E-05		-1.10E-08	-1.06E-05
	-1.33E-08	-1.02E-05		-9.36E-09	-1.09E-05		-1.01E-08	-1.06E-05		-1.17E-08	-1.06E-05		-1.27E-08	-1.06E-05		-1.20E-08	-1.06E-05		-1.10E-08	-1.06E-05
	-1.33E-08	-1.02E-05		-9.36E-09	-1.09E-05		-1.01E-08	-1.06E-05		-1.16E-08	-1.06E-05		-1.27E-08	-1.06E-05		-1.20E-08	-1.06E-05		-1.10E-08	-1.06E-05
	-1.33E-08	-1.02E-05		-9.32E-09	-1.09E-05		-1.01E-08	-1.06E-05		-1.17E-08	-1.06E-05		-1.27E-08	-1.06E-05		-1.20E-08	-1.06E-05		-1.10E-08	-1.06E-05
	-1.33E-08	-1.02E-05		-9.36E-09	-1.09E-05		-1.01E-08	-1.06E-05		-1.17E-08	-1.06E-05		-1.27E-08	-1.06E-05		-1.20E-08	-1.06E-05		-1.10E-08	-1.06E-05
	-1.33E-08	-1.02E-05		-9.34E-09	-1.09E-05		-1.02E-08	-1.06E-05		-1.17E-08	-1.06E-05		-1.27E-08	-1.06E-05		-1.21E-08	-1.06E-05		-1.10E-08	-1.06E-05
	-1.33E-08	-1.02E-05		-9.34E-09	-1.09E-05		-1.02E-08	-1.06E-05		-1.17E-08	-1.06E-05		-1.27E-08	-1.06E-05		-1.21E-08	-1.06E-05		-1.10E-08	-1.06E-05
	-1.33E-08	-1.02E-05		-9.36E-09	-1.09E-05		-1.02E-08	-1.06E-05		-1.17E-08	-1.06E-05		-1.27E-08	-1.06E-05		-1.20E-08	-1.06E-05		-1.10E-08	-1.06E-05
	-1.33E-08	-1.02E-05		-9.36E-09	-1.09E-05		-1.02E-08	-1.06E-05		-1.17E-08	-1.06E-05		-1.27E-08	-1.06E-05		-1.20E-08	-1.06E-05		-1.10E-08	-1.06E-05
	-1.33E-08	-1.02E-05		-9.36E-09	-1.09E-05		-1.02E-08	-1.06E-05		-1.16E-08	-1.06E-05		-1.27E-08	-1.06E-05		-1.20E-08	-1.06E-05		-1.10E-08	-1.06E-05
	-1.33E-08	-1.02E-05		-9.36E-09	-1.09E-05		-1.02E-08	-1.06E-05		-1.17E-08	-1.06E-05		-1.27E-08	-1.06E-05		-1.20E-08	-1.06E-05		-1.10E-08	-1.06E-05
	-1.33E-08	-1.02E-05		-9.34E-09	-1.09E-05		-1.02E-08	-1.06E-05		-1.16E-08	-1.06E-05		-1.27E-08	-1.06E-05		-1.20E-08	-1.06E-05		-1.10E-08	-1.06E-05
	-1.32E-08	-1.02E-05		-9.36E-09	-1.09E-05		-1.02E-08	-1.06E-05		-1.16E-08	-1.06E-05		-1.27E-08	-1.06E-05		-1.20E-08	-1.06E-05		-1.10E-08	-1.06E-05
	-1.33E-08	-1.02E-05		-9.32E-09	-1.09E-05		-1.02E-08	-1.06E-05		-1.17E-08	-1.06E-05		-1.27E-08	-1.06E-05		-1.20E-08	-1.06E-05		-1.10E-08	-1.06E-05
	-1.33E-08	-1.02E-05		-9.36E-09	-1.09E-05		-1.01E-08	-1.06E-05		-1.16E-08	-1.06E-05		-1.27E-08	-1.06E-05		-1.20E-08	-1.06E-05		-1.10E-08	-1.06E-05
	-1.33E-08	-1.02E-05		-9.38E-09	-1.09E-05		-1.02E-08	-1.06E-05		-1.16E-08	-1.06E-05		-1.27E-08	-1.06E-05		-1.20E-08	-1.06E-05		-1.10E-08	-1.06E-05
	-1.33E-08	-1.02E-05		-9.40E-09	-1.09E-05		-1.02E-08	-1.06E-05		-1.17E-08	-1.06E-05		-1.27E-08	-1.06E-05		-1.20E-08	-1.06E-05		-1.10E-08	-1.06E-05
	-1.33E-08	-1.01E-05		-9.36E-09	-1.09E-05		-1.02E-08	-1.06E-05		-1.16E-08	-1.06E-05		-1.27E-08	-1.06E-05		-1.20E-08	-1.06E-05		-1.10E-08	-1.06E-05
	-1.33E-08	-1.01E-05		-9.38E-09	-1.09E-05		-1.02E-08	-1.06E-05		-1.17E-08	-1.06E-05		-1.27E-08	-1.06E-05		-1.20E-08	-1.06E-05		-1.10E-08	-1.06E-05
	-1.33E-08	-1.01E-05		-9.36E-09	-1.09E-05		-1.02E-08	-1.06E-05		-1.17E-08	-1.06E-05		-1.27E-08	-1.06E-05		-1.20E-08	-1.06E-05		-1.10E-08	-1.06E-05
	-1.33E-08	-1.01E-05		-9.38E-09	-1.09E-05		-1.02E-08	-1.06E-05		-1.17E-08	-1.06E-05		-1.27E-08	-1.06E-05		-1.20E-08	-1.06E-05		-1.10E-08	-1.06E-05
	-1.33E-08	-1.01E-05		-9.36E-09	-1.09E-05		-1.02E-08	-1.06E-05		-1.17E-08	-1.06E-05		-1.27E-08	-1.06E-05		-1.20E-08	-1.06E-05		-1.10E-08	-1.06E-05
	-1.33E-08	-1.01E-05		-9.40E-09	-1.09E-05		-1.03E-08	-1.06E-05		-1.17E-08	-1.06E-05		-1.27E-08	-1.06E-05		-1.20E-08	-1.06E-05		-1.10E-08	-1.06E-05
	-1.33E-08	-1.01E-05		-9.38E-09	-1.09E-05		-1.03E-08	-1.06E-05		-1.16E-08	-1.06E-05		-1.27E-08	-1.06E-05		-1.20E-08	-1.06E-05		-1.10E-08	-1.06E-05
	-1.33E-08	-1.01E-05		-9.38E-09	-1.09E-05		-1.03E-08	-1.06E-05		-1.16E-08	-1.06E-05		-1.27E-08	-1.06E-05		-1.20E-08	-1.06E-05		-1.10E-08	-1.06E-05
	-1.33E-08	-1.01E-05		-9.36E-09	-1.09E-05		-1.03E-08	-1.06E-05		-1.16E-08	-1.06E-05		-1.27E-08	-1.06E-05		-1.20E-08	-1.06E-05		-1.10E-08	-1.06E-05
	-1.33E-08	-1.01E-05		-9.36E-09	-1.09E-05		-1.03E-08	-1.06E-05		-1.16E-08	-1.06E-05		-1.27E-08	-1.06E-05		-1.20E-08	-1.06E-05		-1.10E-08	-1.06E-05
	-1.33E-08	-1.01E-05		-9.36E-09	-1.09E-05		-1.03E-08	-1.06E-05		-1.16E-08	-1.06E-05		-1.27E-08	-1.06E-05		-1.21E-08	-1.06E-05		-1.10E-08	-1.06E-05
	-1.32E-08	-1.01E-05		-9.38E-09	-1.09E-05		-1.03E-08	-1.06E-05		-1.16E-08	-1.06E-05		-1.27E-08	-1.06E-05		-1.20E-08	-1.06E-05		-1.10E-08	-1.06E-05
	-1.33E-08	-1.01E-05		-9.38E-09	-1.09E-05		-1.03E-08	-1.06E-05		-1.16E-08	-1.06E-05		-1.27E-08	-1.06E-05		-1.20E-08	-1.06E-05		-1.10E-08	-1.06E-05
	-1.33E-08	-1.01E-05		-9.38E-09	-1.09E-05		-1.03E-08	-1.06E-05		-1.16E-08	-1.06E-05		-1.27E-08	-1.06E-05		-1.20E-08	-1.06E-05		-1.10E-08	-1.06E-05
	-1.33E-08	-1.01E-05		-9.36E-09	-1.09E-05		-1.03E-08	-1.06E-05		-1.16E-08	-1.06E-05		-1.26E-08	-1.06E-05		-1.20E-08	-1.06E-05		-1.10E-08	-1.06E-05
	-1.33E-08	-1.01E-05		-9.36E-09	-1.09E-05		-1.04E-08	-1.06E-05		-1.16E-08	-1.06E-05		-1.26E-08	-1.06E-05		-1.21E-08	-1.06E-05		-1.10E-08	-1.06E-05
	-1.33E-08	-1.01E-05		-9.38E-09	-1.09E-05		-1.03E-08	-1.06E-05		-1.16E-08	-1.06E-05		-1.27E-08	-1.06E-05		-1.20E-08	-1.06E-05		-1.10E-08	-1.06E-05
	-1.33E-08	-1.01E-05		-9.36E-09	-1.09E-05		-1.03E-08	-1.06E-05		-1.16E-08	-1.06E-05		-1.27E-08	-1.06E-05		-1.20E-08	-1.06E-05		-1.10E-08	-1.06E-05
	-1.33E-08	-1.01E-05		-9.36E-09	-1.09E-05		-1.04E-08	-1.06E-05		-1.16E-08	-1.06E-05		-1.26E-08	-1.06E-05		-1.20E-08	-1.06E-05		-1.10E-08	-1.06E-05
	-1.33E-08	-1.01E-05		-9.34E-09	-1.09E-05		-1.04E-08	-1.06E-05		-1.16E-08	-1.06E-05		-1.26E-08	-1.06E-05		-1.20E-08	-1.06E-05		-1.10E-08	-1.06E-05
	-1.33E-08	-1.01E-05		-9.38E-09	-1.09E-05		-1.04E-08	-1.06E-05		-1.16E-08	-1.06E-05		-1.26E-08	-1.06E-05		-1.20E-08	-1.06E-05		-1.10E-08	-1.06E-05
	-1.33E-08	-1.01E-05		-9.38E-09	-1.09E-05		-1.04E-08	-1.06E-05		-1.16E-08	-1.06E-05		-1.26E-08	-1.06E-05		-1.20E-08	-1.06E-05		-1.10E-08	-1.06E-05
	-1.32E-08	-1.01E-05		-9.36E-09	-1.09E-05		-1.04E-08	-1.06E-05		-1.16E-08	-1.06E-05		-1.27E-08	-1.06E-05		-1.20E-08	-1.06E-05		-1.10E-08	-1.06E-05
	-1.33E-08	-1.01E-05		-9.38E-09	-1.09E-05		-1.04E-08	-1.06E-05		-1.17E-08	-1.06E-05		-1.27E-08	-1.06E-05		-1.20E-08	-1.06E-05		-1.10E-08	-1.06E-05
	-1.33E-08	-1.01E-05		-9.36E-09	-1.09E-05		-1.04E-08	-1.06E-05		-1.17E-08	-1.06E-05		-1.27E-08	-1.06E-05		-1.20E-08	-1.06E-05		-1.10E-08	-1.06E-05
	-1.32E-08	-1.01E-05		-9.38E-09	-1.09E-05		-1.04E-08	-1.06E-05		-1.17E-08	-1.06E-05		-1.26E-08	-1.06E-05		-1.20E-08	-1.06E-05		-1.10E-08	-1.06E-05
	-1.32E-08	-1.01E-05		-9.36E-09	-1.09E-05		-1.04E-08	-1.06E-05		-1.17E-08	-1.06E-05		-1.26E-08	-1.06E-05		-1.20E-08	-1.06E-05		-1.10E-08	-1.06E-05
	-1.33E-08	-1.01E-05		-9.36E-09	-1.09E-05		-1.04E-08	-1.06E-05		-1.16E-08	-1.06E-05		-1.26E-08	-1.06E-05		-1.20E-08	-1.06E-05		-1.10E-08	-1.06E-05
	-1.32E-08	-1.01E-05		-9.36E-09	-1.09E-05		-1.04E-08	-1.06E-05		-1.16E-08	-1.06E-05		-1.26E-08	-1.06E-05		-1.20E-08	-1.06E-05		-1.10E-08	-1.06E-05
	-1.32E-08	-1.01E-05		-9.34E-09	-1.09E-05		-1.04E-08	-1.06E-05		-1.16E-08	-1.06E-05		-1.26E-08	-1.06E-05		-1.20E-08	-1.06E-05		-1.10E-08	-1.06E-05
	-1.32E-08	-1.01E-05		-9.40E-09	-1.09E-05		-1.04E-08	-1.06E-05		-1.16E-08	-1.06E-05		-1.27E-08	-1.06E-05		-1.20E-08	-1.06E-05		-1.10E-08	-1.06E-05
	-1.33E-08	-1.01E-05		-9.38E-09	-1.09E-05		-1.04E-08	-1.06E-05		-1.16E-08	-1.06E-05		-1.26E-08	-1.06E-05		-1.20E-08	-1.06E-05		-1.10E-08	-1.06E-05
	-1.32E-08	-1.01E-05		-9.40E-09	-1.09E-05		-1.04E-08	-1.06E-05		-1.16E-08	-1.06E-05		-1.26E-08	-1.06E-05		-1.20E-08	-1.06E-05		-1.10E-08	-1.06E-05
	-1.32E-08	-1.01E-05		-9.40E-09	-1.09E-05		-1.04E-08	-1.06E-05		-1.16E-08	-1.06E-05		-1.26E-08	-1.06E-05		-1.20E-08	-1.06E-05		-1.10E-08	-1.06E-05
	-1.33E-08	-1.01E-05		-9.38E-09	-1.09E-05		-1.04E-08	-1.06E-05		-1.16E-08	-1.06E-05		-1.26E-08	-1.06E-05		-1.20E-08	-1.06E-05		-1.10E-08	-1.06E-05
	-1.32E-08	-1.01E-05		-9.38E-09	-1.09E-05		-1.04E-08	-1.06E-05		-1.16E-08	-1.06E-05		-1.27E-08	-1.06E-05		-1.20E-08	-1.06E-05		-1.10E-08	-1.06E-05
	-1.33E-08	-1.01E-05		-9.38E-09	-1.09E-05		-1.04E-08	-1.06E-05		-1.16E-08	-1.06E-05		-1.27E-08	-1.06E-05		-1.20E-08	-1.06E-05		-1.10E-08	-1.06E-05
	-1.32E-08	-1.01E-05		-9.38E-09	-1.09E-05		-1.04E-08	-1.06E-05		-1.16E-08	-1.06E-05		-1.26E-08	-1.06E-05		-1.20E-08	-1.06E-05		-1.10E-08	-1.06E-05
	-1.32E-08	-1.01E-05		-9.36E-09	-1.09E-05		-1.04E-08	-1.06E-05		-1.16E-08	-1.06E-05		-1.26E-08	-1.06E-05		-1.20E-08	-1.06E-05		-1.10E-08	-1.06E-05
	-1.32E-08	-1.01E-05		-9.40E-09	-1.09E-05		-1.05E-08	-1.06E-05		-1.16E-08	-1.06E-05		-1.26E-08	-1.06E-05		-1.20E-08	-1.06E-05		-1.10E-08	-1.05E-05
	-1.32E-08	-1.01E-05		-9.40E-09	-1.09E-05		-1.04E-08	-1.06E-05		-1.16E-08	-1.06E-05		-1.26E-08	-1.06E-05		-1.20E-08	-1.06E-05		-1.10E-08	-1.05E-05
	-1.33E-08	-1.01E-05		-9.42E-09	-1.09E-05		-1.04E-08	-1.06E-05		-1.16E-08	-1.06E-05		-1.26E-08	-1.06E-05		-1.20E-08	-1.06E-05		-1.10E-08	-1.05E-05
	-1.33E-08	-1.01E-05		-9.40E-09	-1.09E-05		-1.04E-08	-1.06E-05		-1.16E-08	-1.06E-05		-1.26E-08	-1.06E-05		-1.20E-08	-1.06E-05		-1.10E-08	-1.05E-05
	-1.32E-08	-1.01E-05		-9.42E-09	-1.09E-05		-1.05E-08	-1.06E-05		-1.16E-08	-1.05E-05		-1.26E-08	-1.06E-05		-1.20E-08	-1.06E-05		-1.10E-08	-1.05E-05
	-1.32E-08	-1.01E-05		-9.38E-09	-1.09E-05		-1.05E-08	-1.05E-05		-1.16E-08	-1.05E-05		-1.26E-08	-1.06E-05		-1.20E-08	-1.05E-05		-1.10E-08	-1.05E-05
	-1.32E-08	-1.01E-05		-9.42E-09	-1.09E-05		-1.05E-08	-1.05E-05		-1.16E-08	-1.05E-05		-1.26E-08	-1.06E-05		-1.20E-08	-1.05E-05		-1.10E-08	-1.05E-05
	-1.32E-08	-1.01E-05		-9.40E-09	-1.09E-05		-1.05E-08	-1.05E-05		-1.16E-08	-1.05E-05		-1.26E-08	-1.05E-05		-1.20E-08	-1.05E-05		-1.10E-08	-1.05E-05
	-1.32E-08	-1.01E-05		-9.42E-09	-1.09E-05		-1.05E-08	-1.05E-05		-1.16E-08	-1.05E-05		-1.26E-08	-1.05E-05		-1.20E-08	-1.05E-05		-1.10E-08	-1.05E-05
	-1.32E-08	-1.01E-05		-9.40E-09	-1.09E-05		-1.04E-08	-1.05E-05		-1.16E-08	-1.05E-05		-1.26E-08	-1.05E-05		-1.20E-08	-1.05E-05		-1.10E-08	-1.05E-05
	-1.32E-08	-1.01E-05		-9.42E-09	-1.09E-05		-1.04E-08	-1.05E-05		-1.16E-08	-1.05E-05		-1.26E-08	-1.05E-05		-1.20E-08	-1.05E-05		-1.10E-08	-1.05E-05
	-1.32E-08	-1.01E-05		-9.44E-09	-1.09E-05		-1.05E-08	-1.05E-05		-1.16E-08	-1.05E-05		-1.26E-08	-1.05E-05		-1.20E-08	-1.05E-05		-1.10E-08	-1.05E-05
	-1.32E-08	-1.01E-05		-9.40E-09	-1.09E-05		-1.05E-08	-1.05E-05		-1.16E-08	-1.05E-05		-1.26E-08	-1.05E-05		-1.20E-08	-1.05E-05		-1.10E-08	-1.05E-05
	-1.32E-08	-1.01E-05		-9.40E-09	-1.09E-05		-1.04E-08	-1.05E-05		-1.16E-08	-1.05E-05		-1.26E-08	-1.05E-05		-1.20E-08	-1.05E-05		-1.10E-08	-1.05E-05
	-1.32E-08	-1.01E-05		-9.38E-09	-1.09E-05		-1.05E-08	-1.05E-05		-1.16E-08	-1.05E-05		-1.26E-08	-1.05E-05		-1.20E-08	-1.05E-05		-1.10E-08	-1.05E-05
	-1.32E-08	-1.01E-05		-9.40E-09	-1.09E-05		-1.04E-08	-1.05E-05		-1.16E-08	-1.05E-05		-1.26E-08	-1.05E-05		-1.20E-08	-1.05E-05		-1.10E-08	-1.05E-05
	-1.32E-08	-1.01E-05		-9.40E-09	-1.09E-05		-1.05E-08	-1.05E-05		-1.16E-08	-1.05E-05		-1.26E-08	-1.05E-05		-1.20E-08	-1.05E-05		-1.10E-08	-1.05E-05
	-1.32E-08	-1.01E-05		-9.40E-09	-1.09E-05		-1.04E-08	-1.05E-05		-1.16E-08	-1.05E-05		-1.26E-08	-1.05E-05		-1.20E-08	-1.05E-05		-1.10E-08	-1.05E-05
	-1.32E-08	-1.01E-05		-9.40E-09	-1.09E-05		-1.05E-08	-1.05E-05		-1.16E-08	-1.05E-05		-1.26E-08	-1.05E-05		-1.20E-08	-1.05E-05		-1.10E-08	-1.05E-05
	-1.32E-08	-1.01E-05		-9.40E-09	-1.09E-05		-1.05E-08	-1.05E-05		-1.16E-08	-1.05E-05		-1.26E-08	-1.05E-05		-1.20E-08	-1.05E-05		-1.10E-08	-1.05E-05
	-1.32E-08	-1.01E-05		-9.42E-09	-1.09E-05		-1.05E-08	-1.05E-05		-1.16E-08	-1.05E-05		-1.26E-08	-1.05E-05		-1.20E-08	-1.05E-05		-1.10E-08	-1.05E-05
	-1.32E-08	-1.01E-05		-9.40E-09	-1.09E-05		-1.05E-08	-1.05E-05		-1.16E-08	-1.05E-05		-1.26E-08	-1.05E-05		-1.20E-08	-1.05E-05		-1.10E-08	-1.05E-05
	-1.32E-08	-1.01E-05		-9.40E-09	-1.09E-05		-1.05E-08	-1.05E-05		-1.16E-08	-1.05E-05		-1.26E-08	-1.05E-05		-1.20E-08	-1.05E-05		-1.10E-08	-1.05E-05
	-1.32E-08	-1.01E-05		-9.40E-09	-1.09E-05		-1.05E-08	-1.05E-05		-1.16E-08	-1.05E-05		-1.26E-08	-1.05E-05		-1.20E-08	-1.05E-05		-1.10E-08	-1.05E-05
	-1.32E-08	-1.01E-05		-9.42E-09	-1.09E-05		-1.05E-08	-1.05E-05		-1.16E-08	-1.05E-05		-1.26E-08	-1.05E-05		-1.20E-08	-1.05E-05		-1.10E-08	-1.05E-05
	-1.32E-08	-1.01E-05		-9.40E-09	-1.08E-05		-1.05E-08	-1.05E-05		-1.16E-08	-1.05E-05		-1.26E-08	-1.05E-05		-1.19E-08	-1.05E-05		-1.10E-08	-1.05E-05
	-1.32E-08	-1.01E-05		-9.36E-09	-1.08E-05		-1.05E-08	-1.05E-05		-1.16E-08	-1.05E-05		-1.26E-08	-1.05E-05		-1.20E-08	-1.05E-05		-1.10E-08	-1.05E-05
	-1.32E-08	-1.01E-05		-9.40E-09	-1.08E-05		-1.05E-08	-1.05E-05		-1.16E-08	-1.05E-05		-1.26E-08	-1.05E-05		-1.20E-08	-1.05E-05		-1.10E-08	-1.05E-05
	-1.32E-08	-1.01E-05		-9.40E-09	-1.08E-05		-1.05E-08	-1.05E-05		-1.16E-08	-1.05E-05		-1.26E-08	-1.05E-05		-1.20E-08	-1.05E-05		-1.10E-08	-1.05E-05
	-1.32E-08	-1.01E-05		-9.40E-09	-1.08E-05		-1.05E-08	-1.05E-05		-1.16E-08	-1.05E-05		-1.26E-08	-1.05E-05		-1.20E-08	-1.05E-05		-1.10E-08	-1.05E-05
	-1.32E-08	-1.01E-05		-9.38E-09	-1.08E-05		-1.05E-08	-1.05E-05		-1.16E-08	-1.05E-05		-1.26E-08	-1.05E-05		-1.20E-08	-1.05E-05		-1.10E-08	-1.05E-05
	-1.32E-08	-1.01E-05		-9.42E-09	-1.08E-05		-1.05E-08	-1.05E-05		-1.16E-08	-1.05E-05		-1.26E-08	-1.05E-05		-1.20E-08	-1.05E-05		-1.10E-08	-1.05E-05
	-1.32E-08	-1.01E-05		-9.44E-09	-1.08E-05		-1.05E-08	-1.05E-05		-1.16E-08	-1.05E-05		-1.26E-08	-1.05E-05		-1.19E-08	-1.05E-05		-1.10E-08	-1.05E-05
	-1.32E-08	-1.01E-05		-9.44E-09	-1.08E-05		-1.05E-08	-1.05E-05		-1.16E-08	-1.05E-05		-1.26E-08	-1.05E-05		-1.20E-08	-1.05E-05		-1.10E-08	-1.05E-05
	-1.32E-08	-1.01E-05		-9.42E-09	-1.08E-05		-1.05E-08	-1.05E-05		-1.16E-08	-1.05E-05		-1.26E-08	-1.05E-05		-1.20E-08	-1.05E-05		-1.10E-08	-1.05E-05
	-1.32E-08	-1.01E-05		-9.40E-09	-1.08E-05		-1.05E-08	-1.05E-05		-1.16E-08	-1.05E-05		-1.26E-08	-1.05E-05		-1.20E-08	-1.05E-05		-1.10E-08	-1.05E-05
	-1.32E-08	-1.01E-05		-9.44E-09	-1.08E-05		-1.05E-08	-1.05E-05		-1.16E-08	-1.05E-05		-1.26E-08	-1.05E-05		-1.20E-08	-1.05E-05		-1.10E-08	-1.05E-05
	-1.32E-08	-1.01E-05		-9.42E-09	-1.08E-05		-1.05E-08	-1.05E-05		-1.16E-08	-1.05E-05		-1.26E-08	-1.05E-05		-1.20E-08	-1.05E-05		-1.10E-08	-1.05E-05
	-1.32E-08	-1.01E-05		-9.42E-09	-1.08E-05		-1.05E-08	-1.05E-05		-1.16E-08	-1.05E-05		-1.26E-08	-1.05E-05		-1.20E-08	-1.05E-05		-1.10E-08	-1.05E-05
	-1.32E-08	-1.01E-05		-9.40E-09	-1.08E-05		-1.05E-08	-1.05E-05		-1.16E-08	-1.05E-05		-1.26E-08	-1.05E-05		-1.20E-08	-1.05E-05		-1.10E-08	-1.05E-05
	-1.32E-08	-1.01E-05		-9.44E-09	-1.08E-05		-1.05E-08	-1.05E-05		-1.16E-08	-1.05E-05		-1.26E-08	-1.05E-05		-1.20E-08	-1.05E-05		-1.10E-08	-1.05E-05
	-1.32E-08	-1.01E-05		-9.42E-09	-1.08E-05		-1.05E-08	-1.05E-05		-1.16E-08	-1.05E-05		-1.26E-08	-1.05E-05		-1.20E-08	-1.05E-05		-1.10E-08	-1.05E-05
	-1.32E-08	-1.01E-05		-9.40E-09	-1.08E-05		-1.05E-08	-1.05E-05		-1.16E-08	-1.05E-05		-1.26E-08	-1.05E-05		-1.20E-08	-1.05E-05		-1.10E-08	-1.05E-05
	-1.32E-08	-1.01E-05		-9.44E-09	-1.08E-05		-1.05E-08	-1.05E-05		-1.16E-08	-1.05E-05		-1.26E-08	-1.05E-05		-1.20E-08	-1.05E-05		-1.10E-08	-1.05E-05
	-1.32E-08	-1.01E-05		-9.42E-09	-1.08E-05		-1.05E-08	-1.05E-05		-1.16E-08	-1.05E-05		-1.26E-08	-1.05E-05		-1.20E-08	-1.05E-05		-1.10E-08	-1.05E-05
	-1.32E-08	-1.01E-05		-9.42E-09	-1.08E-05		-1.05E-08	-1.05E-05		-1.16E-08	-1.05E-05		-1.26E-08	-1.05E-05		-1.20E-08	-1.05E-05		-1.09E-08	-1.05E-05
	-1.32E-08	-1.01E-05		-9.42E-09	-1.08E-05		-1.06E-08	-1.05E-05		-1.16E-08	-1.05E-05		-1.26E-08	-1.05E-05		-1.20E-08	-1.05E-05		-1.10E-08	-1.05E-05
	-1.32E-08	-1.01E-05		-9.40E-09	-1.08E-05		-1.05E-08	-1.05E-05		-1.16E-08	-1.05E-05		-1.26E-08	-1.05E-05		-1.20E-08	-1.05E-05		-1.09E-08	-1.05E-05
	-1.32E-08	-1.01E-05		-9.44E-09	-1.08E-05		-1.06E-08	-1.05E-05		-1.16E-08	-1.05E-05		-1.26E-08	-1.05E-05		-1.20E-08	-1.05E-05		-1.10E-08	-1.05E-05
	-1.32E-08	-1.01E-05		-9.44E-09	-1.08E-05		-1.06E-08	-1.05E-05		-1.17E-08	-1.05E-05		-1.26E-08	-1.05E-05		-1.20E-08	-1.05E-05		-1.10E-08	-1.05E-05
	-1.32E-08	-1.01E-05		-9.40E-09	-1.08E-05		-1.06E-08	-1.05E-05		-1.16E-08	-1.05E-05		-1.26E-08	-1.05E-05		-1.20E-08	-1.05E-05		-1.10E-08	-1.05E-05
	-1.32E-08	-1.00E-05		-9.38E-09	-1.08E-05		-1.06E-08	-1.05E-05		-1.17E-08	-1.05E-05		-1.26E-08	-1.05E-05		-1.20E-08	-1.05E-05		-1.09E-08	-1.05E-05
	-1.32E-08	-1.00E-05		-9.42E-09	-1.08E-05		-1.05E-08	-1.05E-05		-1.17E-08	-1.05E-05		-1.26E-08	-1.05E-05		-1.20E-08	-1.05E-05		-1.10E-08	-1.05E-05
	-1.32E-08	-1.00E-05		-9.40E-09	-1.08E-05		-1.06E-08	-1.05E-05		-1.17E-08	-1.05E-05		-1.26E-08	-1.05E-05		-1.20E-08	-1.05E-05		-1.10E-08	-1.05E-05
	-1.32E-08	-1.00E-05		-9.44E-09	-1.08E-05		-1.06E-08	-1.05E-05		-1.16E-08	-1.05E-05		-1.26E-08	-1.05E-05		-1.20E-08	-1.05E-05		-1.09E-08	-1.05E-05
	-1.32E-08	-1.00E-05		-9.40E-09	-1.08E-05		-1.06E-08	-1.05E-05		-1.16E-08	-1.05E-05		-1.26E-08	-1.05E-05		-1.20E-08	-1.05E-05		-1.09E-08	-1.05E-05
	-1.32E-08	-1.00E-05		-9.42E-09	-1.08E-05		-1.06E-08	-1.05E-05		-1.16E-08	-1.05E-05		-1.26E-08	-1.05E-05		-1.20E-08	-1.05E-05		-1.09E-08	-1.05E-05
	-1.32E-08	-1.00E-05		-9.44E-09	-1.08E-05		-1.06E-08	-1.05E-05		-1.17E-08	-1.05E-05		-1.26E-08	-1.05E-05		-1.19E-08	-1.05E-05		-1.09E-08	-1.05E-05
	-1.32E-08	-1.00E-05		-9.46E-09	-1.08E-05		-1.06E-08	-1.05E-05		-1.17E-08	-1.05E-05		-1.26E-08	-1.05E-05		-1.20E-08	-1.05E-05		-1.09E-08	-1.05E-05
	-1.32E-08	-1.00E-05		-9.44E-09	-1.08E-05		-1.06E-08	-1.05E-05		-1.16E-08	-1.05E-05		-1.26E-08	-1.05E-05		-1.20E-08	-1.05E-05		-1.10E-08	-1.05E-05
	-1.32E-08	-1.00E-05		-9.46E-09	-1.08E-05		-1.06E-08	-1.05E-05		-1.16E-08	-1.05E-05		-1.26E-08	-1.05E-05		-1.20E-08	-1.05E-05		-1.09E-08	-1.05E-05
	-1.32E-08	-1.00E-05		-9.46E-09	-1.08E-05		-1.06E-08	-1.05E-05		-1.16E-08	-1.05E-05		-1.26E-08	-1.05E-05		-1.20E-08	-1.05E-05		-1.09E-08	-1.05E-05
	-1.32E-08	-1.00E-05		-9.46E-09	-1.08E-05		-1.06E-08	-1.05E-05		-1.16E-08	-1.05E-05		-1.26E-08	-1.05E-05		-1.20E-08	-1.05E-05		-1.10E-08	-1.05E-05
	-1.32E-08	-1.00E-05		-9.44E-09	-1.08E-05		-1.06E-08	-1.05E-05		-1.16E-08	-1.05E-05		-1.26E-08	-1.05E-05		-1.20E-08	-1.05E-05		-1.09E-08	-1.05E-05
	-1.32E-08	-1.00E-05		-9.44E-09	-1.08E-05		-1.06E-08	-1.05E-05		-1.16E-08	-1.05E-05		-1.26E-08	-1.05E-05		-1.20E-08	-1.05E-05		-1.09E-08	-1.05E-05
	-1.32E-08	-1.00E-05		-9.46E-09	-1.08E-05		-1.06E-08	-1.05E-05		-1.16E-08	-1.05E-05		-1.26E-08	-1.05E-05		-1.20E-08	-1.05E-05		-1.09E-08	-1.05E-05
	-1.32E-08	-1.00E-05		-9.46E-09	-1.08E-05		-1.06E-08	-1.05E-05		-1.16E-08	-1.05E-05		-1.26E-08	-1.05E-05		-1.20E-08	-1.05E-05		-1.10E-08	-1.05E-05
	-1.32E-08	-1.00E-05		-9.49E-09	-1.08E-05		-1.07E-08	-1.05E-05		-1.16E-08	-1.05E-05		-1.26E-08	-1.05E-05		-1.20E-08	-1.05E-05		-1.09E-08	-1.05E-05
	-1.32E-08	-1.00E-05		-9.46E-09	-1.08E-05		-1.06E-08	-1.05E-05		-1.17E-08	-1.05E-05		-1.26E-08	-1.05E-05		-1.20E-08	-1.05E-05		-1.09E-08	-1.05E-05
	-1.32E-08	-1.00E-05		-9.44E-09	-1.08E-05		-1.06E-08	-1.05E-05		-1.16E-08	-1.05E-05		-1.26E-08	-1.05E-05		-1.20E-08	-1.05E-05		-1.09E-08	-1.05E-05
	-1.32E-08	-1.00E-05		-9.46E-09	-1.08E-05		-1.06E-08	-1.05E-05		-1.16E-08	-1.05E-05		-1.26E-08	-1.05E-05		-1.20E-08	-1.05E-05		-1.10E-08	-1.05E-05
	-1.32E-08	-1.00E-05		-9.46E-09	-1.08E-05		-1.06E-08	-1.05E-05		-1.16E-08	-1.05E-05		-1.26E-08	-1.05E-05		-1.19E-08	-1.05E-05		-1.10E-08	-1.05E-05
	-1.32E-08	-1.00E-05		-9.49E-09	-1.08E-05		-1.07E-08	-1.05E-05		-1.16E-08	-1.05E-05		-1.26E-08	-1.05E-05		-1.20E-08	-1.05E-05		-1.09E-08	-1.05E-05
	-1.32E-08	-1.00E-05		-9.44E-09	-1.08E-05		-1.06E-08	-1.05E-05		-1.17E-08	-1.05E-05		-1.26E-08	-1.05E-05		-1.20E-08	-1.05E-05		-1.09E-08	-1.05E-05
	-1.32E-08	-1.00E-05		-9.44E-09	-1.08E-05		-1.06E-08	-1.05E-05		-1.16E-08	-1.05E-05		-1.26E-08	-1.05E-05		-1.20E-08	-1.05E-05		-1.10E-08	-1.05E-05
	-1.32E-08	-1.00E-05		-9.44E-09	-1.08E-05		-1.07E-08	-1.05E-05		-1.16E-08	-1.05E-05		-1.26E-08	-1.05E-05		-1.19E-08	-1.05E-05		-1.10E-08	-1.05E-05
	-1.32E-08	-1.00E-05		-9.44E-09	-1.08E-05		-1.06E-08	-1.05E-05		-1.16E-08	-1.05E-05		-1.26E-08	-1.05E-05		-1.20E-08	-1.05E-05		-1.10E-08	-1.05E-05
	-1.32E-08	-1.00E-05		-9.44E-09	-1.08E-05		-1.07E-08	-1.05E-05		-1.16E-08	-1.05E-05		-1.26E-08	-1.05E-05		-1.20E-08	-1.05E-05		-1.10E-08	-1.05E-05
	-1.32E-08	-1.00E-05		-9.42E-09	-1.08E-05		-1.07E-08	-1.05E-05		-1.16E-08	-1.05E-05		-1.26E-08	-1.05E-05		-1.20E-08	-1.05E-05		-1.10E-08	-1.05E-05
	-1.32E-08	-1.00E-05		-9.40E-09	-1.08E-05		-1.07E-08	-1.05E-05		-1.16E-08	-1.05E-05		-1.26E-08	-1.05E-05		-1.20E-08	-1.05E-05		-1.09E-08	-1.05E-05
	-1.32E-08	-1.00E-05		-9.38E-09	-1.08E-05		-1.07E-08	-1.05E-05		-1.17E-08	-1.05E-05		-1.26E-08	-1.05E-05		-1.19E-08	-1.05E-05		-1.10E-08	-1.05E-05
	-1.32E-08	-1.00E-05		-9.38E-09	-1.08E-05		-1.07E-08	-1.05E-05		-1.16E-08	-1.05E-05		-1.26E-08	-1.05E-05		-1.19E-08	-1.05E-05		-1.10E-08	-1.05E-05
	-1.32E-08	-1.00E-05		-9.40E-09	-1.08E-05		-1.07E-08	-1.05E-05		-1.16E-08	-1.05E-05		-1.26E-08	-1.05E-05		-1.20E-08	-1.05E-05		-1.09E-08	-1.05E-05
	-1.32E-08	-1.00E-05		-9.40E-09	-1.08E-05		-1.07E-08	-1.05E-05		-1.16E-08	-1.05E-05		-1.26E-08	-1.05E-05		-1.19E-08	-1.05E-05		-1.09E-08	-1.05E-05
	-1.32E-08	-1.00E-05		-9.38E-09	-1.08E-05		-1.07E-08	-1.05E-05		-1.16E-08	-1.05E-05		-1.26E-08	-1.05E-05		-1.20E-08	-1.05E-05		-1.09E-08	-1.05E-05
	-1.32E-08	-1.00E-05		-9.36E-09	-1.08E-05		-1.07E-08	-1.05E-05		-1.17E-08	-1.05E-05		-1.26E-08	-1.05E-05		-1.20E-08	-1.05E-05		-1.09E-08	-1.05E-05
	-1.32E-08	-1.00E-05		-9.38E-09	-1.08E-05		-1.07E-08	-1.05E-05		-1.16E-08	-1.05E-05		-1.26E-08	-1.05E-05		-1.20E-08	-1.05E-05		-1.10E-08	-1.05E-05
	-1.32E-08	-1.00E-05		-9.40E-09	-1.08E-05		-1.07E-08	-1.05E-05		-1.17E-08	-1.05E-05		-1.26E-08	-1.05E-05		-1.20E-08	-1.05E-05		-1.09E-08	-1.05E-05
	-1.32E-08	-1.00E-05		-9.44E-09	-1.08E-05		-1.07E-08	-1.05E-05		-1.16E-08	-1.05E-05		-1.26E-08	-1.05E-05		-1.20E-08	-1.05E-05		-1.09E-08	-1.05E-05
	-1.32E-08	-1.00E-05		-9.38E-09	-1.08E-05		-1.07E-08	-1.05E-05		-1.16E-08	-1.05E-05		-1.26E-08	-1.05E-05		-1.20E-08	-1.05E-05		-1.10E-08	-1.05E-05
	-1.32E-08	-1.00E-05		-9.40E-09	-1.08E-05		-1.07E-08	-1.05E-05		-1.16E-08	-1.05E-05		-1.26E-08	-1.05E-05		-1.20E-08	-1.05E-05		-1.09E-08	-1.04E-05
	-1.32E-08	-1.00E-05		-9.36E-09	-1.08E-05		-1.07E-08	-1.05E-05		-1.16E-08	-1.05E-05		-1.26E-08	-1.05E-05		-1.20E-08	-1.05E-05		-1.09E-08	-1.04E-05
	-1.32E-08	-1.00E-05		-9.38E-09	-1.08E-05		-1.07E-08	-1.05E-05		-1.16E-08	-1.05E-05		-1.26E-08	-1.05E-05		-1.20E-08	-1.05E-05		-1.10E-08	-1.04E-05
	-1.32E-08	-1.00E-05		-9.38E-09	-1.08E-05		-1.07E-08	-1.05E-05		-1.16E-08	-1.05E-05		-1.26E-08	-1.05E-05		-1.20E-08	-1.05E-05		-1.10E-08	-1.04E-05
	-1.31E-08	-1.00E-05		-9.36E-09	-1.08E-05		-1.07E-08	-1.05E-05		-1.16E-08	-1.04E-05		-1.26E-08	-1.05E-05		-1.20E-08	-1.05E-05		-1.10E-08	-1.04E-05
	-1.32E-08	-1.00E-05		-9.40E-09	-1.08E-05		-1.07E-08	-1.04E-05		-1.16E-08	-1.04E-05		-1.26E-08	-1.05E-05		-1.20E-08	-1.04E-05		-1.09E-08	-1.04E-05
	-1.32E-08	-1.00E-05		-9.40E-09	-1.08E-05		-1.07E-08	-1.04E-05		-1.17E-08	-1.04E-05		-1.26E-08	-1.05E-05		-1.19E-08	-1.04E-05		-1.09E-08	-1.04E-05
	-1.32E-08	-1.00E-05		-9.40E-09	-1.08E-05		-1.07E-08	-1.04E-05		-1.17E-08	-1.04E-05		-1.26E-08	-1.04E-05		-1.19E-08	-1.04E-05		-1.10E-08	-1.04E-05
	-1.32E-08	-1.00E-05		-9.40E-09	-1.08E-05		-1.07E-08	-1.04E-05		-1.16E-08	-1.04E-05		-1.26E-08	-1.04E-05		-1.19E-08	-1.04E-05		-1.10E-08	-1.04E-05
	-1.31E-08	-9.99E-06		-9.36E-09	-1.08E-05		-1.07E-08	-1.04E-05		-1.16E-08	-1.04E-05		-1.26E-08	-1.04E-05		-1.19E-08	-1.04E-05		-1.10E-08	-1.04E-05
	-1.31E-08	-9.99E-06		-9.40E-09	-1.08E-05		-1.07E-08	-1.04E-05		-1.17E-08	-1.04E-05		-1.26E-08	-1.04E-05		-1.19E-08	-1.04E-05		-1.10E-08	-1.04E-05
	-1.32E-08	-9.99E-06		-9.38E-09	-1.08E-05		-1.07E-08	-1.04E-05		-1.17E-08	-1.04E-05		-1.26E-08	-1.04E-05		-1.19E-08	-1.04E-05		-1.09E-08	-1.04E-05
	-1.31E-08	-9.99E-06		-9.36E-09	-1.08E-05		-1.07E-08	-1.04E-05		-1.16E-08	-1.04E-05		-1.26E-08	-1.04E-05		-1.20E-08	-1.04E-05		-1.10E-08	-1.04E-05
	-1.32E-08	-9.99E-06		-9.38E-09	-1.08E-05		-1.07E-08	-1.04E-05		-1.16E-08	-1.04E-05		-1.26E-08	-1.04E-05		-1.19E-08	-1.04E-05		-1.10E-08	-1.04E-05
	-1.32E-08	-9.99E-06		-9.38E-09	-1.08E-05		-1.07E-08	-1.04E-05		-1.16E-08	-1.04E-05		-1.26E-08	-1.04E-05		-1.19E-08	-1.04E-05		-1.10E-08	-1.04E-05
	-1.32E-08	-9.99E-06		-9.40E-09	-1.08E-05		-1.07E-08	-1.04E-05		-1.16E-08	-1.04E-05		-1.26E-08	-1.04E-05		-1.19E-08	-1.04E-05		-1.09E-08	-1.04E-05
	-1.32E-08	-9.99E-06		-9.36E-09	-1.08E-05		-1.07E-08	-1.04E-05		-1.16E-08	-1.04E-05		-1.26E-08	-1.04E-05		-1.19E-08	-1.04E-05		-1.10E-08	-1.04E-05
	-1.32E-08	-9.99E-06		-9.40E-09	-1.08E-05		-1.07E-08	-1.04E-05		-1.16E-08	-1.04E-05		-1.26E-08	-1.04E-05		-1.19E-08	-1.04E-05		-1.09E-08	-1.04E-05
	-1.32E-08	-9.98E-06		-9.38E-09	-1.08E-05		-1.07E-08	-1.04E-05		-1.17E-08	-1.04E-05		-1.26E-08	-1.04E-05		-1.19E-08	-1.04E-05		-1.09E-08	-1.04E-05
	-1.32E-08	-9.98E-06		-9.40E-09	-1.07E-05		-1.07E-08	-1.04E-05		-1.16E-08	-1.04E-05		-1.26E-08	-1.04E-05		-1.19E-08	-1.04E-05		-1.09E-08	-1.04E-05
	-1.32E-08	-9.98E-06		-9.38E-09	-1.07E-05		-1.07E-08	-1.04E-05		-1.16E-08	-1.04E-05		-1.26E-08	-1.04E-05		-1.19E-08	-1.04E-05		-1.09E-08	-1.04E-05
	-1.31E-08	-9.98E-06		-9.38E-09	-1.07E-05		-1.07E-08	-1.04E-05		-1.17E-08	-1.04E-05		-1.26E-08	-1.04E-05		-1.19E-08	-1.04E-05		-1.09E-08	-1.04E-05
	-1.32E-08	-9.98E-06		-9.38E-09	-1.07E-05		-1.08E-08	-1.04E-05		-1.16E-08	-1.04E-05		-1.26E-08	-1.04E-05		-1.19E-08	-1.04E-05		-1.09E-08	-1.04E-05
	-1.32E-08	-9.98E-06		-9.40E-09	-1.07E-05		-1.07E-08	-1.04E-05		-1.16E-08	-1.04E-05		-1.26E-08	-1.04E-05		-1.19E-08	-1.04E-05		-1.09E-08	-1.04E-05
	-1.32E-08	-9.98E-06		-9.38E-09	-1.07E-05		-1.08E-08	-1.04E-05		-1.16E-08	-1.04E-05		-1.26E-08	-1.04E-05		-1.19E-08	-1.04E-05		-1.09E-08	-1.04E-05
	-1.32E-08	-9.98E-06		-9.36E-09	-1.07E-05		-1.07E-08	-1.04E-05		-1.16E-08	-1.04E-05		-1.26E-08	-1.04E-05		-1.19E-08	-1.04E-05		-1.09E-08	-1.04E-05
	-1.32E-08	-9.98E-06		-9.38E-09	-1.07E-05		-1.07E-08	-1.04E-05		-1.17E-08	-1.04E-05		-1.26E-08	-1.04E-05		-1.19E-08	-1.04E-05		-1.09E-08	-1.04E-05
	-1.32E-08	-9.97E-06		-9.34E-09	-1.07E-05		-1.07E-08	-1.04E-05		-1.16E-08	-1.04E-05		-1.26E-08	-1.04E-05		-1.19E-08	-1.04E-05		-1.09E-08	-1.04E-05
	-1.32E-08	-9.97E-06		-9.38E-09	-1.07E-05		-1.07E-08	-1.04E-05		-1.16E-08	-1.04E-05		-1.26E-08	-1.04E-05		-1.19E-08	-1.04E-05		-1.09E-08	-1.04E-05
	-1.31E-08	-9.97E-06		-9.34E-09	-1.07E-05		-1.07E-08	-1.04E-05		-1.16E-08	-1.04E-05		-1.26E-08	-1.04E-05		-1.19E-08	-1.04E-05		-1.09E-08	-1.04E-05
	-1.31E-08	-9.97E-06		-9.34E-09	-1.07E-05		-1.07E-08	-1.04E-05		-1.16E-08	-1.04E-05		-1.26E-08	-1.04E-05		-1.19E-08	-1.04E-05		-1.09E-08	-1.04E-05
	-1.32E-08	-9.97E-06		-9.36E-09	-1.07E-05		-1.07E-08	-1.04E-05		-1.16E-08	-1.04E-05		-1.26E-08	-1.04E-05		-1.19E-08	-1.04E-05		-1.09E-08	-1.04E-05
	-1.31E-08	-9.97E-06		-9.36E-09	-1.07E-05		-1.07E-08	-1.04E-05		-1.16E-08	-1.04E-05		-1.26E-08	-1.04E-05		-1.19E-08	-1.04E-05		-1.09E-08	-1.04E-05
	-1.32E-08	-9.97E-06		-9.36E-09	-1.07E-05		-1.07E-08	-1.04E-05		-1.16E-08	-1.04E-05		-1.26E-08	-1.04E-05		-1.19E-08	-1.04E-05		-1.09E-08	-1.04E-05
	-1.31E-08	-9.97E-06		-9.36E-09	-1.07E-05		-1.08E-08	-1.04E-05		-1.16E-08	-1.04E-05		-1.26E-08	-1.04E-05		-1.19E-08	-1.04E-05		-1.09E-08	-1.04E-05
	-1.31E-08	-9.96E-06		-9.38E-09	-1.07E-05		-1.07E-08	-1.04E-05		-1.16E-08	-1.04E-05		-1.26E-08	-1.04E-05		-1.19E-08	-1.04E-05		-1.09E-08	-1.04E-05
	-1.31E-08	-9.96E-06		-9.38E-09	-1.07E-05		-1.07E-08	-1.04E-05		-1.16E-08	-1.04E-05		-1.26E-08	-1.04E-05		-1.19E-08	-1.04E-05		-1.09E-08	-1.04E-05
	-1.31E-08	-9.96E-06		-9.38E-09	-1.07E-05		-1.07E-08	-1.04E-05		-1.16E-08	-1.04E-05		-1.26E-08	-1.04E-05		-1.19E-08	-1.04E-05		-1.09E-08	-1.04E-05
	-1.32E-08	-9.96E-06		-9.36E-09	-1.07E-05		-1.07E-08	-1.04E-05		-1.16E-08	-1.04E-05		-1.26E-08	-1.04E-05		-1.19E-08	-1.04E-05		-1.09E-08	-1.04E-05
	-1.32E-08	-9.96E-06		-9.36E-09	-1.07E-05		-1.07E-08	-1.04E-05		-1.16E-08	-1.04E-05		-1.26E-08	-1.04E-05		-1.19E-08	-1.04E-05		-1.09E-08	-1.04E-05
	-1.32E-08	-9.96E-06		-9.36E-09	-1.07E-05		-1.07E-08	-1.04E-05		-1.16E-08	-1.04E-05		-1.26E-08	-1.04E-05		-1.19E-08	-1.04E-05		-1.09E-08	-1.04E-05
	-1.31E-08	-9.96E-06		-9.34E-09	-1.07E-05		-1.07E-08	-1.04E-05		-1.16E-08	-1.04E-05		-1.26E-08	-1.04E-05		-1.19E-08	-1.04E-05		-1.09E-08	-1.04E-05
	-1.32E-08	-9.96E-06		-9.34E-09	-1.07E-05		-1.07E-08	-1.04E-05		-1.16E-08	-1.04E-05		-1.26E-08	-1.04E-05		-1.19E-08	-1.04E-05		-1.09E-08	-1.04E-05
	-1.31E-08	-9.96E-06		-9.34E-09	-1.07E-05		-1.07E-08	-1.04E-05		-1.16E-08	-1.04E-05		-1.26E-08	-1.04E-05		-1.19E-08	-1.04E-05		-1.09E-08	-1.04E-05
	-1.31E-08	-9.95E-06		-9.34E-09	-1.07E-05		-1.07E-08	-1.04E-05		-1.17E-08	-1.04E-05		-1.26E-08	-1.04E-05		-1.19E-08	-1.04E-05		-1.09E-08	-1.04E-05
	-1.32E-08	-9.95E-06		-9.34E-09	-1.07E-05		-1.07E-08	-1.04E-05		-1.16E-08	-1.04E-05		-1.26E-08	-1.04E-05		-1.19E-08	-1.04E-05		-1.09E-08	-1.04E-05
	-1.31E-08	-9.95E-06		-9.34E-09	-1.07E-05		-1.07E-08	-1.04E-05		-1.16E-08	-1.04E-05		-1.26E-08	-1.04E-05		-1.19E-08	-1.04E-05		-1.09E-08	-1.04E-05
	-1.32E-08	-9.95E-06		-9.32E-09	-1.07E-05		-1.07E-08	-1.04E-05		-1.16E-08	-1.04E-05		-1.26E-08	-1.04E-05		-1.19E-08	-1.04E-05		-1.09E-08	-1.04E-05
	-1.31E-08	-9.95E-06		-9.32E-09	-1.07E-05		-1.07E-08	-1.04E-05		-1.16E-08	-1.04E-05		-1.26E-08	-1.04E-05		-1.19E-08	-1.04E-05		-1.09E-08	-1.04E-05
	-1.31E-08	-9.95E-06		-9.32E-09	-1.07E-05		-1.07E-08	-1.04E-05		-1.17E-08	-1.04E-05		-1.26E-08	-1.04E-05		-1.19E-08	-1.04E-05		-1.09E-08	-1.04E-05
	-1.31E-08	-9.95E-06		-9.34E-09	-1.07E-05		-1.07E-08	-1.04E-05		-1.16E-08	-1.04E-05		-1.26E-08	-1.04E-05		-1.19E-08	-1.04E-05		-1.09E-08	-1.04E-05
	-1.31E-08	-9.95E-06		-9.32E-09	-1.07E-05		-1.07E-08	-1.04E-05		-1.16E-08	-1.04E-05		-1.26E-08	-1.04E-05		-1.19E-08	-1.04E-05		-1.09E-08	-1.04E-05
	-1.31E-08	-9.95E-06		-9.30E-09	-1.07E-05		-1.07E-08	-1.04E-05		-1.16E-08	-1.04E-05		-1.26E-08	-1.04E-05		-1.19E-08	-1.04E-05		-1.09E-08	-1.04E-05
	-1.31E-08	-9.94E-06		-9.32E-09	-1.07E-05		-1.07E-08	-1.04E-05		-1.16E-08	-1.04E-05		-1.26E-08	-1.04E-05		-1.19E-08	-1.04E-05		-1.09E-08	-1.04E-05
	-1.31E-08	-9.94E-06		-9.30E-09	-1.07E-05		-1.07E-08	-1.04E-05		-1.16E-08	-1.04E-05		-1.26E-08	-1.04E-05		-1.19E-08	-1.04E-05		-1.09E-08	-1.04E-05
	-1.31E-08	-9.94E-06		-9.30E-09	-1.07E-05		-1.07E-08	-1.04E-05		-1.16E-08	-1.04E-05		-1.26E-08	-1.04E-05		-1.19E-08	-1.04E-05		-1.09E-08	-1.04E-05
	-1.31E-08	-9.94E-06		-9.32E-09	-1.07E-05		-1.07E-08	-1.04E-05		-1.16E-08	-1.04E-05		-1.26E-08	-1.04E-05		-1.19E-08	-1.04E-05		-1.09E-08	-1.04E-05
	-1.31E-08	-9.94E-06		-9.30E-09	-1.07E-05		-1.07E-08	-1.04E-05		-1.16E-08	-1.04E-05		-1.26E-08	-1.04E-05		-1.19E-08	-1.04E-05		-1.09E-08	-1.04E-05
	-1.32E-08	-9.94E-06		-9.34E-09	-1.07E-05		-1.07E-08	-1.04E-05		-1.16E-08	-1.04E-05		-1.26E-08	-1.04E-05		-1.19E-08	-1.04E-05		-1.09E-08	-1.04E-05
	-1.31E-08	-9.94E-06		-9.32E-09	-1.07E-05		-1.07E-08	-1.04E-05		-1.16E-08	-1.04E-05		-1.26E-08	-1.04E-05		-1.19E-08	-1.04E-05		-1.09E-08	-1.04E-05
	-1.31E-08	-9.94E-06		-9.32E-09	-1.07E-05		-1.07E-08	-1.04E-05		-1.16E-08	-1.04E-05		-1.26E-08	-1.04E-05		-1.19E-08	-1.04E-05		-1.09E-08	-1.04E-05
	-1.32E-08	-9.94E-06		-9.30E-09	-1.07E-05		-1.07E-08	-1.04E-05		-1.16E-08	-1.04E-05		-1.26E-08	-1.04E-05		-1.19E-08	-1.04E-05		-1.09E-08	-1.04E-05
	-1.31E-08	-9.93E-06		-9.34E-09	-1.07E-05		-1.07E-08	-1.04E-05		-1.16E-08	-1.04E-05		-1.26E-08	-1.04E-05		-1.19E-08	-1.04E-05		-1.09E-08	-1.04E-05
	-1.31E-08	-9.93E-06		-9.32E-09	-1.07E-05		-1.07E-08	-1.04E-05		-1.16E-08	-1.04E-05		-1.26E-08	-1.04E-05		-1.19E-08	-1.04E-05		-1.09E-08	-1.04E-05
	-1.32E-08	-9.93E-06		-9.34E-09	-1.07E-05		-1.07E-08	-1.04E-05		-1.16E-08	-1.04E-05		-1.26E-08	-1.04E-05		-1.19E-08	-1.04E-05		-1.09E-08	-1.04E-05
	-1.31E-08	-9.93E-06		-9.28E-09	-1.07E-05		-1.07E-08	-1.04E-05		-1.16E-08	-1.04E-05		-1.26E-08	-1.04E-05		-1.19E-08	-1.04E-05		-1.09E-08	-1.04E-05
	-1.31E-08	-9.93E-06		-9.30E-09	-1.07E-05		-1.07E-08	-1.04E-05		-1.16E-08	-1.04E-05		-1.26E-08	-1.04E-05		-1.19E-08	-1.04E-05		-1.09E-08	-1.04E-05
	-1.32E-08	-9.93E-06		-9.26E-09	-1.07E-05		-1.07E-08	-1.04E-05		-1.16E-08	-1.04E-05		-1.26E-08	-1.04E-05		-1.19E-08	-1.04E-05		-1.09E-08	-1.04E-05
	-1.32E-08	-9.93E-06		-9.28E-09	-1.07E-05		-1.07E-08	-1.04E-05		-1.16E-08	-1.04E-05		-1.26E-08	-1.04E-05		-1.19E-08	-1.04E-05		-1.09E-08	-1.04E-05
	-1.31E-08	-9.93E-06		-9.28E-09	-1.07E-05		-1.07E-08	-1.04E-05		-1.16E-08	-1.04E-05		-1.26E-08	-1.04E-05		-1.19E-08	-1.04E-05		-1.09E-08	-1.04E-05
	-1.32E-08	-9.92E-06		-9.30E-09	-1.07E-05		-1.07E-08	-1.04E-05		-1.16E-08	-1.04E-05		-1.26E-08	-1.04E-05		-1.19E-08	-1.04E-05		-1.09E-08	-1.04E-05
	-1.32E-08	-9.92E-06		-9.30E-09	-1.07E-05		-1.07E-08	-1.04E-05		-1.16E-08	-1.04E-05		-1.26E-08	-1.04E-05		-1.19E-08	-1.04E-05		-1.09E-08	-1.04E-05
	-1.31E-08	-9.92E-06		-9.34E-09	-1.07E-05		-1.07E-08	-1.04E-05		-1.16E-08	-1.04E-05		-1.26E-08	-1.04E-05		-1.19E-08	-1.04E-05		-1.09E-08	-1.04E-05
	-1.31E-08	-9.92E-06		-9.32E-09	-1.07E-05		-1.07E-08	-1.04E-05		-1.16E-08	-1.04E-05		-1.26E-08	-1.04E-05		-1.19E-08	-1.04E-05		-1.09E-08	-1.04E-05
	-1.32E-08	-9.92E-06		-9.30E-09	-1.07E-05		-1.07E-08	-1.04E-05		-1.16E-08	-1.04E-05		-1.26E-08	-1.04E-05		-1.19E-08	-1.04E-05		-1.09E-08	-1.04E-05
	-1.32E-08	-9.92E-06		-9.30E-09	-1.07E-05		-1.07E-08	-1.04E-05		-1.16E-08	-1.04E-05		-1.26E-08	-1.04E-05		-1.19E-08	-1.04E-05		-1.09E-08	-1.04E-05
	-1.32E-08	-9.92E-06		-9.28E-09	-1.07E-05		-1.07E-08	-1.04E-05		-1.16E-08	-1.04E-05		-1.26E-08	-1.04E-05		-1.19E-08	-1.04E-05		-1.09E-08	-1.04E-05
	-1.31E-08	-9.92E-06		-9.26E-09	-1.07E-05		-1.07E-08	-1.04E-05		-1.16E-08	-1.04E-05		-1.26E-08	-1.04E-05		-1.19E-08	-1.04E-05		-1.09E-08	-1.04E-05
	-1.32E-08	-9.92E-06		-9.28E-09	-1.07E-05		-1.07E-08	-1.04E-05		-1.16E-08	-1.04E-05		-1.26E-08	-1.04E-05		-1.19E-08	-1.04E-05		-1.09E-08	-1.04E-05
	-1.32E-08	-9.91E-06		-9.30E-09	-1.07E-05		-1.07E-08	-1.04E-05		-1.16E-08	-1.04E-05		-1.26E-08	-1.04E-05		-1.19E-08	-1.04E-05		-1.08E-08	-1.04E-05
	-1.32E-08	-9.91E-06		-9.28E-09	-1.07E-05		-1.07E-08	-1.04E-05		-1.16E-08	-1.04E-05		-1.26E-08	-1.04E-05		-1.19E-08	-1.04E-05		-1.09E-08	-1.04E-05
	-1.32E-08	-9.91E-06		-9.30E-09	-1.07E-05		-1.07E-08	-1.04E-05		-1.16E-08	-1.04E-05		-1.26E-08	-1.04E-05		-1.19E-08	-1.04E-05		-1.09E-08	-1.04E-05
	-1.32E-08	-9.91E-06		-9.26E-09	-1.07E-05		-1.07E-08	-1.04E-05		-1.16E-08	-1.04E-05		-1.26E-08	-1.04E-05		-1.19E-08	-1.04E-05		-1.09E-08	-1.04E-05
	-1.32E-08	-9.91E-06		-9.26E-09	-1.07E-05		-1.07E-08	-1.04E-05		-1.16E-08	-1.04E-05		-1.26E-08	-1.04E-05		-1.19E-08	-1.04E-05		-1.09E-08	-1.04E-05
	-1.32E-08	-9.91E-06		-9.28E-09	-1.07E-05		-1.07E-08	-1.04E-05		-1.16E-08	-1.04E-05		-1.26E-08	-1.04E-05		-1.19E-08	-1.04E-05		-1.09E-08	-1.04E-05
	-1.31E-08	-9.91E-06		-9.28E-09	-1.07E-05		-1.07E-08	-1.04E-05		-1.16E-08	-1.04E-05		-1.25E-08	-1.04E-05		-1.19E-08	-1.04E-05		-1.09E-08	-1.04E-05
	-1.32E-08	-9.91E-06		-9.26E-09	-1.07E-05		-1.07E-08	-1.04E-05		-1.16E-08	-1.04E-05		-1.25E-08	-1.04E-05		-1.19E-08	-1.04E-05		-1.09E-08	-1.04E-05
	-1.32E-08	-9.91E-06		-9.26E-09	-1.07E-05		-1.07E-08	-1.04E-05		-1.16E-08	-1.04E-05		-1.26E-08	-1.04E-05		-1.19E-08	-1.04E-05		-1.09E-08	-1.04E-05
	-1.32E-08	-9.90E-06		-9.26E-09	-1.07E-05		-1.07E-08	-1.04E-05		-1.16E-08	-1.04E-05		-1.25E-08	-1.04E-05		-1.19E-08	-1.04E-05		-1.09E-08	-1.03E-05
	-1.32E-08	-9.90E-06		-9.28E-09	-1.07E-05		-1.07E-08	-1.04E-05		-1.16E-08	-1.04E-05		-1.26E-08	-1.04E-05		-1.19E-08	-1.04E-05		-1.09E-08	-1.03E-05
	-1.32E-08	-9.90E-06		-9.24E-09	-1.07E-05		-1.07E-08	-1.04E-05		-1.16E-08	-1.04E-05		-1.26E-08	-1.04E-05		-1.19E-08	-1.04E-05		-1.09E-08	-1.03E-05
	-1.32E-08	-9.90E-06		-9.28E-09	-1.07E-05		-1.07E-08	-1.04E-05		-1.16E-08	-1.04E-05		-1.26E-08	-1.04E-05		-1.19E-08	-1.04E-05		-1.09E-08	-1.03E-05
	-1.32E-08	-9.90E-06		-9.22E-09	-1.07E-05		-1.07E-08	-1.04E-05		-1.16E-08	-1.04E-05		-1.26E-08	-1.04E-05		-1.19E-08	-1.04E-05		-1.09E-08	-1.03E-05
	-1.32E-08	-9.90E-06		-9.26E-09	-1.07E-05		-1.07E-08	-1.03E-05		-1.16E-08	-1.03E-05		-1.25E-08	-1.04E-05		-1.19E-08	-1.04E-05		-1.08E-08	-1.03E-05
	-1.32E-08	-9.90E-06		-9.22E-09	-1.07E-05		-1.07E-08	-1.03E-05		-1.16E-08	-1.03E-05		-1.26E-08	-1.04E-05		-1.19E-08	-1.03E-05		-1.09E-08	-1.03E-05
	-1.32E-08	-9.90E-06		-9.24E-09	-1.07E-05		-1.07E-08	-1.03E-05		-1.16E-08	-1.03E-05		-1.26E-08	-1.03E-05		-1.19E-08	-1.03E-05		-1.08E-08	-1.03E-05
	-1.31E-08	-9.89E-06		-9.26E-09	-1.07E-05		-1.07E-08	-1.03E-05		-1.16E-08	-1.03E-05		-1.25E-08	-1.03E-05		-1.19E-08	-1.03E-05		-1.08E-08	-1.03E-05
	-1.31E-08	-9.89E-06		-9.24E-09	-1.07E-05		-1.07E-08	-1.03E-05		-1.16E-08	-1.03E-05		-1.26E-08	-1.03E-05		-1.19E-08	-1.03E-05		-1.09E-08	-1.03E-05
	-1.31E-08	-9.89E-06		-9.24E-09	-1.07E-05		-1.07E-08	-1.03E-05		-1.16E-08	-1.03E-05		-1.26E-08	-1.03E-05		-1.19E-08	-1.03E-05		-1.09E-08	-1.03E-05
	-1.31E-08	-9.89E-06		-9.24E-09	-1.07E-05		-1.07E-08	-1.03E-05		-1.16E-08	-1.03E-05		-1.26E-08	-1.03E-05		-1.19E-08	-1.03E-05		-1.09E-08	-1.03E-05
	-1.31E-08	-9.89E-06		-9.24E-09	-1.07E-05		-1.07E-08	-1.03E-05		-1.16E-08	-1.03E-05		-1.26E-08	-1.03E-05		-1.19E-08	-1.03E-05		-1.08E-08	-1.03E-05
	-1.31E-08	-9.89E-06		-9.24E-09	-1.06E-05		-1.07E-08	-1.03E-05		-1.16E-08	-1.03E-05		-1.26E-08	-1.03E-05		-1.19E-08	-1.03E-05		-1.09E-08	-1.03E-05
	-1.31E-08	-9.89E-06		-9.24E-09	-1.06E-05		-1.07E-08	-1.03E-05		-1.16E-08	-1.03E-05		-1.25E-08	-1.03E-05		-1.19E-08	-1.03E-05		-1.08E-08	-1.03E-05
	-1.31E-08	-9.89E-06		-9.24E-09	-1.06E-05		-1.06E-08	-1.03E-05		-1.16E-08	-1.03E-05		-1.26E-08	-1.03E-05		-1.19E-08	-1.03E-05		-1.08E-08	-1.03E-05
	-1.31E-08	-9.89E-06		-9.24E-09	-1.06E-05		-1.07E-08	-1.03E-05		-1.16E-08	-1.03E-05		-1.25E-08	-1.03E-05		-1.19E-08	-1.03E-05		-1.09E-08	-1.03E-05
	-1.31E-08	-9.88E-06		-9.22E-09	-1.06E-05		-1.07E-08	-1.03E-05		-1.16E-08	-1.03E-05		-1.25E-08	-1.03E-05		-1.19E-08	-1.03E-05		-1.09E-08	-1.03E-05
	-1.31E-08	-9.88E-06		-9.24E-09	-1.06E-05		-1.07E-08	-1.03E-05		-1.16E-08	-1.03E-05		-1.25E-08	-1.03E-05		-1.19E-08	-1.03E-05		-1.08E-08	-1.03E-05
	-1.31E-08	-9.88E-06		-9.24E-09	-1.06E-05		-1.06E-08	-1.03E-05		-1.16E-08	-1.03E-05		-1.25E-08	-1.03E-05		-1.20E-08	-1.03E-05		-1.08E-08	-1.03E-05
	-1.31E-08	-9.88E-06		-9.24E-09	-1.06E-05		-1.07E-08	-1.03E-05		-1.16E-08	-1.03E-05		-1.25E-08	-1.03E-05		-1.19E-08	-1.03E-05		-1.09E-08	-1.03E-05
	-1.31E-08	-9.88E-06		-9.22E-09	-1.06E-05		-1.06E-08	-1.03E-05		-1.16E-08	-1.03E-05		-1.26E-08	-1.03E-05		-1.19E-08	-1.03E-05		-1.08E-08	-1.03E-05
	-1.31E-08	-9.88E-06		-9.26E-09	-1.06E-05		-1.07E-08	-1.03E-05		-1.16E-08	-1.03E-05		-1.26E-08	-1.03E-05		-1.19E-08	-1.03E-05		-1.08E-08	-1.03E-05
	-1.31E-08	-9.88E-06		-9.22E-09	-1.06E-05		-1.06E-08	-1.03E-05		-1.16E-08	-1.03E-05		-1.25E-08	-1.03E-05		-1.19E-08	-1.03E-05		-1.09E-08	-1.03E-05
	-1.31E-08	-9.88E-06		-9.24E-09	-1.06E-05		-1.07E-08	-1.03E-05		-1.16E-08	-1.03E-05		-1.25E-08	-1.03E-05		-1.19E-08	-1.03E-05		-1.09E-08	-1.03E-05
	-1.31E-08	-9.88E-06		-9.24E-09	-1.06E-05		-1.06E-08	-1.03E-05		-1.16E-08	-1.03E-05		-1.25E-08	-1.03E-05		-1.19E-08	-1.03E-05		-1.09E-08	-1.03E-05
	-1.31E-08	-9.87E-06		-9.22E-09	-1.06E-05		-1.07E-08	-1.03E-05		-1.16E-08	-1.03E-05		-1.25E-08	-1.03E-05		-1.19E-08	-1.03E-05		-1.09E-08	-1.03E-05
	-1.31E-08	-9.87E-06		-9.24E-09	-1.06E-05		-1.07E-08	-1.03E-05		-1.16E-08	-1.03E-05		-1.25E-08	-1.03E-05		-1.19E-08	-1.03E-05		-1.08E-08	-1.03E-05
	-1.31E-08	-9.87E-06		-9.22E-09	-1.06E-05		-1.06E-08	-1.03E-05		-1.16E-08	-1.03E-05		-1.26E-08	-1.03E-05		-1.19E-08	-1.03E-05		-1.08E-08	-1.03E-05
	-1.31E-08	-9.87E-06		-9.22E-09	-1.06E-05		-1.07E-08	-1.03E-05		-1.16E-08	-1.03E-05		-1.26E-08	-1.03E-05		-1.19E-08	-1.03E-05		-1.08E-08	-1.03E-05
	-1.31E-08	-9.87E-06		-9.22E-09	-1.06E-05		-1.07E-08	-1.03E-05		-1.16E-08	-1.03E-05		-1.26E-08	-1.03E-05		-1.19E-08	-1.03E-05		-1.08E-08	-1.03E-05
	-1.31E-08	-9.87E-06		-9.22E-09	-1.06E-05		-1.07E-08	-1.03E-05		-1.16E-08	-1.03E-05		-1.26E-08	-1.03E-05		-1.19E-08	-1.03E-05		-1.08E-08	-1.03E-05
	-1.31E-08	-9.87E-06		-9.24E-09	-1.06E-05		-1.07E-08	-1.03E-05		-1.16E-08	-1.03E-05		-1.25E-08	-1.03E-05		-1.19E-08	-1.03E-05		-1.08E-08	-1.03E-05
	-1.31E-08	-9.87E-06		-9.26E-09	-1.06E-05		-1.07E-08	-1.03E-05		-1.16E-08	-1.03E-05		-1.25E-08	-1.03E-05		-1.18E-08	-1.03E-05		-1.08E-08	-1.03E-05
	-1.31E-08	-9.86E-06		-9.22E-09	-1.06E-05		-1.06E-08	-1.03E-05		-1.16E-08	-1.03E-05		-1.25E-08	-1.03E-05		-1.19E-08	-1.03E-05		-1.08E-08	-1.03E-05
	-1.31E-08	-9.86E-06		-9.26E-09	-1.06E-05		-1.06E-08	-1.03E-05		-1.16E-08	-1.03E-05		-1.26E-08	-1.03E-05		-1.19E-08	-1.03E-05		-1.08E-08	-1.03E-05
	-1.31E-08	-9.86E-06		-9.24E-09	-1.06E-05		-1.06E-08	-1.03E-05		-1.16E-08	-1.03E-05		-1.25E-08	-1.03E-05		-1.19E-08	-1.03E-05		-1.08E-08	-1.03E-05
	-1.31E-08	-9.86E-06		-9.22E-09	-1.06E-05		-1.06E-08	-1.03E-05		-1.16E-08	-1.03E-05		-1.25E-08	-1.03E-05		-1.19E-08	-1.03E-05		-1.08E-08	-1.03E-05
	-1.31E-08	-9.86E-06		-9.22E-09	-1.06E-05		-1.07E-08	-1.03E-05		-1.16E-08	-1.03E-05		-1.26E-08	-1.03E-05		-1.19E-08	-1.03E-05		-1.08E-08	-1.03E-05
	-1.31E-08	-9.86E-06		-9.22E-09	-1.06E-05		-1.07E-08	-1.03E-05		-1.16E-08	-1.03E-05		-1.26E-08	-1.03E-05		-1.19E-08	-1.03E-05		-1.08E-08	-1.03E-05
	-1.31E-08	-9.86E-06		-9.24E-09	-1.06E-05		-1.07E-08	-1.03E-05		-1.16E-08	-1.03E-05		-1.26E-08	-1.03E-05		-1.19E-08	-1.03E-05		-1.08E-08	-1.03E-05
	-1.31E-08	-9.86E-06		-9.26E-09	-1.06E-05		-1.06E-08	-1.03E-05		-1.16E-08	-1.03E-05		-1.26E-08	-1.03E-05		-1.18E-08	-1.03E-05		-1.08E-08	-1.03E-05
	-1.31E-08	-9.86E-06		-9.28E-09	-1.06E-05		-1.06E-08	-1.03E-05		-1.16E-08	-1.03E-05		-1.26E-08	-1.03E-05		-1.19E-08	-1.03E-05		-1.08E-08	-1.03E-05
	-1.31E-08	-9.85E-06		-9.26E-09	-1.06E-05		-1.06E-08	-1.03E-05		-1.16E-08	-1.03E-05		-1.26E-08	-1.03E-05		-1.19E-08	-1.03E-05		-1.08E-08	-1.03E-05
	-1.31E-08	-9.85E-06		-9.26E-09	-1.06E-05		-1.06E-08	-1.03E-05		-1.16E-08	-1.03E-05		-1.26E-08	-1.03E-05		-1.19E-08	-1.03E-05		-1.08E-08	-1.03E-05
	-1.31E-08	-9.85E-06		-9.22E-09	-1.06E-05		-1.07E-08	-1.03E-05		-1.16E-08	-1.03E-05		-1.25E-08	-1.03E-05		-1.19E-08	-1.03E-05		-1.08E-08	-1.03E-05
	-1.31E-08	-9.85E-06		-9.22E-09	-1.06E-05		-1.06E-08	-1.03E-05		-1.16E-08	-1.03E-05		-1.26E-08	-1.03E-05		-1.19E-08	-1.03E-05		-1.08E-08	-1.03E-05
	-1.31E-08	-9.85E-06		-9.26E-09	-1.06E-05		-1.07E-08	-1.03E-05		-1.16E-08	-1.03E-05		-1.26E-08	-1.03E-05		-1.19E-08	-1.03E-05		-1.08E-08	-1.03E-05
	-1.31E-08	-9.85E-06		-9.24E-09	-1.06E-05		-1.07E-08	-1.03E-05		-1.16E-08	-1.03E-05		-1.26E-08	-1.03E-05		-1.18E-08	-1.03E-05		-1.08E-08	-1.03E-05
	-1.32E-08	-9.85E-06		-9.24E-09	-1.06E-05		-1.06E-08	-1.03E-05		-1.16E-08	-1.03E-05		-1.26E-08	-1.03E-05		-1.18E-08	-1.03E-05		-1.08E-08	-1.03E-05
	-1.31E-08	-9.85E-06		-9.26E-09	-1.06E-05		-1.06E-08	-1.03E-05		-1.16E-08	-1.03E-05		-1.26E-08	-1.03E-05		-1.19E-08	-1.03E-05		-1.08E-08	-1.03E-05
	-1.31E-08	-9.84E-06		-9.24E-09	-1.06E-05		-1.06E-08	-1.03E-05		-1.16E-08	-1.03E-05		-1.26E-08	-1.03E-05		-1.19E-08	-1.03E-05		-1.08E-08	-1.03E-05
	-1.31E-08	-9.84E-06		-9.26E-09	-1.06E-05		-1.06E-08	-1.03E-05		-1.16E-08	-1.03E-05		-1.25E-08	-1.03E-05		-1.18E-08	-1.03E-05		-1.08E-08	-1.03E-05
	-1.31E-08	-9.84E-06		-9.24E-09	-1.06E-05		-1.06E-08	-1.03E-05		-1.16E-08	-1.03E-05		-1.25E-08	-1.03E-05		-1.19E-08	-1.03E-05		-1.08E-08	-1.03E-05
	-1.31E-08	-9.84E-06		-9.30E-09	-1.06E-05		-1.06E-08	-1.03E-05		-1.16E-08	-1.03E-05		-1.25E-08	-1.03E-05		-1.19E-08	-1.03E-05		-1.08E-08	-1.03E-05
	-1.31E-08	-9.84E-06		-9.24E-09	-1.06E-05		-1.06E-08	-1.03E-05		-1.16E-08	-1.03E-05		-1.26E-08	-1.03E-05		-1.19E-08	-1.03E-05		-1.08E-08	-1.03E-05
	-1.31E-08	-9.84E-06		-9.26E-09	-1.06E-05		-1.06E-08	-1.03E-05		-1.16E-08	-1.03E-05		-1.26E-08	-1.03E-05		-1.19E-08	-1.03E-05		-1.08E-08	-1.03E-05
	-1.31E-08	-9.84E-06		-9.26E-09	-1.06E-05		-1.06E-08	-1.03E-05		-1.16E-08	-1.03E-05		-1.26E-08	-1.03E-05		-1.19E-08	-1.03E-05		-1.08E-08	-1.03E-05
	-1.31E-08	-9.84E-06		-9.24E-09	-1.06E-05		-1.06E-08	-1.03E-05		-1.16E-08	-1.03E-05		-1.25E-08	-1.03E-05		-1.19E-08	-1.03E-05		-1.08E-08	-1.03E-05
	-1.31E-08	-9.84E-06		-9.24E-09	-1.06E-05		-1.06E-08	-1.03E-05		-1.16E-08	-1.03E-05		-1.25E-08	-1.03E-05		-1.19E-08	-1.03E-05		-1.08E-08	-1.03E-05
	-1.31E-08	-9.83E-06		-9.26E-09	-1.06E-05		-1.06E-08	-1.03E-05		-1.16E-08	-1.03E-05		-1.26E-08	-1.03E-05		-1.19E-08	-1.03E-05		-1.08E-08	-1.03E-05
	-1.31E-08	-9.83E-06		-9.24E-09	-1.06E-05		-1.06E-08	-1.03E-05		-1.16E-08	-1.03E-05		-1.26E-08	-1.03E-05		-1.18E-08	-1.03E-05		-1.08E-08	-1.03E-05
	-1.31E-08	-9.83E-06		-9.24E-09	-1.06E-05		-1.06E-08	-1.03E-05		-1.16E-08	-1.03E-05		-1.26E-08	-1.03E-05		-1.19E-08	-1.03E-05		-1.08E-08	-1.03E-05
	-1.31E-08	-9.83E-06		-9.26E-09	-1.06E-05		-1.06E-08	-1.03E-05		-1.16E-08	-1.03E-05		-1.26E-08	-1.03E-05		-1.18E-08	-1.03E-05		-1.08E-08	-1.03E-05
	-1.31E-08	-9.83E-06		-9.26E-09	-1.06E-05		-1.06E-08	-1.03E-05		-1.16E-08	-1.03E-05		-1.26E-08	-1.03E-05		-1.18E-08	-1.03E-05		-1.08E-08	-1.03E-05
	-1.32E-08	-9.83E-06		-9.24E-09	-1.06E-05		-1.06E-08	-1.03E-05		-1.16E-08	-1.03E-05		-1.26E-08	-1.03E-05		-1.19E-08	-1.03E-05		-1.08E-08	-1.03E-05
	-1.31E-08	-9.83E-06		-9.24E-09	-1.06E-05		-1.06E-08	-1.03E-05		-1.16E-08	-1.03E-05		-1.26E-08	-1.03E-05		-1.19E-08	-1.03E-05		-1.08E-08	-1.03E-05
	-1.31E-08	-9.83E-06		-9.24E-09	-1.06E-05		-1.06E-08	-1.03E-05		-1.16E-08	-1.03E-05		-1.26E-08	-1.03E-05		-1.19E-08	-1.03E-05		-1.08E-08	-1.03E-05
	-1.31E-08	-9.83E-06		-9.20E-09	-1.06E-05		-1.06E-08	-1.03E-05		-1.16E-08	-1.03E-05		-1.25E-08	-1.03E-05		-1.18E-08	-1.03E-05		-1.08E-08	-1.03E-05
	-1.31E-08	-9.82E-06		-9.28E-09	-1.06E-05		-1.06E-08	-1.03E-05		-1.16E-08	-1.03E-05		-1.25E-08	-1.03E-05		-1.18E-08	-1.03E-05		-1.08E-08	-1.03E-05
	-1.31E-08	-9.82E-06		-9.24E-09	-1.06E-05		-1.06E-08	-1.03E-05		-1.16E-08	-1.03E-05		-1.25E-08	-1.03E-05		-1.18E-08	-1.03E-05		-1.08E-08	-1.03E-05
	-1.32E-08	-9.82E-06		-9.22E-09	-1.06E-05		-1.06E-08	-1.03E-05		-1.16E-08	-1.03E-05		-1.25E-08	-1.03E-05		-1.19E-08	-1.03E-05		-1.08E-08	-1.03E-05
	-1.31E-08	-9.82E-06		-9.20E-09	-1.06E-05		-1.06E-08	-1.03E-05		-1.16E-08	-1.03E-05		-1.25E-08	-1.03E-05		-1.19E-08	-1.03E-05		-1.08E-08	-1.03E-05
	-1.31E-08	-9.82E-06		-9.22E-09	-1.06E-05		-1.06E-08	-1.03E-05		-1.16E-08	-1.03E-05		-1.25E-08	-1.03E-05		-1.19E-08	-1.03E-05		-1.08E-08	-1.03E-05
	-1.31E-08	-9.82E-06		-9.26E-09	-1.06E-05		-1.06E-08	-1.03E-05		-1.16E-08	-1.03E-05		-1.25E-08	-1.03E-05		-1.19E-08	-1.03E-05		-1.08E-08	-1.03E-05
	-1.31E-08	-9.82E-06		-9.20E-09	-1.06E-05		-1.06E-08	-1.03E-05		-1.16E-08	-1.03E-05		-1.25E-08	-1.03E-05		-1.19E-08	-1.03E-05		-1.08E-08	-1.03E-05
	-1.31E-08	-9.82E-06		-9.22E-09	-1.06E-05		-1.06E-08	-1.03E-05		-1.16E-08	-1.03E-05		-1.26E-08	-1.03E-05		-1.19E-08	-1.03E-05		-1.08E-08	-1.03E-05
	-1.31E-08	-9.81E-06		-9.24E-09	-1.06E-05		-1.06E-08	-1.03E-05		-1.16E-08	-1.03E-05		-1.25E-08	-1.03E-05		-1.19E-08	-1.03E-05		-1.08E-08	-1.03E-05
	-1.31E-08	-9.81E-06		-9.17E-09	-1.06E-05		-1.06E-08	-1.03E-05		-1.16E-08	-1.03E-05		-1.25E-08	-1.03E-05		-1.19E-08	-1.03E-05		-1.08E-08	-1.03E-05
	-1.31E-08	-9.81E-06		-9.17E-09	-1.06E-05		-1.06E-08	-1.03E-05		-1.16E-08	-1.03E-05		-1.25E-08	-1.03E-05		-1.19E-08	-1.03E-05		-1.08E-08	-1.03E-05
	-1.31E-08	-9.81E-06		-9.22E-09	-1.06E-05		-1.06E-08	-1.03E-05		-1.16E-08	-1.03E-05		-1.25E-08	-1.03E-05		-1.19E-08	-1.03E-05		-1.08E-08	-1.03E-05
	-1.31E-08	-9.81E-06		-9.17E-09	-1.06E-05		-1.06E-08	-1.03E-05		-1.16E-08	-1.03E-05		-1.25E-08	-1.03E-05		-1.19E-08	-1.03E-05		-1.08E-08	-1.03E-05
	-1.31E-08	-9.81E-06		-9.22E-09	-1.06E-05		-1.06E-08	-1.03E-05		-1.16E-08	-1.03E-05		-1.26E-08	-1.03E-05		-1.19E-08	-1.03E-05		-1.08E-08	-1.03E-05
	-1.31E-08	-9.81E-06		-9.20E-09	-1.06E-05		-1.06E-08	-1.03E-05		-1.16E-08	-1.03E-05		-1.25E-08	-1.03E-05		-1.19E-08	-1.03E-05		-1.08E-08	-1.03E-05
	-1.31E-08	-9.81E-06		-9.20E-09	-1.06E-05		-1.06E-08	-1.03E-05		-1.16E-08	-1.03E-05		-1.25E-08	-1.03E-05		-1.19E-08	-1.03E-05		-1.08E-08	-1.03E-05
	-1.31E-08	-9.81E-06		-9.22E-09	-1.06E-05		-1.05E-08	-1.03E-05		-1.16E-08	-1.03E-05		-1.25E-08	-1.03E-05		-1.19E-08	-1.03E-05		-1.08E-08	-1.03E-05
	-1.31E-08	-9.80E-06		-9.24E-09	-1.06E-05		-1.05E-08	-1.03E-05		-1.16E-08	-1.03E-05		-1.26E-08	-1.03E-05		-1.19E-08	-1.03E-05		-1.08E-08	-1.03E-05
	-1.31E-08	-9.80E-06		-9.22E-09	-1.06E-05		-1.05E-08	-1.03E-05		-1.16E-08	-1.03E-05		-1.25E-08	-1.03E-05		-1.19E-08	-1.03E-05		-1.08E-08	-1.03E-05
	-1.31E-08	-9.80E-06		-9.22E-09	-1.06E-05		-1.05E-08	-1.03E-05		-1.16E-08	-1.03E-05		-1.25E-08	-1.03E-05		-1.19E-08	-1.03E-05		-1.08E-08	-1.02E-05
	-1.31E-08	-9.80E-06		-9.17E-09	-1.06E-05		-1.06E-08	-1.03E-05		-1.16E-08	-1.03E-05		-1.26E-08	-1.03E-05		-1.19E-08	-1.03E-05		-1.08E-08	-1.02E-05
	-1.31E-08	-9.80E-06		-9.20E-09	-1.06E-05		-1.06E-08	-1.03E-05		-1.16E-08	-1.03E-05		-1.25E-08	-1.03E-05		-1.19E-08	-1.03E-05		-1.08E-08	-1.02E-05
	-1.31E-08	-9.80E-06		-9.22E-09	-1.06E-05		-1.06E-08	-1.03E-05		-1.16E-08	-1.02E-05		-1.25E-08	-1.03E-05		-1.19E-08	-1.03E-05		-1.08E-08	-1.02E-05
	-1.31E-08	-9.80E-06		-9.17E-09	-1.06E-05		-1.05E-08	-1.02E-05		-1.16E-08	-1.02E-05		-1.25E-08	-1.03E-05		-1.19E-08	-1.03E-05		-1.08E-08	-1.02E-05
	-1.31E-08	-9.80E-06		-9.17E-09	-1.06E-05		-1.06E-08	-1.02E-05		-1.16E-08	-1.02E-05		-1.25E-08	-1.03E-05		-1.19E-08	-1.02E-05		-1.08E-08	-1.02E-05
	-1.31E-08	-9.79E-06		-9.15E-09	-1.05E-05		-1.06E-08	-1.02E-05		-1.16E-08	-1.02E-05		-1.25E-08	-1.02E-05		-1.19E-08	-1.02E-05		-1.08E-08	-1.02E-05
	-1.31E-08	-9.79E-06		-9.17E-09	-1.05E-05		-1.06E-08	-1.02E-05		-1.16E-08	-1.02E-05		-1.25E-08	-1.02E-05		-1.19E-08	-1.02E-05		-1.08E-08	-1.02E-05
	-1.31E-08	-9.79E-06		-9.15E-09	-1.05E-05		-1.06E-08	-1.02E-05		-1.16E-08	-1.02E-05		-1.25E-08	-1.02E-05		-1.19E-08	-1.02E-05		-1.08E-08	-1.02E-05
	-1.31E-08	-9.79E-06		-9.15E-09	-1.05E-05		-1.06E-08	-1.02E-05		-1.16E-08	-1.02E-05		-1.25E-08	-1.02E-05		-1.19E-08	-1.02E-05		-1.08E-08	-1.02E-05
	-1.31E-08	-9.79E-06		-9.15E-09	-1.05E-05		-1.06E-08	-1.02E-05		-1.16E-08	-1.02E-05		-1.25E-08	-1.02E-05		-1.19E-08	-1.02E-05		-1.08E-08	-1.02E-05
	-1.31E-08	-9.79E-06		-9.20E-09	-1.05E-05		-1.06E-08	-1.02E-05		-1.16E-08	-1.02E-05		-1.25E-08	-1.02E-05		-1.19E-08	-1.02E-05		-1.08E-08	-1.02E-05
	-1.31E-08	-9.79E-06		-9.20E-09	-1.05E-05		-1.06E-08	-1.02E-05		-1.16E-08	-1.02E-05		-1.25E-08	-1.02E-05		-1.19E-08	-1.02E-05		-1.08E-08	-1.02E-05
	-1.31E-08	-9.79E-06		-9.20E-09	-1.05E-05		-1.06E-08	-1.02E-05		-1.16E-08	-1.02E-05		-1.25E-08	-1.02E-05		-1.19E-08	-1.02E-05		-1.08E-08	-1.02E-05
	-1.31E-08	-9.79E-06		-9.22E-09	-1.05E-05		-1.06E-08	-1.02E-05		-1.16E-08	-1.02E-05		-1.25E-08	-1.02E-05		-1.19E-08	-1.02E-05		-1.08E-08	-1.02E-05
	-1.31E-08	-9.78E-06		-9.20E-09	-1.05E-05		-1.05E-08	-1.02E-05		-1.16E-08	-1.02E-05		-1.25E-08	-1.02E-05		-1.19E-08	-1.02E-05		-1.08E-08	-1.02E-05
	-1.31E-08	-9.78E-06		-9.20E-09	-1.05E-05		-1.05E-08	-1.02E-05		-1.16E-08	-1.02E-05		-1.25E-08	-1.02E-05		-1.19E-08	-1.02E-05		-1.08E-08	-1.02E-05
	-1.31E-08	-9.78E-06		-9.15E-09	-1.05E-05		-1.06E-08	-1.02E-05		-1.16E-08	-1.02E-05		-1.25E-08	-1.02E-05		-1.19E-08	-1.02E-05		-1.08E-08	-1.02E-05
	-1.31E-08	-9.78E-06		-9.15E-09	-1.05E-05		-1.05E-08	-1.02E-05		-1.16E-08	-1.02E-05		-1.25E-08	-1.02E-05		-1.19E-08	-1.02E-05		-1.08E-08	-1.02E-05
	-1.30E-08	-9.78E-06		-9.20E-09	-1.05E-05		-1.06E-08	-1.02E-05		-1.16E-08	-1.02E-05		-1.25E-08	-1.02E-05		-1.19E-08	-1.02E-05		-1.08E-08	-1.02E-05
	-1.30E-08	-9.78E-06		-9.20E-09	-1.05E-05		-1.05E-08	-1.02E-05		-1.16E-08	-1.02E-05		-1.25E-08	-1.02E-05		-1.19E-08	-1.02E-05		-1.08E-08	-1.02E-05
	-1.31E-08	-9.78E-06		-9.17E-09	-1.05E-05		-1.05E-08	-1.02E-05		-1.16E-08	-1.02E-05		-1.25E-08	-1.02E-05		-1.19E-08	-1.02E-05		-1.07E-08	-1.02E-05
	-1.30E-08	-9.78E-06		-9.17E-09	-1.05E-05		-1.05E-08	-1.02E-05		-1.16E-08	-1.02E-05		-1.25E-08	-1.02E-05		-1.19E-08	-1.02E-05		-1.08E-08	-1.02E-05
	-1.31E-08	-9.77E-06		-9.17E-09	-1.05E-05		-1.05E-08	-1.02E-05		-1.16E-08	-1.02E-05		-1.25E-08	-1.02E-05		-1.19E-08	-1.02E-05		-1.07E-08	-1.02E-05
	-1.30E-08	-9.77E-06		-9.20E-09	-1.05E-05		-1.05E-08	-1.02E-05		-1.16E-08	-1.02E-05		-1.25E-08	-1.02E-05		-1.19E-08	-1.02E-05		-1.07E-08	-1.02E-05
	-1.30E-08	-9.77E-06		-9.17E-09	-1.05E-05		-1.05E-08	-1.02E-05		-1.16E-08	-1.02E-05		-1.25E-08	-1.02E-05		-1.19E-08	-1.02E-05		-1.07E-08	-1.02E-05
	-1.31E-08	-9.77E-06		-9.17E-09	-1.05E-05		-1.05E-08	-1.02E-05		-1.16E-08	-1.02E-05		-1.25E-08	-1.02E-05		-1.19E-08	-1.02E-05		-1.07E-08	-1.02E-05
	-1.31E-08	-9.77E-06		-9.17E-09	-1.05E-05		-1.05E-08	-1.02E-05		-1.16E-08	-1.02E-05		-1.25E-08	-1.02E-05		-1.19E-08	-1.02E-05		-1.07E-08	-1.02E-05
	-1.31E-08	-9.77E-06		-9.15E-09	-1.05E-05		-1.05E-08	-1.02E-05		-1.16E-08	-1.02E-05		-1.25E-08	-1.02E-05		-1.19E-08	-1.02E-05		-1.07E-08	-1.02E-05
	-1.31E-08	-9.77E-06		-9.17E-09	-1.05E-05		-1.05E-08	-1.02E-05		-1.16E-08	-1.02E-05		-1.25E-08	-1.02E-05		-1.19E-08	-1.02E-05		-1.07E-08	-1.02E-05
	-1.30E-08	-9.77E-06		-9.17E-09	-1.05E-05		-1.05E-08	-1.02E-05		-1.16E-08	-1.02E-05		-1.25E-08	-1.02E-05		-1.19E-08	-1.02E-05		-1.07E-08	-1.02E-05
	-1.31E-08	-9.77E-06		-9.17E-09	-1.05E-05		-1.05E-08	-1.02E-05		-1.16E-08	-1.02E-05		-1.25E-08	-1.02E-05		-1.19E-08	-1.02E-05		-1.07E-08	-1.02E-05
	-1.31E-08	-9.76E-06		-9.15E-09	-1.05E-05		-1.05E-08	-1.02E-05		-1.16E-08	-1.02E-05		-1.25E-08	-1.02E-05		-1.19E-08	-1.02E-05		-1.08E-08	-1.02E-05
	-1.31E-08	-9.76E-06		-9.20E-09	-1.05E-05		-1.06E-08	-1.02E-05		-1.16E-08	-1.02E-05		-1.25E-08	-1.02E-05		-1.19E-08	-1.02E-05		-1.08E-08	-1.02E-05
	-1.31E-08	-9.76E-06		-9.17E-09	-1.05E-05		-1.05E-08	-1.02E-05		-1.16E-08	-1.02E-05		-1.25E-08	-1.02E-05		-1.19E-08	-1.02E-05		-1.08E-08	-1.02E-05
	-1.31E-08	-9.76E-06		-9.15E-09	-1.05E-05		-1.05E-08	-1.02E-05		-1.16E-08	-1.02E-05		-1.25E-08	-1.02E-05		-1.19E-08	-1.02E-05		-1.08E-08	-1.02E-05
	-1.31E-08	-9.76E-06		-9.17E-09	-1.05E-05		-1.05E-08	-1.02E-05		-1.16E-08	-1.02E-05		-1.25E-08	-1.02E-05		-1.19E-08	-1.02E-05		-1.07E-08	-1.02E-05
	-1.31E-08	-9.76E-06		-9.15E-09	-1.05E-05		-1.05E-08	-1.02E-05		-1.16E-08	-1.02E-05		-1.25E-08	-1.02E-05		-1.19E-08	-1.02E-05		-1.07E-08	-1.02E-05
	-1.31E-08	-9.76E-06		-9.15E-09	-1.05E-05		-1.04E-08	-1.02E-05		-1.16E-08	-1.02E-05		-1.25E-08	-1.02E-05		-1.19E-08	-1.02E-05		-1.07E-08	-1.02E-05
	-1.31E-08	-9.76E-06		-9.17E-09	-1.05E-05		-1.05E-08	-1.02E-05		-1.16E-08	-1.02E-05		-1.25E-08	-1.02E-05		-1.19E-08	-1.02E-05		-1.07E-08	-1.02E-05
	-1.31E-08	-9.75E-06		-9.17E-09	-1.05E-05		-1.05E-08	-1.02E-05		-1.16E-08	-1.02E-05		-1.25E-08	-1.02E-05		-1.19E-08	-1.02E-05		-1.07E-08	-1.02E-05
	-1.31E-08	-9.75E-06		-9.13E-09	-1.05E-05		-1.05E-08	-1.02E-05		-1.16E-08	-1.02E-05		-1.25E-08	-1.02E-05		-1.19E-08	-1.02E-05		-1.07E-08	-1.02E-05
	-1.30E-08	-9.75E-06		-9.15E-09	-1.05E-05		-1.05E-08	-1.02E-05		-1.16E-08	-1.02E-05		-1.25E-08	-1.02E-05		-1.19E-08	-1.02E-05		-1.07E-08	-1.02E-05
	-1.31E-08	-9.75E-06		-9.15E-09	-1.05E-05		-1.05E-08	-1.02E-05		-1.16E-08	-1.02E-05		-1.25E-08	-1.02E-05		-1.19E-08	-1.02E-05		-1.07E-08	-1.02E-05
	-1.31E-08	-9.75E-06		-9.15E-09	-1.05E-05		-1.05E-08	-1.02E-05		-1.16E-08	-1.02E-05		-1.25E-08	-1.02E-05		-1.19E-08	-1.02E-05		-1.07E-08	-1.02E-05
	-1.31E-08	-9.75E-06		-9.17E-09	-1.05E-05		-1.05E-08	-1.02E-05		-1.16E-08	-1.02E-05		-1.25E-08	-1.02E-05		-1.19E-08	-1.02E-05		-1.07E-08	-1.02E-05
	-1.31E-08	-9.75E-06		-9.15E-09	-1.05E-05		-1.05E-08	-1.02E-05		-1.16E-08	-1.02E-05		-1.25E-08	-1.02E-05		-1.19E-08	-1.02E-05		-1.07E-08	-1.02E-05
	-1.31E-08	-9.75E-06		-9.15E-09	-1.05E-05		-1.05E-08	-1.02E-05		-1.16E-08	-1.02E-05		-1.25E-08	-1.02E-05		-1.19E-08	-1.02E-05		-1.07E-08	-1.02E-05
	-1.30E-08	-9.75E-06		-9.15E-09	-1.05E-05		-1.05E-08	-1.02E-05		-1.16E-08	-1.02E-05		-1.25E-08	-1.02E-05		-1.19E-08	-1.02E-05		-1.07E-08	-1.02E-05
	-1.31E-08	-9.74E-06		-9.22E-09	-1.05E-05		-1.05E-08	-1.02E-05		-1.16E-08	-1.02E-05		-1.25E-08	-1.02E-05		-1.19E-08	-1.02E-05		-1.07E-08	-1.02E-05
	-1.31E-08	-9.74E-06		-9.20E-09	-1.05E-05		-1.05E-08	-1.02E-05		-1.16E-08	-1.02E-05		-1.25E-08	-1.02E-05		-1.19E-08	-1.02E-05		-1.08E-08	-1.02E-05
	-1.31E-08	-9.74E-06		-9.15E-09	-1.05E-05		-1.05E-08	-1.02E-05		-1.16E-08	-1.02E-05		-1.25E-08	-1.02E-05		-1.19E-08	-1.02E-05		-1.08E-08	-1.02E-05
	-1.30E-08	-9.74E-06		-9.13E-09	-1.05E-05		-1.05E-08	-1.02E-05		-1.16E-08	-1.02E-05		-1.25E-08	-1.02E-05		-1.19E-08	-1.02E-05		-1.07E-08	-1.02E-05
	-1.30E-08	-9.74E-06		-9.15E-09	-1.05E-05		-1.04E-08	-1.02E-05		-1.16E-08	-1.02E-05		-1.26E-08	-1.02E-05		-1.19E-08	-1.02E-05		-1.07E-08	-1.02E-05
	-1.31E-08	-9.74E-06		-9.15E-09	-1.05E-05		-1.04E-08	-1.02E-05		-1.16E-08	-1.02E-05		-1.25E-08	-1.02E-05		-1.19E-08	-1.02E-05		-1.07E-08	-1.02E-05
	-1.31E-08	-9.74E-06		-9.13E-09	-1.05E-05		-1.04E-08	-1.02E-05		-1.16E-08	-1.02E-05		-1.25E-08	-1.02E-05		-1.19E-08	-1.02E-05		-1.07E-08	-1.02E-05
	-1.31E-08	-9.74E-06		-9.15E-09	-1.05E-05		-1.04E-08	-1.02E-05		-1.16E-08	-1.02E-05		-1.25E-08	-1.02E-05		-1.19E-08	-1.02E-05		-1.08E-08	-1.02E-05
	-1.30E-08	-9.73E-06		-9.15E-09	-1.05E-05		-1.04E-08	-1.02E-05		-1.16E-08	-1.02E-05		-1.25E-08	-1.02E-05		-1.19E-08	-1.02E-05		-1.07E-08	-1.02E-05
	-1.31E-08	-9.73E-06		-9.15E-09	-1.05E-05		-1.04E-08	-1.02E-05		-1.16E-08	-1.02E-05		-1.25E-08	-1.02E-05		-1.19E-08	-1.02E-05		-1.07E-08	-1.02E-05
	-1.31E-08	-9.73E-06		-9.11E-09	-1.05E-05		-1.04E-08	-1.02E-05		-1.16E-08	-1.02E-05		-1.25E-08	-1.02E-05		-1.19E-08	-1.02E-05		-1.07E-08	-1.02E-05
	-1.30E-08	-9.73E-06		-9.13E-09	-1.05E-05		-1.04E-08	-1.02E-05		-1.16E-08	-1.02E-05		-1.25E-08	-1.02E-05		-1.19E-08	-1.02E-05		-1.07E-08	-1.02E-05
	-1.30E-08	-9.73E-06		-9.11E-09	-1.05E-05		-1.04E-08	-1.02E-05		-1.16E-08	-1.02E-05		-1.25E-08	-1.02E-05		-1.19E-08	-1.02E-05		-1.07E-08	-1.02E-05
	-1.30E-08	-9.73E-06		-9.11E-09	-1.05E-05		-1.04E-08	-1.02E-05		-1.16E-08	-1.02E-05		-1.25E-08	-1.02E-05		-1.19E-08	-1.02E-05		-1.07E-08	-1.02E-05
	-1.30E-08	-9.73E-06		-9.13E-09	-1.05E-05		-1.04E-08	-1.02E-05		-1.16E-08	-1.02E-05		-1.25E-08	-1.02E-05		-1.19E-08	-1.02E-05		-1.07E-08	-1.02E-05
	-1.31E-08	-9.73E-06		-9.13E-09	-1.05E-05		-1.04E-08	-1.02E-05		-1.16E-08	-1.02E-05		-1.25E-08	-1.02E-05		-1.19E-08	-1.02E-05		-1.07E-08	-1.02E-05
	-1.30E-08	-9.72E-06		-9.13E-09	-1.05E-05		-1.04E-08	-1.02E-05		-1.16E-08	-1.02E-05		-1.25E-08	-1.02E-05		-1.19E-08	-1.02E-05		-1.07E-08	-1.02E-05
	-1.31E-08	-9.72E-06		-9.09E-09	-1.05E-05		-1.04E-08	-1.02E-05		-1.16E-08	-1.02E-05		-1.25E-08	-1.02E-05		-1.19E-08	-1.02E-05		-1.07E-08	-1.02E-05
	-1.31E-08	-9.72E-06		-9.13E-09	-1.05E-05		-1.04E-08	-1.02E-05		-1.16E-08	-1.02E-05		-1.25E-08	-1.02E-05		-1.19E-08	-1.02E-05		-1.07E-08	-1.02E-05
	-1.30E-08	-9.72E-06		-9.11E-09	-1.05E-05		-1.04E-08	-1.02E-05		-1.16E-08	-1.02E-05		-1.25E-08	-1.02E-05		-1.19E-08	-1.02E-05		-1.07E-08	-1.02E-05
	-1.30E-08	-9.72E-06		-9.11E-09	-1.05E-05		-1.04E-08	-1.02E-05		-1.16E-08	-1.02E-05		-1.25E-08	-1.02E-05		-1.19E-08	-1.02E-05		-1.07E-08	-1.02E-05
	-1.30E-08	-9.72E-06		-9.13E-09	-1.05E-05		-1.04E-08	-1.02E-05		-1.16E-08	-1.02E-05		-1.25E-08	-1.02E-05		-1.19E-08	-1.02E-05		-1.08E-08	-1.02E-05
	-1.30E-08	-9.72E-06		-9.13E-09	-1.05E-05		-1.04E-08	-1.02E-05		-1.16E-08	-1.02E-05		-1.25E-08	-1.02E-05		-1.19E-08	-1.02E-05		-1.07E-08	-1.02E-05
	-1.30E-08	-9.72E-06		-9.13E-09	-1.05E-05		-1.04E-08	-1.02E-05		-1.16E-08	-1.02E-05		-1.25E-08	-1.02E-05		-1.19E-08	-1.02E-05		-1.07E-08	-1.02E-05
	-1.30E-08	-9.72E-06		-9.11E-09	-1.05E-05		-1.04E-08	-1.02E-05		-1.16E-08	-1.02E-05		-1.25E-08	-1.02E-05		-1.19E-08	-1.02E-05		-1.07E-08	-1.02E-05
	-1.30E-08	-9.71E-06		-9.09E-09	-1.05E-05		-1.04E-08	-1.02E-05		-1.16E-08	-1.02E-05		-1.25E-08	-1.02E-05		-1.19E-08	-1.02E-05		-1.07E-08	-1.02E-05
	-1.30E-08	-9.71E-06		-9.13E-09	-1.05E-05		-1.04E-08	-1.02E-05		-1.16E-08	-1.02E-05		-1.25E-08	-1.02E-05		-1.19E-08	-1.02E-05		-1.07E-08	-1.02E-05
	-1.30E-08	-9.71E-06		-9.11E-09	-1.05E-05		-1.03E-08	-1.02E-05		-1.16E-08	-1.02E-05		-1.26E-08	-1.02E-05		-1.19E-08	-1.02E-05		-1.07E-08	-1.02E-05
	-1.30E-08	-9.71E-06		-9.11E-09	-1.05E-05		-1.04E-08	-1.02E-05		-1.16E-08	-1.02E-05		-1.25E-08	-1.02E-05		-1.19E-08	-1.02E-05		-1.07E-08	-1.02E-05
	-1.30E-08	-9.71E-06		-9.11E-09	-1.05E-05		-1.04E-08	-1.02E-05		-1.16E-08	-1.02E-05		-1.25E-08	-1.02E-05		-1.19E-08	-1.02E-05		-1.07E-08	-1.02E-05
	-1.30E-08	-9.71E-06		-9.13E-09	-1.05E-05		-1.04E-08	-1.02E-05		-1.16E-08	-1.02E-05		-1.25E-08	-1.02E-05		-1.19E-08	-1.02E-05		-1.07E-08	-1.02E-05
	-1.30E-08	-9.71E-06		-9.13E-09	-1.05E-05		-1.04E-08	-1.02E-05		-1.16E-08	-1.02E-05		-1.25E-08	-1.02E-05		-1.18E-08	-1.02E-05		-1.07E-08	-1.02E-05
	-1.30E-08	-9.71E-06		-9.09E-09	-1.05E-05		-1.03E-08	-1.02E-05		-1.16E-08	-1.02E-05		-1.25E-08	-1.02E-05		-1.19E-08	-1.02E-05		-1.07E-08	-1.02E-05
	-1.30E-08	-9.70E-06		-9.09E-09	-1.05E-05		-1.04E-08	-1.02E-05		-1.16E-08	-1.02E-05		-1.26E-08	-1.02E-05		-1.19E-08	-1.02E-05		-1.07E-08	-1.02E-05
	-1.30E-08	-9.70E-06		-9.11E-09	-1.05E-05		-1.03E-08	-1.02E-05		-1.16E-08	-1.02E-05		-1.26E-08	-1.02E-05		-1.18E-08	-1.02E-05		-1.08E-08	-1.02E-05
	-1.30E-08	-9.70E-06		-9.09E-09	-1.05E-05		-1.04E-08	-1.02E-05		-1.16E-08	-1.02E-05		-1.25E-08	-1.02E-05		-1.19E-08	-1.02E-05		-1.07E-08	-1.02E-05
	-1.30E-08	-9.70E-06		-9.09E-09	-1.05E-05		-1.03E-08	-1.02E-05		-1.16E-08	-1.02E-05		-1.25E-08	-1.02E-05		-1.19E-08	-1.02E-05		-1.07E-08	-1.01E-05
	-1.30E-08	-9.70E-06		-9.11E-09	-1.04E-05		-1.04E-08	-1.02E-05		-1.16E-08	-1.02E-05		-1.25E-08	-1.02E-05		-1.19E-08	-1.02E-05		-1.07E-08	-1.01E-05
	-1.30E-08	-9.70E-06		-9.09E-09	-1.04E-05		-1.04E-08	-1.02E-05		-1.16E-08	-1.02E-05		-1.25E-08	-1.02E-05		-1.19E-08	-1.02E-05		-1.07E-08	-1.01E-05
	-1.30E-08	-9.70E-06		-9.11E-09	-1.04E-05		-1.04E-08	-1.02E-05		-1.16E-08	-1.02E-05		-1.25E-08	-1.02E-05		-1.19E-08	-1.02E-05		-1.07E-08	-1.01E-05
	-1.30E-08	-9.70E-06		-9.11E-09	-1.04E-05		-1.03E-08	-1.01E-05		-1.16E-08	-1.01E-05		-1.25E-08	-1.02E-05		-1.19E-08	-1.02E-05		-1.07E-08	-1.01E-05
	-1.30E-08	-9.70E-06		-9.11E-09	-1.04E-05		-1.04E-08	-1.01E-05		-1.16E-08	-1.01E-05		-1.25E-08	-1.02E-05		-1.19E-08	-1.01E-05		-1.07E-08	-1.01E-05
	-1.30E-08	-9.69E-06		-9.11E-09	-1.04E-05		-1.03E-08	-1.01E-05		-1.16E-08	-1.01E-05		-1.25E-08	-1.02E-05		-1.19E-08	-1.01E-05		-1.07E-08	-1.01E-05
	-1.30E-08	-9.69E-06		-9.09E-09	-1.04E-05		-1.04E-08	-1.01E-05		-1.16E-08	-1.01E-05		-1.25E-08	-1.01E-05		-1.19E-08	-1.01E-05		-1.07E-08	-1.01E-05
	-1.30E-08	-9.69E-06		-9.11E-09	-1.04E-05		-1.04E-08	-1.01E-05		-1.16E-08	-1.01E-05		-1.25E-08	-1.01E-05		-1.19E-08	-1.01E-05		-1.07E-08	-1.01E-05
	-1.30E-08	-9.69E-06		-9.11E-09	-1.04E-05		-1.04E-08	-1.01E-05		-1.16E-08	-1.01E-05		-1.25E-08	-1.01E-05		-1.19E-08	-1.01E-05		-1.07E-08	-1.01E-05
	-1.30E-08	-9.69E-06		-9.13E-09	-1.04E-05		-1.03E-08	-1.01E-05		-1.16E-08	-1.01E-05		-1.25E-08	-1.01E-05		-1.18E-08	-1.01E-05		-1.07E-08	-1.01E-05
	-1.30E-08	-9.69E-06		-9.11E-09	-1.04E-05		-1.03E-08	-1.01E-05		-1.16E-08	-1.01E-05		-1.25E-08	-1.01E-05		-1.19E-08	-1.01E-05		-1.07E-08	-1.01E-05
	-1.30E-08	-9.69E-06		-9.11E-09	-1.04E-05		-1.04E-08	-1.01E-05		-1.16E-08	-1.01E-05		-1.25E-08	-1.01E-05		-1.18E-08	-1.01E-05		-1.07E-08	-1.01E-05
	-1.30E-08	-9.69E-06		-9.09E-09	-1.04E-05		-1.03E-08	-1.01E-05		-1.16E-08	-1.01E-05		-1.25E-08	-1.01E-05		-1.19E-08	-1.01E-05		-1.07E-08	-1.01E-05
	-1.30E-08	-9.68E-06		-9.13E-09	-1.04E-05		-1.03E-08	-1.01E-05		-1.16E-08	-1.01E-05		-1.25E-08	-1.01E-05		-1.19E-08	-1.01E-05		-1.07E-08	-1.01E-05
	-1.30E-08	-9.68E-06		-9.11E-09	-1.04E-05		-1.03E-08	-1.01E-05		-1.16E-08	-1.01E-05		-1.25E-08	-1.01E-05		-1.18E-08	-1.01E-05		-1.07E-08	-1.01E-05
	-1.30E-08	-9.68E-06		-9.11E-09	-1.04E-05		-1.04E-08	-1.01E-05		-1.16E-08	-1.01E-05		-1.25E-08	-1.01E-05		-1.19E-08	-1.01E-05		-1.07E-08	-1.01E-05
	-1.30E-08	-9.68E-06		-9.13E-09	-1.04E-05		-1.03E-08	-1.01E-05		-1.16E-08	-1.01E-05		-1.25E-08	-1.01E-05		-1.18E-08	-1.01E-05		-1.07E-08	-1.01E-05
	-1.30E-08	-9.68E-06		-9.11E-09	-1.04E-05		-1.03E-08	-1.01E-05		-1.16E-08	-1.01E-05		-1.25E-08	-1.01E-05		-1.19E-08	-1.01E-05		-1.07E-08	-1.01E-05
	-1.30E-08	-9.68E-06		-9.13E-09	-1.04E-05		-1.03E-08	-1.01E-05		-1.16E-08	-1.01E-05		-1.25E-08	-1.01E-05		-1.18E-08	-1.01E-05		-1.07E-08	-1.01E-05
	-1.30E-08	-9.68E-06		-9.11E-09	-1.04E-05		-1.03E-08	-1.01E-05		-1.16E-08	-1.01E-05		-1.26E-08	-1.01E-05		-1.18E-08	-1.01E-05		-1.07E-08	-1.01E-05
	-1.30E-08	-9.68E-06		-9.11E-09	-1.04E-05		-1.03E-08	-1.01E-05		-1.16E-08	-1.01E-05		-1.25E-08	-1.01E-05		-1.19E-08	-1.01E-05		-1.07E-08	-1.01E-05
	-1.30E-08	-9.67E-06		-9.13E-09	-1.04E-05		-1.03E-08	-1.01E-05		-1.16E-08	-1.01E-05		-1.25E-08	-1.01E-05		-1.19E-08	-1.01E-05		-1.07E-08	-1.01E-05
	-1.30E-08	-9.67E-06		-9.13E-09	-1.04E-05		-1.03E-08	-1.01E-05		-1.16E-08	-1.01E-05		-1.25E-08	-1.01E-05		-1.18E-08	-1.01E-05		-1.07E-08	-1.01E-05
	-1.30E-08	-9.67E-06		-9.13E-09	-1.04E-05		-1.03E-08	-1.01E-05		-1.16E-08	-1.01E-05		-1.25E-08	-1.01E-05		-1.18E-08	-1.01E-05		-1.07E-08	-1.01E-05
	-1.30E-08	-9.67E-06		-9.13E-09	-1.04E-05		-1.03E-08	-1.01E-05		-1.16E-08	-1.01E-05		-1.25E-08	-1.01E-05		-1.18E-08	-1.01E-05		-1.07E-08	-1.01E-05
	-1.30E-08	-9.67E-06		-9.13E-09	-1.04E-05		-1.03E-08	-1.01E-05		-1.16E-08	-1.01E-05		-1.25E-08	-1.01E-05		-1.18E-08	-1.01E-05		-1.07E-08	-1.01E-05
	-1.30E-08	-9.67E-06		-9.13E-09	-1.04E-05		-1.03E-08	-1.01E-05		-1.16E-08	-1.01E-05		-1.25E-08	-1.01E-05		-1.19E-08	-1.01E-05		-1.07E-08	-1.01E-05
	-1.30E-08	-9.67E-06		-9.13E-09	-1.04E-05		-1.03E-08	-1.01E-05		-1.16E-08	-1.01E-05		-1.25E-08	-1.01E-05		-1.18E-08	-1.01E-05		-1.07E-08	-1.01E-05
	-1.30E-08	-9.67E-06		-9.15E-09	-1.04E-05		-1.03E-08	-1.01E-05		-1.16E-08	-1.01E-05		-1.25E-08	-1.01E-05		-1.19E-08	-1.01E-05		-1.07E-08	-1.01E-05
	-1.30E-08	-9.67E-06		-9.15E-09	-1.04E-05		-1.03E-08	-1.01E-05		-1.16E-08	-1.01E-05		-1.25E-08	-1.01E-05		-1.18E-08	-1.01E-05		-1.07E-08	-1.01E-05
	-1.30E-08	-9.66E-06		-9.13E-09	-1.04E-05		-1.03E-08	-1.01E-05		-1.16E-08	-1.01E-05		-1.25E-08	-1.01E-05		-1.18E-08	-1.01E-05		-1.07E-08	-1.01E-05
	-1.30E-08	-9.66E-06		-9.15E-09	-1.04E-05		-1.03E-08	-1.01E-05		-1.16E-08	-1.01E-05		-1.25E-08	-1.01E-05		-1.18E-08	-1.01E-05		-1.07E-08	-1.01E-05
	-1.30E-08	-9.66E-06		-9.13E-09	-1.04E-05		-1.03E-08	-1.01E-05		-1.16E-08	-1.01E-05		-1.25E-08	-1.01E-05		-1.18E-08	-1.01E-05		-1.07E-08	-1.01E-05
	-1.30E-08	-9.66E-06		-9.13E-09	-1.04E-05		-1.03E-08	-1.01E-05		-1.16E-08	-1.01E-05		-1.25E-08	-1.01E-05		-1.19E-08	-1.01E-05		-1.07E-08	-1.01E-05
	-1.30E-08	-9.66E-06		-9.09E-09	-1.04E-05		-1.03E-08	-1.01E-05		-1.16E-08	-1.01E-05		-1.25E-08	-1.01E-05		-1.19E-08	-1.01E-05		-1.07E-08	-1.01E-05
	-1.30E-08	-9.66E-06		-9.13E-09	-1.04E-05		-1.03E-08	-1.01E-05		-1.16E-08	-1.01E-05		-1.25E-08	-1.01E-05		-1.19E-08	-1.01E-05		-1.07E-08	-1.01E-05
	-1.30E-08	-9.66E-06		-9.09E-09	-1.04E-05		-1.03E-08	-1.01E-05		-1.16E-08	-1.01E-05		-1.25E-08	-1.01E-05		-1.19E-08	-1.01E-05		-1.07E-08	-1.01E-05
	-1.30E-08	-9.66E-06		-9.13E-09	-1.04E-05		-1.04E-08	-1.01E-05		-1.16E-08	-1.01E-05		-1.25E-08	-1.01E-05		-1.18E-08	-1.01E-05		-1.07E-08	-1.01E-05
	-1.30E-08	-9.65E-06		-9.11E-09	-1.04E-05		-1.03E-08	-1.01E-05		-1.16E-08	-1.01E-05		-1.25E-08	-1.01E-05		-1.19E-08	-1.01E-05		-1.07E-08	-1.01E-05
	-1.30E-08	-9.65E-06		-9.11E-09	-1.04E-05		-1.04E-08	-1.01E-05		-1.16E-08	-1.01E-05		-1.25E-08	-1.01E-05		-1.19E-08	-1.01E-05		-1.07E-08	-1.01E-05
	-1.30E-08	-9.65E-06		-9.11E-09	-1.04E-05		-1.03E-08	-1.01E-05		-1.16E-08	-1.01E-05		-1.25E-08	-1.01E-05		-1.18E-08	-1.01E-05		-1.07E-08	-1.01E-05
	-1.30E-08	-9.65E-06		-9.15E-09	-1.04E-05		-1.03E-08	-1.01E-05		-1.16E-08	-1.01E-05		-1.25E-08	-1.01E-05		-1.19E-08	-1.01E-05		-1.07E-08	-1.01E-05
	-1.30E-08	-9.65E-06		-9.13E-09	-1.04E-05		-1.04E-08	-1.01E-05		-1.16E-08	-1.01E-05		-1.25E-08	-1.01E-05		-1.19E-08	-1.01E-05		-1.07E-08	-1.01E-05
	-1.30E-08	-9.65E-06		-9.15E-09	-1.04E-05		-1.03E-08	-1.01E-05		-1.16E-08	-1.01E-05		-1.25E-08	-1.01E-05		-1.19E-08	-1.01E-05		-1.07E-08	-1.01E-05
	-1.30E-08	-9.65E-06		-9.11E-09	-1.04E-05		-1.03E-08	-1.01E-05		-1.16E-08	-1.01E-05		-1.25E-08	-1.01E-05		-1.19E-08	-1.01E-05		-1.07E-08	-1.01E-05
	-1.30E-08	-9.65E-06		-9.11E-09	-1.04E-05		-1.04E-08	-1.01E-05		-1.16E-08	-1.01E-05		-1.25E-08	-1.01E-05		-1.18E-08	-1.01E-05		-1.07E-08	-1.01E-05
	-1.30E-08	-9.64E-06		-9.15E-09	-1.04E-05		-1.03E-08	-1.01E-05		-1.16E-08	-1.01E-05		-1.25E-08	-1.01E-05		-1.19E-08	-1.01E-05		-1.07E-08	-1.01E-05
	-1.30E-08	-9.64E-06		-9.13E-09	-1.04E-05		-1.03E-08	-1.01E-05		-1.16E-08	-1.01E-05		-1.25E-08	-1.01E-05		-1.18E-08	-1.01E-05		-1.07E-08	-1.01E-05
	-1.30E-08	-9.64E-06		-9.11E-09	-1.04E-05		-1.03E-08	-1.01E-05		-1.16E-08	-1.01E-05		-1.25E-08	-1.01E-05		-1.19E-08	-1.01E-05		-1.07E-08	-1.01E-05
	-1.30E-08	-9.64E-06		-9.11E-09	-1.04E-05		-1.03E-08	-1.01E-05		-1.16E-08	-1.01E-05		-1.25E-08	-1.01E-05		-1.19E-08	-1.01E-05		-1.07E-08	-1.01E-05
	-1.30E-08	-9.64E-06		-9.07E-09	-1.04E-05		-1.03E-08	-1.01E-05		-1.16E-08	-1.01E-05		-1.25E-08	-1.01E-05		-1.18E-08	-1.01E-05		-1.07E-08	-1.01E-05
	-1.29E-08	-9.64E-06		-9.11E-09	-1.04E-05		-1.03E-08	-1.01E-05		-1.16E-08	-1.01E-05		-1.25E-08	-1.01E-05		-1.18E-08	-1.01E-05		-1.07E-08	-1.01E-05
	-1.30E-08	-9.64E-06		-9.11E-09	-1.04E-05		-1.03E-08	-1.01E-05		-1.16E-08	-1.01E-05		-1.25E-08	-1.01E-05		-1.18E-08	-1.01E-05		-1.07E-08	-1.01E-05
	-1.30E-08	-9.64E-06		-9.11E-09	-1.04E-05		-1.03E-08	-1.01E-05		-1.16E-08	-1.01E-05		-1.25E-08	-1.01E-05		-1.19E-08	-1.01E-05		-1.07E-08	-1.01E-05
	-1.30E-08	-9.64E-06		-9.13E-09	-1.04E-05		-1.03E-08	-1.01E-05		-1.16E-08	-1.01E-05		-1.25E-08	-1.01E-05		-1.18E-08	-1.01E-05		-1.07E-08	-1.01E-05
	-1.30E-08	-9.63E-06		-9.11E-09	-1.04E-05		-1.03E-08	-1.01E-05		-1.16E-08	-1.01E-05		-1.25E-08	-1.01E-05		-1.19E-08	-1.01E-05		-1.07E-08	-1.01E-05
	-1.30E-08	-9.63E-06		-9.09E-09	-1.04E-05		-1.03E-08	-1.01E-05		-1.16E-08	-1.01E-05		-1.25E-08	-1.01E-05		-1.19E-08	-1.01E-05		-1.07E-08	-1.01E-05
	-1.30E-08	-9.63E-06		-9.11E-09	-1.04E-05		-1.03E-08	-1.01E-05		-1.16E-08	-1.01E-05		-1.25E-08	-1.01E-05		-1.19E-08	-1.01E-05		-1.07E-08	-1.01E-05
	-1.30E-08	-9.63E-06		-9.09E-09	-1.04E-05		-1.03E-08	-1.01E-05		-1.16E-08	-1.01E-05		-1.25E-08	-1.01E-05		-1.19E-08	-1.01E-05		-1.07E-08	-1.01E-05
	-1.30E-08	-9.63E-06		-9.09E-09	-1.04E-05		-1.03E-08	-1.01E-05		-1.16E-08	-1.01E-05		-1.25E-08	-1.01E-05		-1.19E-08	-1.01E-05		-1.07E-08	-1.01E-05
	-1.30E-08	-9.63E-06		-9.07E-09	-1.04E-05		-1.03E-08	-1.01E-05		-1.16E-08	-1.01E-05		-1.25E-08	-1.01E-05		-1.19E-08	-1.01E-05		-1.07E-08	-1.01E-05
	-1.30E-08	-9.63E-06		-9.07E-09	-1.04E-05		-1.03E-08	-1.01E-05		-1.16E-08	-1.01E-05		-1.25E-08	-1.01E-05		-1.19E-08	-1.01E-05		-1.07E-08	-1.01E-05
	-1.29E-08	-9.63E-06		-9.09E-09	-1.04E-05		-1.03E-08	-1.01E-05		-1.16E-08	-1.01E-05		-1.25E-08	-1.01E-05		-1.18E-08	-1.01E-05		-1.07E-08	-1.01E-05
	-1.29E-08	-9.62E-06		-9.07E-09	-1.04E-05		-1.03E-08	-1.01E-05		-1.16E-08	-1.01E-05		-1.25E-08	-1.01E-05		-1.19E-08	-1.01E-05		-1.07E-08	-1.01E-05
	-1.29E-08	-9.62E-06		-9.09E-09	-1.04E-05		-1.03E-08	-1.01E-05		-1.16E-08	-1.01E-05		-1.26E-08	-1.01E-05		-1.19E-08	-1.01E-05		-1.07E-08	-1.01E-05
	-1.29E-08	-9.62E-06		-9.07E-09	-1.04E-05		-1.03E-08	-1.01E-05		-1.16E-08	-1.01E-05		-1.25E-08	-1.01E-05		-1.18E-08	-1.01E-05		-1.07E-08	-1.01E-05
	-1.30E-08	-9.62E-06		-9.09E-09	-1.04E-05		-1.03E-08	-1.01E-05		-1.16E-08	-1.01E-05		-1.25E-08	-1.01E-05		-1.19E-08	-1.01E-05		-1.07E-08	-1.01E-05
	-1.29E-08	-9.62E-06		-9.11E-09	-1.04E-05		-1.03E-08	-1.01E-05		-1.15E-08	-1.01E-05		-1.25E-08	-1.01E-05		-1.19E-08	-1.01E-05		-1.07E-08	-1.01E-05
	-1.29E-08	-9.62E-06		-9.09E-09	-1.04E-05		-1.03E-08	-1.01E-05		-1.15E-08	-1.01E-05		-1.25E-08	-1.01E-05		-1.19E-08	-1.01E-05		-1.07E-08	-1.01E-05
	-1.29E-08	-9.62E-06		-9.09E-09	-1.04E-05		-1.03E-08	-1.01E-05		-1.15E-08	-1.01E-05		-1.25E-08	-1.01E-05		-1.18E-08	-1.01E-05		-1.06E-08	-1.01E-05
	-1.29E-08	-9.62E-06		-9.11E-09	-1.04E-05		-1.03E-08	-1.01E-05		-1.16E-08	-1.01E-05		-1.25E-08	-1.01E-05		-1.19E-08	-1.01E-05		-1.07E-08	-1.01E-05
	-1.29E-08	-9.61E-06		-9.09E-09	-1.04E-05		-1.03E-08	-1.01E-05		-1.15E-08	-1.01E-05		-1.25E-08	-1.01E-05		-1.18E-08	-1.01E-05		-1.07E-08	-1.01E-05
	-1.29E-08	-9.61E-06		-9.11E-09	-1.04E-05		-1.03E-08	-1.01E-05		-1.15E-08	-1.01E-05		-1.25E-08	-1.01E-05		-1.18E-08	-1.01E-05		-1.06E-08	-1.01E-05
	-1.29E-08	-9.61E-06		-9.13E-09	-1.04E-05		-1.02E-08	-1.01E-05		-1.15E-08	-1.01E-05		-1.25E-08	-1.01E-05		-1.19E-08	-1.01E-05		-1.07E-08	-1.01E-05
	-1.29E-08	-9.61E-06		-9.07E-09	-1.04E-05		-1.02E-08	-1.01E-05		-1.16E-08	-1.01E-05		-1.25E-08	-1.01E-05		-1.18E-08	-1.01E-05		-1.07E-08	-1.01E-05
	-1.29E-08	-9.61E-06		-9.09E-09	-1.04E-05		-1.02E-08	-1.01E-05		-1.16E-08	-1.01E-05		-1.25E-08	-1.01E-05		-1.19E-08	-1.01E-05		-1.07E-08	-1.01E-05
	-1.29E-08	-9.61E-06		-9.09E-09	-1.04E-05		-1.02E-08	-1.01E-05		-1.15E-08	-1.01E-05		-1.25E-08	-1.01E-05		-1.19E-08	-1.01E-05		-1.07E-08	-1.01E-05
	-1.29E-08	-9.61E-06		-9.03E-09	-1.04E-05		-1.03E-08	-1.01E-05		-1.16E-08	-1.01E-05		-1.25E-08	-1.01E-05		-1.19E-08	-1.01E-05		-1.06E-08	-1.01E-05
	-1.30E-08	-9.61E-06		-9.05E-09	-1.04E-05		-1.02E-08	-1.01E-05		-1.15E-08	-1.01E-05		-1.25E-08	-1.01E-05		-1.19E-08	-1.01E-05		-1.06E-08	-1.01E-05
	-1.30E-08	-9.61E-06		-9.05E-09	-1.03E-05		-1.02E-08	-1.01E-05		-1.15E-08	-1.01E-05		-1.25E-08	-1.01E-05		-1.19E-08	-1.01E-05		-1.07E-08	-1.01E-05
	-1.29E-08	-9.60E-06		-9.09E-09	-1.03E-05		-1.03E-08	-1.01E-05		-1.15E-08	-1.01E-05		-1.25E-08	-1.01E-05		-1.19E-08	-1.01E-05		-1.07E-08	-1.01E-05
	-1.29E-08	-9.60E-06		-9.05E-09	-1.03E-05		-1.02E-08	-1.01E-05		-1.15E-08	-1.01E-05		-1.25E-08	-1.01E-05		-1.18E-08	-1.01E-05		-1.07E-08	-1.01E-05
	-1.30E-08	-9.60E-06		-9.07E-09	-1.03E-05		-1.02E-08	-1.01E-05		-1.16E-08	-1.01E-05		-1.25E-08	-1.01E-05		-1.18E-08	-1.01E-05		-1.07E-08	-1.01E-05
	-1.30E-08	-9.60E-06		-9.07E-09	-1.03E-05		-1.02E-08	-1.01E-05		-1.16E-08	-1.01E-05		-1.25E-08	-1.01E-05		-1.18E-08	-1.01E-05		-1.07E-08	-1.01E-05
	-1.30E-08	-9.60E-06		-9.09E-09	-1.03E-05		-1.02E-08	-1.01E-05		-1.16E-08	-1.01E-05		-1.25E-08	-1.01E-05		-1.18E-08	-1.01E-05		-1.07E-08	-1.00E-05
	-1.30E-08	-9.60E-06		-9.07E-09	-1.03E-05		-1.02E-08	-1.01E-05		-1.16E-08	-1.01E-05		-1.25E-08	-1.01E-05		-1.19E-08	-1.01E-05		-1.07E-08	-1.00E-05
	-1.30E-08	-9.60E-06		-9.05E-09	-1.03E-05		-1.02E-08	-1.01E-05		-1.16E-08	-1.01E-05		-1.25E-08	-1.01E-05		-1.18E-08	-1.01E-05		-1.06E-08	-1.00E-05
	-1.30E-08	-9.60E-06		-9.03E-09	-1.03E-05		-1.02E-08	-1.00E-05		-1.16E-08	-1.00E-05		-1.25E-08	-1.01E-05		-1.18E-08	-1.01E-05		-1.06E-08	-1.00E-05
	-1.29E-08	-9.59E-06		-9.05E-09	-1.03E-05		-1.01E-08	-1.00E-05		-1.15E-08	-1.00E-05		-1.25E-08	-1.01E-05		-1.18E-08	-1.01E-05		-1.06E-08	-1.00E-05
	-1.29E-08	-9.59E-06		-9.03E-09	-1.03E-05		-1.02E-08	-1.00E-05		-1.15E-08	-1.00E-05		-1.25E-08	-1.01E-05		-1.18E-08	-1.00E-05		-1.07E-08	-1.00E-05
	-1.29E-08	-9.59E-06		-9.09E-09	-1.03E-05		-1.02E-08	-1.00E-05		-1.15E-08	-1.00E-05		-1.25E-08	-1.00E-05		-1.18E-08	-1.00E-05		-1.07E-08	-1.00E-05
	-1.29E-08	-9.59E-06		-9.05E-09	-1.03E-05		-1.02E-08	-1.00E-05		-1.15E-08	-1.00E-05		-1.25E-08	-1.00E-05		-1.19E-08	-1.00E-05		-1.07E-08	-1.00E-05
	-1.29E-08	-9.59E-06		-9.07E-09	-1.03E-05		-1.02E-08	-1.00E-05		-1.15E-08	-1.00E-05		-1.25E-08	-1.00E-05		-1.18E-08	-1.00E-05		-1.07E-08	-1.00E-05
	-1.30E-08	-9.59E-06		-9.05E-09	-1.03E-05		-1.02E-08	-1.00E-05		-1.16E-08	-1.00E-05		-1.25E-08	-1.00E-05		-1.18E-08	-1.00E-05		-1.06E-08	-1.00E-05
	-1.30E-08	-9.59E-06		-9.05E-09	-1.03E-05		-1.02E-08	-1.00E-05		-1.16E-08	-1.00E-05		-1.25E-08	-1.00E-05		-1.18E-08	-1.00E-05		-1.07E-08	-1.00E-05
	-1.30E-08	-9.59E-06		-9.03E-09	-1.03E-05		-1.02E-08	-1.00E-05		-1.16E-08	-1.00E-05		-1.25E-08	-1.00E-05		-1.18E-08	-1.00E-05		-1.07E-08	-1.00E-05
	-1.30E-08	-9.58E-06		-9.05E-09	-1.03E-05		-1.02E-08	-1.00E-05		-1.16E-08	-1.00E-05		-1.25E-08	-1.00E-05		-1.18E-08	-1.00E-05		-1.07E-08	-1.00E-05
	-1.29E-08	-9.58E-06		-9.07E-09	-1.03E-05		-1.02E-08	-1.00E-05		-1.16E-08	-1.00E-05		-1.25E-08	-1.00E-05		-1.18E-08	-1.00E-05		-1.07E-08	-1.00E-05
	-1.30E-08	-9.58E-06		-9.03E-09	-1.03E-05		-1.02E-08	-1.00E-05		-1.16E-08	-1.00E-05		-1.25E-08	-1.00E-05		-1.18E-08	-1.00E-05		-1.07E-08	-1.00E-05
	-1.30E-08	-9.58E-06		-9.01E-09	-1.03E-05		-1.02E-08	-1.00E-05		-1.16E-08	-1.00E-05		-1.25E-08	-1.00E-05		-1.18E-08	-1.00E-05		-1.07E-08	-1.00E-05
	-1.29E-08	-9.58E-06		-9.05E-09	-1.03E-05		-1.02E-08	-1.00E-05		-1.15E-08	-1.00E-05		-1.25E-08	-1.00E-05		-1.19E-08	-1.00E-05		-1.07E-08	-1.00E-05
	-1.30E-08	-9.58E-06		-9.03E-09	-1.03E-05		-1.02E-08	-1.00E-05		-1.15E-08	-1.00E-05		-1.25E-08	-1.00E-05		-1.18E-08	-1.00E-05		-1.07E-08	-1.00E-05
	-1.30E-08	-9.58E-06		-9.03E-09	-1.03E-05		-1.02E-08	-1.00E-05		-1.16E-08	-1.00E-05		-1.25E-08	-1.00E-05		-1.18E-08	-1.00E-05		-1.07E-08	-1.00E-05
	-1.30E-08	-9.58E-06		-9.07E-09	-1.03E-05		-1.02E-08	-1.00E-05		-1.16E-08	-1.00E-05		-1.25E-08	-1.00E-05		-1.18E-08	-1.00E-05		-1.07E-08	-1.00E-05
	-1.30E-08	-9.57E-06		-9.05E-09	-1.03E-05		-1.02E-08	-1.00E-05		-1.15E-08	-1.00E-05		-1.25E-08	-1.00E-05		-1.18E-08	-1.00E-05		-1.06E-08	-1.00E-05
	-1.29E-08	-9.57E-06		-9.05E-09	-1.03E-05		-1.01E-08	-1.00E-05		-1.15E-08	-1.00E-05		-1.25E-08	-1.00E-05		-1.18E-08	-1.00E-05		-1.07E-08	-1.00E-05
	-1.30E-08	-9.57E-06		-9.03E-09	-1.03E-05		-1.02E-08	-1.00E-05		-1.16E-08	-1.00E-05		-1.25E-08	-1.00E-05		-1.18E-08	-1.00E-05		-1.06E-08	-1.00E-05
	-1.30E-08	-9.57E-06		-9.03E-09	-1.03E-05		-1.02E-08	-1.00E-05		-1.16E-08	-1.00E-05		-1.25E-08	-1.00E-05		-1.18E-08	-1.00E-05		-1.07E-08	-1.00E-05
	-1.30E-08	-9.57E-06		-9.05E-09	-1.03E-05		-1.02E-08	-1.00E-05		-1.15E-08	-1.00E-05		-1.26E-08	-1.00E-05		-1.18E-08	-1.00E-05		-1.07E-08	-1.00E-05
	-1.30E-08	-9.57E-06		-9.05E-09	-1.03E-05		-1.02E-08	-1.00E-05		-1.16E-08	-1.00E-05		-1.25E-08	-1.00E-05		-1.18E-08	-1.00E-05		-1.07E-08	-1.00E-05
	-1.30E-08	-9.57E-06		-9.05E-09	-1.03E-05		-1.02E-08	-1.00E-05		-1.16E-08	-1.00E-05		-1.25E-08	-1.00E-05		-1.18E-08	-1.00E-05		-1.07E-08	-1.00E-05
	-1.30E-08	-9.57E-06		-9.03E-09	-1.03E-05		-1.02E-08	-1.00E-05		-1.16E-08	-1.00E-05		-1.25E-08	-1.00E-05		-1.18E-08	-1.00E-05		-1.07E-08	-1.00E-05
	-1.30E-08	-9.57E-06		-9.01E-09	-1.03E-05		-1.02E-08	-1.00E-05		-1.15E-08	-1.00E-05		-1.25E-08	-1.00E-05		-1.18E-08	-1.00E-05		-1.07E-08	-1.00E-05
	-1.29E-08	-9.56E-06		-9.03E-09	-1.03E-05		-1.02E-08	-1.00E-05		-1.16E-08	-1.00E-05		-1.25E-08	-1.00E-05		-1.18E-08	-1.00E-05		-1.07E-08	-1.00E-05
	-1.29E-08	-9.56E-06		-9.05E-09	-1.03E-05		-1.02E-08	-1.00E-05		-1.16E-08	-1.00E-05		-1.25E-08	-1.00E-05		-1.18E-08	-1.00E-05		-1.07E-08	-1.00E-05
	-1.29E-08	-9.56E-06		-9.03E-09	-1.03E-05		-1.02E-08	-1.00E-05		-1.16E-08	-1.00E-05		-1.25E-08	-1.00E-05		-1.18E-08	-1.00E-05		-1.07E-08	-1.00E-05
	-1.29E-08	-9.56E-06		-8.99E-09	-1.03E-05		-1.02E-08	-1.00E-05		-1.16E-08	-1.00E-05		-1.25E-08	-1.00E-05		-1.18E-08	-1.00E-05		-1.07E-08	-1.00E-05
	-1.29E-08	-9.56E-06		-9.01E-09	-1.03E-05		-1.02E-08	-1.00E-05		-1.16E-08	-1.00E-05		-1.25E-08	-1.00E-05		-1.18E-08	-1.00E-05		-1.07E-08	-1.00E-05
	-1.29E-08	-9.56E-06		-9.03E-09	-1.03E-05		-1.02E-08	-1.00E-05		-1.16E-08	-1.00E-05		-1.25E-08	-1.00E-05		-1.18E-08	-1.00E-05		-1.07E-08	-1.00E-05
	-1.29E-08	-9.56E-06		-9.03E-09	-1.03E-05		-1.02E-08	-1.00E-05		-1.16E-08	-1.00E-05		-1.25E-08	-1.00E-05		-1.18E-08	-1.00E-05		-1.07E-08	-1.00E-05
	-1.30E-08	-9.56E-06		-9.01E-09	-1.03E-05		-1.02E-08	-1.00E-05		-1.16E-08	-1.00E-05		-1.25E-08	-1.00E-05		-1.18E-08	-1.00E-05		-1.07E-08	-1.00E-05
	-1.30E-08	-9.55E-06		-9.01E-09	-1.03E-05		-1.02E-08	-1.00E-05		-1.16E-08	-1.00E-05		-1.25E-08	-1.00E-05		-1.18E-08	-1.00E-05		-1.07E-08	-1.00E-05
	-1.29E-08	-9.55E-06		-8.99E-09	-1.03E-05		-1.02E-08	-1.00E-05		-1.16E-08	-1.00E-05		-1.25E-08	-1.00E-05		-1.18E-08	-1.00E-05		-1.07E-08	-1.00E-05
	-1.29E-08	-9.55E-06		-9.01E-09	-1.03E-05		-1.02E-08	-1.00E-05		-1.16E-08	-1.00E-05		-1.25E-08	-1.00E-05		-1.18E-08	-1.00E-05		-1.07E-08	-1.00E-05
	-1.30E-08	-9.55E-06		-9.01E-09	-1.03E-05		-1.02E-08	-1.00E-05		-1.16E-08	-1.00E-05		-1.25E-08	-1.00E-05		-1.18E-08	-1.00E-05		-1.07E-08	-1.00E-05
	-1.29E-08	-9.55E-06		-8.99E-09	-1.03E-05		-1.02E-08	-1.00E-05		-1.16E-08	-1.00E-05		-1.25E-08	-1.00E-05		-1.18E-08	-1.00E-05		-1.07E-08	-1.00E-05
	-1.30E-08	-9.55E-06		-9.03E-09	-1.03E-05		-1.02E-08	-1.00E-05		-1.16E-08	-1.00E-05		-1.25E-08	-1.00E-05		-1.18E-08	-1.00E-05		-1.07E-08	-1.00E-05
	-1.29E-08	-9.55E-06		-9.01E-09	-1.03E-05		-1.02E-08	-1.00E-05		-1.16E-08	-1.00E-05		-1.25E-08	-1.00E-05		-1.18E-08	-1.00E-05		-1.07E-08	-1.00E-05
	-1.29E-08	-9.55E-06		-8.99E-09	-1.03E-05		-1.02E-08	-1.00E-05		-1.15E-08	-1.00E-05		-1.25E-08	-1.00E-05		-1.18E-08	-1.00E-05		-1.07E-08	-1.00E-05
	-1.30E-08	-9.54E-06		-8.97E-09	-1.03E-05		-1.02E-08	-1.00E-05		-1.15E-08	-1.00E-05		-1.25E-08	-1.00E-05		-1.18E-08	-1.00E-05		-1.07E-08	-1.00E-05
	-1.29E-08	-9.54E-06		-8.99E-09	-1.03E-05		-1.02E-08	-1.00E-05		-1.16E-08	-1.00E-05		-1.25E-08	-1.00E-05		-1.18E-08	-1.00E-05		-1.06E-08	-9.99E-06
	-1.29E-08	-9.54E-06		-9.01E-09	-1.03E-05		-1.02E-08	-1.00E-05		-1.16E-08	-1.00E-05		-1.25E-08	-1.00E-05		-1.18E-08	-1.00E-05		-1.06E-08	-9.99E-06
	-1.29E-08	-9.54E-06		-9.01E-09	-1.03E-05		-1.02E-08	-1.00E-05		-1.16E-08	-1.00E-05		-1.25E-08	-1.00E-05		-1.18E-08	-1.00E-05		-1.07E-08	-9.99E-06
	-1.29E-08	-9.54E-06		-9.01E-09	-1.03E-05		-1.02E-08	-9.99E-06		-1.16E-08	-9.99E-06		-1.25E-08	-1.00E-05		-1.18E-08	-1.00E-05		-1.07E-08	-9.99E-06
	-1.29E-08	-9.54E-06		-8.99E-09	-1.03E-05		-1.02E-08	-9.99E-06		-1.16E-08	-9.99E-06		-1.25E-08	-1.00E-05		-1.18E-08	-1.00E-05		-1.06E-08	-9.99E-06
	-1.29E-08	-9.54E-06		-8.99E-09	-1.03E-05		-1.02E-08	-9.99E-06		-1.16E-08	-9.99E-06		-1.25E-08	-1.00E-05		-1.18E-08	-9.99E-06		-1.06E-08	-9.99E-06
	-1.29E-08	-9.54E-06		-9.01E-09	-1.03E-05		-1.02E-08	-9.99E-06		-1.16E-08	-9.99E-06		-1.25E-08	-9.99E-06		-1.18E-08	-9.99E-06		-1.06E-08	-9.99E-06
	-1.29E-08	-9.53E-06		-8.99E-09	-1.03E-05		-1.01E-08	-9.99E-06		-1.16E-08	-9.99E-06		-1.25E-08	-9.99E-06		-1.18E-08	-9.99E-06		-1.06E-08	-9.99E-06
	-1.29E-08	-9.53E-06		-8.99E-09	-1.03E-05		-1.02E-08	-9.99E-06		-1.16E-08	-9.99E-06		-1.25E-08	-9.99E-06		-1.18E-08	-9.99E-06		-1.06E-08	-9.98E-06
	-1.29E-08	-9.53E-06		-8.97E-09	-1.03E-05		-1.02E-08	-9.99E-06		-1.16E-08	-9.99E-06		-1.25E-08	-9.99E-06		-1.18E-08	-9.99E-06		-1.06E-08	-9.98E-06
	-1.29E-08	-9.53E-06		-8.97E-09	-1.03E-05		-1.02E-08	-9.99E-06		-1.16E-08	-9.99E-06		-1.25E-08	-9.99E-06		-1.18E-08	-9.99E-06		-1.06E-08	-9.98E-06
	-1.29E-08	-9.53E-06		-9.01E-09	-1.03E-05		-1.02E-08	-9.98E-06		-1.16E-08	-9.98E-06		-1.25E-08	-9.99E-06		-1.18E-08	-9.99E-06		-1.06E-08	-9.98E-06
	-1.29E-08	-9.53E-06		-8.99E-09	-1.03E-05		-1.02E-08	-9.98E-06		-1.16E-08	-9.98E-06		-1.25E-08	-9.99E-06		-1.18E-08	-9.99E-06		-1.07E-08	-9.98E-06
	-1.29E-08	-9.53E-06		-8.99E-09	-1.03E-05		-1.01E-08	-9.98E-06		-1.16E-08	-9.98E-06		-1.25E-08	-9.99E-06		-1.18E-08	-9.98E-06		-1.06E-08	-9.98E-06
	-1.29E-08	-9.53E-06		-8.99E-09	-1.03E-05		-1.02E-08	-9.98E-06		-1.16E-08	-9.98E-06		-1.25E-08	-9.98E-06		-1.18E-08	-9.98E-06		-1.07E-08	-9.98E-06
	-1.29E-08	-9.52E-06		-8.99E-09	-1.03E-05		-1.02E-08	-9.98E-06		-1.16E-08	-9.98E-06		-1.25E-08	-9.98E-06		-1.18E-08	-9.98E-06		-1.06E-08	-9.98E-06
	-1.29E-08	-9.52E-06		-8.99E-09	-1.03E-05		-1.02E-08	-9.98E-06		-1.16E-08	-9.98E-06		-1.25E-08	-9.98E-06		-1.18E-08	-9.98E-06		-1.06E-08	-9.97E-06
	-1.29E-08	-9.52E-06		-8.99E-09	-1.03E-05		-1.02E-08	-9.98E-06		-1.16E-08	-9.98E-06		-1.25E-08	-9.98E-06		-1.18E-08	-9.98E-06		-1.07E-08	-9.97E-06
	-1.29E-08	-9.52E-06		-8.97E-09	-1.03E-05		-1.02E-08	-9.98E-06		-1.16E-08	-9.98E-06		-1.25E-08	-9.98E-06		-1.18E-08	-9.98E-06		-1.07E-08	-9.97E-06
	-1.29E-08	-9.52E-06		-8.95E-09	-1.03E-05		-1.02E-08	-9.97E-06		-1.16E-08	-9.97E-06		-1.25E-08	-9.98E-06		-1.18E-08	-9.98E-06		-1.06E-08	-9.97E-06
	-1.29E-08	-9.52E-06		-8.97E-09	-1.03E-05		-1.01E-08	-9.97E-06		-1.16E-08	-9.97E-06		-1.26E-08	-9.98E-06		-1.18E-08	-9.98E-06		-1.07E-08	-9.97E-06
	-1.29E-08	-9.52E-06		-8.97E-09	-1.03E-05		-1.01E-08	-9.97E-06		-1.16E-08	-9.97E-06		-1.25E-08	-9.98E-06		-1.18E-08	-9.97E-06		-1.07E-08	-9.97E-06
	-1.29E-08	-9.52E-06		-8.97E-09	-1.03E-05		-1.02E-08	-9.97E-06		-1.16E-08	-9.97E-06		-1.25E-08	-9.98E-06		-1.18E-08	-9.97E-06		-1.07E-08	-9.97E-06
	-1.29E-08	-9.52E-06		-8.97E-09	-1.03E-05		-1.01E-08	-9.97E-06		-1.16E-08	-9.97E-06		-1.25E-08	-9.97E-06		-1.18E-08	-9.97E-06		-1.06E-08	-9.97E-06
	-1.29E-08	-9.51E-06		-8.99E-09	-1.03E-05		-1.01E-08	-9.97E-06		-1.16E-08	-9.97E-06		-1.25E-08	-9.97E-06		-1.18E-08	-9.97E-06		-1.07E-08	-9.96E-06
	-1.29E-08	-9.51E-06		-8.95E-09	-1.03E-05		-1.01E-08	-9.97E-06		-1.16E-08	-9.97E-06		-1.26E-08	-9.97E-06		-1.18E-08	-9.97E-06		-1.07E-08	-9.96E-06
	-1.29E-08	-9.51E-06		-8.99E-09	-1.03E-05		-1.01E-08	-9.97E-06		-1.16E-08	-9.97E-06		-1.25E-08	-9.97E-06		-1.18E-08	-9.97E-06		-1.07E-08	-9.96E-06
	-1.29E-08	-9.51E-06		-8.93E-09	-1.02E-05		-1.01E-08	-9.97E-06		-1.16E-08	-9.97E-06		-1.25E-08	-9.97E-06		-1.18E-08	-9.97E-06		-1.06E-08	-9.96E-06
	-1.29E-08	-9.51E-06		-8.95E-09	-1.02E-05		-1.01E-08	-9.96E-06		-1.16E-08	-9.96E-06		-1.25E-08	-9.97E-06		-1.18E-08	-9.97E-06		-1.07E-08	-9.96E-06
	-1.29E-08	-9.51E-06		-8.97E-09	-1.02E-05		-1.01E-08	-9.96E-06		-1.16E-08	-9.96E-06		-1.25E-08	-9.97E-06		-1.18E-08	-9.97E-06		-1.07E-08	-9.96E-06
	-1.29E-08	-9.51E-06		-8.95E-09	-1.02E-05		-1.01E-08	-9.96E-06		-1.16E-08	-9.96E-06		-1.25E-08	-9.97E-06		-1.18E-08	-9.96E-06		-1.07E-08	-9.96E-06
	-1.29E-08	-9.51E-06		-8.95E-09	-1.02E-05		-1.01E-08	-9.96E-06		-1.16E-08	-9.96E-06		-1.25E-08	-9.96E-06		-1.19E-08	-9.96E-06		-1.07E-08	-9.96E-06
	-1.29E-08	-9.50E-06		-8.97E-09	-1.02E-05		-1.01E-08	-9.96E-06		-1.16E-08	-9.96E-06		-1.25E-08	-9.96E-06		-1.18E-08	-9.96E-06		-1.07E-08	-9.96E-06
	-1.29E-08	-9.50E-06		-8.95E-09	-1.02E-05		-1.01E-08	-9.96E-06		-1.16E-08	-9.96E-06		-1.25E-08	-9.96E-06		-1.18E-08	-9.96E-06		-1.07E-08	-9.95E-06
	-1.29E-08	-9.50E-06		-8.93E-09	-1.02E-05		-1.01E-08	-9.96E-06		-1.16E-08	-9.96E-06		-1.25E-08	-9.96E-06		-1.19E-08	-9.96E-06		-1.06E-08	-9.95E-06
	-1.29E-08	-9.50E-06		-8.93E-09	-1.02E-05		-1.01E-08	-9.96E-06		-1.16E-08	-9.96E-06		-1.25E-08	-9.96E-06		-1.18E-08	-9.96E-06		-1.07E-08	-9.95E-06
	-1.29E-08	-9.50E-06		-8.93E-09	-1.02E-05		-1.01E-08	-9.95E-06		-1.16E-08	-9.95E-06		-1.25E-08	-9.96E-06		-1.18E-08	-9.96E-06		-1.06E-08	-9.95E-06
	-1.29E-08	-9.50E-06		-8.95E-09	-1.02E-05		-1.01E-08	-9.95E-06		-1.16E-08	-9.95E-06		-1.25E-08	-9.96E-06		-1.18E-08	-9.96E-06		-1.07E-08	-9.95E-06
	-1.29E-08	-9.50E-06		-8.95E-09	-1.02E-05		-1.01E-08	-9.95E-06		-1.16E-08	-9.95E-06		-1.25E-08	-9.96E-06		-1.18E-08	-9.95E-06		-1.06E-08	-9.95E-06
	-1.29E-08	-9.50E-06		-8.97E-09	-1.02E-05		-1.01E-08	-9.95E-06		-1.16E-08	-9.95E-06		-1.25E-08	-9.95E-06		-1.18E-08	-9.95E-06		-1.06E-08	-9.95E-06
	-1.29E-08	-9.49E-06		-8.93E-09	-1.02E-05		-1.01E-08	-9.95E-06		-1.16E-08	-9.95E-06		-1.26E-08	-9.95E-06		-1.18E-08	-9.95E-06		-1.07E-08	-9.95E-06
	-1.29E-08	-9.49E-06		-8.95E-09	-1.02E-05		-1.01E-08	-9.95E-06		-1.16E-08	-9.95E-06		-1.25E-08	-9.95E-06		-1.18E-08	-9.95E-06		-1.06E-08	-9.94E-06
	-1.29E-08	-9.49E-06		-8.95E-09	-1.02E-05		-1.01E-08	-9.95E-06		-1.16E-08	-9.95E-06		-1.25E-08	-9.95E-06		-1.18E-08	-9.95E-06		-1.06E-08	-9.94E-06
	-1.29E-08	-9.49E-06		-8.95E-09	-1.02E-05		-1.01E-08	-9.95E-06		-1.16E-08	-9.95E-06		-1.25E-08	-9.95E-06		-1.18E-08	-9.95E-06		-1.06E-08	-9.94E-06
	-1.29E-08	-9.49E-06		-8.93E-09	-1.02E-05		-1.01E-08	-9.94E-06		-1.16E-08	-9.94E-06		-1.25E-08	-9.95E-06		-1.18E-08	-9.95E-06		-1.06E-08	-9.94E-06
	-1.29E-08	-9.49E-06		-8.95E-09	-1.02E-05		-1.01E-08	-9.94E-06		-1.16E-08	-9.94E-06		-1.25E-08	-9.95E-06		-1.18E-08	-9.95E-06		-1.06E-08	-9.94E-06
	-1.29E-08	-9.49E-06		-8.91E-09	-1.02E-05		-1.01E-08	-9.94E-06		-1.16E-08	-9.94E-06		-1.25E-08	-9.95E-06		-1.18E-08	-9.94E-06		-1.06E-08	-9.94E-06
	-1.29E-08	-9.49E-06		-8.93E-09	-1.02E-05		-1.01E-08	-9.94E-06		-1.16E-08	-9.94E-06		-1.25E-08	-9.94E-06		-1.18E-08	-9.94E-06		-1.06E-08	-9.94E-06
	-1.29E-08	-9.48E-06		-8.93E-09	-1.02E-05		-1.01E-08	-9.94E-06		-1.16E-08	-9.94E-06		-1.25E-08	-9.94E-06		-1.18E-08	-9.94E-06		-1.07E-08	-9.94E-06
	-1.29E-08	-9.48E-06		-8.95E-09	-1.02E-05		-1.01E-08	-9.94E-06		-1.16E-08	-9.94E-06		-1.25E-08	-9.94E-06		-1.18E-08	-9.94E-06		-1.07E-08	-9.93E-06
	-1.29E-08	-9.48E-06		-8.93E-09	-1.02E-05		-1.01E-08	-9.94E-06		-1.16E-08	-9.94E-06		-1.25E-08	-9.94E-06		-1.18E-08	-9.94E-06		-1.07E-08	-9.93E-06
	-1.29E-08	-9.48E-06		-8.93E-09	-1.02E-05		-1.01E-08	-9.94E-06		-1.16E-08	-9.94E-06		-1.25E-08	-9.94E-06		-1.18E-08	-9.94E-06		-1.07E-08	-9.93E-06
	-1.29E-08	-9.48E-06		-8.88E-09	-1.02E-05		-1.01E-08	-9.93E-06		-1.16E-08	-9.93E-06		-1.25E-08	-9.94E-06		-1.18E-08	-9.94E-06		-1.06E-08	-9.93E-06
	-1.29E-08	-9.48E-06		-8.91E-09	-1.02E-05		-1.01E-08	-9.93E-06		-1.16E-08	-9.93E-06		-1.25E-08	-9.94E-06		-1.18E-08	-9.94E-06		-1.06E-08	-9.93E-06
	-1.29E-08	-9.48E-06		-8.91E-09	-1.02E-05		-1.01E-08	-9.93E-06		-1.16E-08	-9.93E-06		-1.25E-08	-9.94E-06		-1.18E-08	-9.93E-06		-1.07E-08	-9.93E-06
	-1.29E-08	-9.48E-06		-8.93E-09	-1.02E-05		-1.01E-08	-9.93E-06		-1.16E-08	-9.93E-06		-1.25E-08	-9.94E-06		-1.18E-08	-9.93E-06		-1.07E-08	-9.93E-06
	-1.29E-08	-9.47E-06		-8.91E-09	-1.02E-05		-1.01E-08	-9.93E-06		-1.16E-08	-9.93E-06		-1.25E-08	-9.93E-06		-1.18E-08	-9.93E-06		-1.06E-08	-9.93E-06
	-1.29E-08	-9.47E-06		-8.91E-09	-1.02E-05		-1.01E-08	-9.93E-06		-1.16E-08	-9.93E-06		-1.25E-08	-9.93E-06		-1.18E-08	-9.93E-06		-1.06E-08	-9.92E-06
	-1.29E-08	-9.47E-06		-8.91E-09	-1.02E-05		-1.01E-08	-9.93E-06		-1.16E-08	-9.93E-06		-1.25E-08	-9.93E-06		-1.18E-08	-9.93E-06		-1.07E-08	-9.92E-06
	-1.28E-08	-9.47E-06		-8.91E-09	-1.02E-05		-1.01E-08	-9.93E-06		-1.16E-08	-9.93E-06		-1.25E-08	-9.93E-06		-1.18E-08	-9.93E-06		-1.06E-08	-9.92E-06
	-1.29E-08	-9.47E-06		-8.95E-09	-1.02E-05		-1.01E-08	-9.93E-06		-1.16E-08	-9.93E-06		-1.25E-08	-9.93E-06		-1.18E-08	-9.93E-06		-1.06E-08	-9.92E-06
	-1.29E-08	-9.47E-06		-8.95E-09	-1.02E-05		-1.01E-08	-9.92E-06		-1.16E-08	-9.92E-06		-1.25E-08	-9.93E-06		-1.18E-08	-9.93E-06		-1.06E-08	-9.92E-06
	-1.29E-08	-9.47E-06		-8.91E-09	-1.02E-05		-1.01E-08	-9.92E-06		-1.16E-08	-9.92E-06		-1.25E-08	-9.93E-06		-1.18E-08	-9.93E-06		-1.06E-08	-9.92E-06
	-1.28E-08	-9.47E-06		-8.91E-09	-1.02E-05		-1.01E-08	-9.92E-06		-1.16E-08	-9.92E-06		-1.25E-08	-9.93E-06		-1.18E-08	-9.92E-06		-1.06E-08	-9.92E-06
	-1.29E-08	-9.46E-06		-8.88E-09	-1.02E-05		-1.01E-08	-9.92E-06		-1.16E-08	-9.92E-06		-1.25E-08	-9.92E-06		-1.18E-08	-9.92E-06		-1.06E-08	-9.92E-06
	-1.29E-08	-9.46E-06		-8.93E-09	-1.02E-05		-1.01E-08	-9.92E-06		-1.16E-08	-9.92E-06		-1.25E-08	-9.92E-06		-1.18E-08	-9.92E-06		-1.06E-08	-9.92E-06
	-1.29E-08	-9.46E-06		-8.88E-09	-1.02E-05		-1.01E-08	-9.92E-06		-1.16E-08	-9.92E-06		-1.25E-08	-9.92E-06		-1.18E-08	-9.92E-06		-1.06E-08	-9.91E-06
	-1.29E-08	-9.46E-06		-8.91E-09	-1.02E-05		-1.01E-08	-9.92E-06		-1.16E-08	-9.92E-06		-1.25E-08	-9.92E-06		-1.18E-08	-9.92E-06		-1.06E-08	-9.91E-06
	-1.29E-08	-9.46E-06		-8.88E-09	-1.02E-05		-1.01E-08	-9.92E-06		-1.16E-08	-9.92E-06		-1.25E-08	-9.92E-06		-1.18E-08	-9.92E-06		-1.06E-08	-9.91E-06
	-1.28E-08	-9.46E-06		-8.91E-09	-1.02E-05		-1.01E-08	-9.91E-06		-1.16E-08	-9.91E-06		-1.25E-08	-9.92E-06		-1.18E-08	-9.92E-06		-1.06E-08	-9.91E-06
	-1.28E-08	-9.46E-06		-8.91E-09	-1.02E-05		-1.01E-08	-9.91E-06		-1.16E-08	-9.91E-06		-1.25E-08	-9.92E-06		-1.18E-08	-9.92E-06		-1.06E-08	-9.91E-06
	-1.28E-08	-9.46E-06		-8.91E-09	-1.02E-05		-1.01E-08	-9.91E-06		-1.16E-08	-9.91E-06		-1.25E-08	-9.92E-06		-1.18E-08	-9.91E-06		-1.06E-08	-9.91E-06
	-1.29E-08	-9.45E-06		-8.91E-09	-1.02E-05		-1.01E-08	-9.91E-06		-1.16E-08	-9.91E-06		-1.25E-08	-9.91E-06		-1.18E-08	-9.91E-06		-1.06E-08	-9.91E-06
	-1.28E-08	-9.45E-06		-8.86E-09	-1.02E-05		-1.01E-08	-9.91E-06		-1.16E-08	-9.91E-06		-1.25E-08	-9.91E-06		-1.18E-08	-9.91E-06		-1.06E-08	-9.91E-06
	-1.29E-08	-9.45E-06		-8.88E-09	-1.02E-05		-1.01E-08	-9.91E-06		-1.16E-08	-9.91E-06		-1.25E-08	-9.91E-06		-1.18E-08	-9.91E-06		-1.07E-08	-9.90E-06
	-1.29E-08	-9.45E-06		-8.88E-09	-1.02E-05		-1.01E-08	-9.91E-06		-1.16E-08	-9.91E-06		-1.25E-08	-9.91E-06		-1.18E-08	-9.91E-06		-1.06E-08	-9.90E-06
	-1.29E-08	-9.45E-06		-8.91E-09	-1.02E-05		-1.01E-08	-9.91E-06		-1.16E-08	-9.91E-06		-1.26E-08	-9.91E-06		-1.18E-08	-9.91E-06		-1.06E-08	-9.90E-06
	-1.28E-08	-9.45E-06		-8.86E-09	-1.02E-05		-1.01E-08	-9.90E-06		-1.16E-08	-9.90E-06		-1.25E-08	-9.91E-06		-1.18E-08	-9.91E-06		-1.06E-08	-9.90E-06
	-1.28E-08	-9.45E-06		-8.86E-09	-1.02E-05		-1.01E-08	-9.90E-06		-1.16E-08	-9.90E-06		-1.25E-08	-9.91E-06		-1.18E-08	-9.91E-06		-1.06E-08	-9.90E-06
	-1.28E-08	-9.45E-06		-8.88E-09	-1.02E-05		-1.01E-08	-9.90E-06		-1.16E-08	-9.90E-06		-1.26E-08	-9.91E-06		-1.18E-08	-9.90E-06		-1.06E-08	-9.90E-06
	-1.28E-08	-9.45E-06		-8.91E-09	-1.02E-05		-1.01E-08	-9.90E-06		-1.16E-08	-9.90E-06		-1.26E-08	-9.90E-06		-1.18E-08	-9.90E-06		-1.06E-08	-9.90E-06
	-1.28E-08	-9.44E-06		-8.86E-09	-1.02E-05		-1.01E-08	-9.90E-06		-1.16E-08	-9.90E-06		-1.26E-08	-9.90E-06		-1.18E-08	-9.90E-06		-1.06E-08	-9.90E-06
	-1.28E-08	-9.44E-06		-8.88E-09	-1.02E-05		-1.01E-08	-9.90E-06		-1.16E-08	-9.90E-06		-1.26E-08	-9.90E-06		-1.18E-08	-9.90E-06		-1.06E-08	-9.89E-06
	-1.28E-08	-9.44E-06		-8.86E-09	-1.02E-05		-1.01E-08	-9.90E-06		-1.16E-08	-9.90E-06		-1.26E-08	-9.90E-06		-1.18E-08	-9.90E-06		-1.06E-08	-9.89E-06
	-1.28E-08	-9.44E-06		-8.86E-09	-1.02E-05		-1.01E-08	-9.90E-06		-1.16E-08	-9.90E-06		-1.26E-08	-9.90E-06		-1.18E-08	-9.90E-06		-1.06E-08	-9.89E-06
	-1.28E-08	-9.44E-06		-8.88E-09	-1.02E-05		-1.01E-08	-9.89E-06		-1.16E-08	-9.89E-06		-1.26E-08	-9.90E-06		-1.18E-08	-9.90E-06		-1.06E-08	-9.89E-06
	-1.28E-08	-9.44E-06		-8.84E-09	-1.02E-05		-1.01E-08	-9.89E-06		-1.16E-08	-9.89E-06		-1.26E-08	-9.90E-06		-1.18E-08	-9.90E-06		-1.06E-08	-9.89E-06
	-1.28E-08	-9.44E-06		-8.84E-09	-1.02E-05		-1.01E-08	-9.89E-06		-1.16E-08	-9.89E-06		-1.26E-08	-9.90E-06		-1.18E-08	-9.89E-06		-1.06E-08	-9.89E-06
	-1.28E-08	-9.44E-06		-8.88E-09	-1.02E-05		-1.01E-08	-9.89E-06		-1.16E-08	-9.89E-06		-1.26E-08	-9.90E-06		-1.18E-08	-9.89E-06		-1.06E-08	-9.89E-06
	-1.28E-08	-9.43E-06		-8.88E-09	-1.02E-05		-1.01E-08	-9.89E-06		-1.16E-08	-9.89E-06		-1.26E-08	-9.89E-06		-1.18E-08	-9.89E-06		-1.06E-08	-9.89E-06
	-1.28E-08	-9.43E-06		-8.80E-09	-1.02E-05		-1.01E-08	-9.89E-06		-1.16E-08	-9.89E-06		-1.25E-08	-9.89E-06		-1.18E-08	-9.89E-06		-1.06E-08	-9.88E-06
	-1.28E-08	-9.43E-06		-8.84E-09	-1.02E-05		-1.01E-08	-9.89E-06		-1.16E-08	-9.89E-06		-1.25E-08	-9.89E-06		-1.18E-08	-9.89E-06		-1.06E-08	-9.88E-06
	-1.28E-08	-9.43E-06		-8.82E-09	-1.02E-05		-1.01E-08	-9.89E-06		-1.16E-08	-9.89E-06		-1.26E-08	-9.89E-06		-1.18E-08	-9.89E-06		-1.06E-08	-9.88E-06
	-1.28E-08	-9.43E-06		-8.84E-09	-1.02E-05		-1.01E-08	-9.88E-06		-1.16E-08	-9.89E-06		-1.26E-08	-9.89E-06		-1.18E-08	-9.89E-06		-1.07E-08	-9.88E-06
	-1.28E-08	-9.43E-06		-8.84E-09	-1.02E-05		-1.01E-08	-9.88E-06		-1.16E-08	-9.88E-06		-1.26E-08	-9.89E-06		-1.18E-08	-9.89E-06		-1.06E-08	-9.88E-06
	-1.28E-08	-9.43E-06		-8.84E-09	-1.02E-05		-1.01E-08	-9.88E-06		-1.16E-08	-9.88E-06		-1.26E-08	-9.89E-06		-1.18E-08	-9.88E-06		-1.06E-08	-9.88E-06
	-1.28E-08	-9.43E-06		-8.86E-09	-1.02E-05		-1.01E-08	-9.88E-06		-1.16E-08	-9.88E-06		-1.26E-08	-9.89E-06		-1.18E-08	-9.88E-06		-1.06E-08	-9.88E-06
	-1.28E-08	-9.42E-06		-8.84E-09	-1.02E-05		-1.01E-08	-9.88E-06		-1.16E-08	-9.88E-06		-1.26E-08	-9.88E-06		-1.18E-08	-9.88E-06		-1.06E-08	-9.88E-06
	-1.28E-08	-9.42E-06		-8.84E-09	-1.02E-05		-1.01E-08	-9.88E-06		-1.16E-08	-9.88E-06		-1.26E-08	-9.88E-06		-1.18E-08	-9.88E-06		-1.07E-08	-9.88E-06
	-1.28E-08	-9.42E-06		-8.84E-09	-1.02E-05		-1.01E-08	-9.88E-06		-1.16E-08	-9.88E-06		-1.26E-08	-9.88E-06		-1.18E-08	-9.88E-06		-1.07E-08	-9.87E-06
	-1.28E-08	-9.42E-06		-8.84E-09	-1.02E-05		-1.00E-08	-9.88E-06		-1.16E-08	-9.88E-06		-1.26E-08	-9.88E-06		-1.18E-08	-9.88E-06		-1.06E-08	-9.87E-06
	-1.28E-08	-9.42E-06		-8.82E-09	-1.02E-05		-1.01E-08	-9.87E-06		-1.16E-08	-9.88E-06		-1.26E-08	-9.88E-06		-1.18E-08	-9.88E-06		-1.06E-08	-9.87E-06
	-1.28E-08	-9.42E-06		-8.84E-09	-1.02E-05		-1.00E-08	-9.87E-06		-1.16E-08	-9.87E-06		-1.26E-08	-9.88E-06		-1.18E-08	-9.88E-06		-1.07E-08	-9.87E-06
	-1.28E-08	-9.42E-06		-8.84E-09	-1.01E-05		-1.00E-08	-9.87E-06		-1.16E-08	-9.87E-06		-1.26E-08	-9.88E-06		-1.18E-08	-9.88E-06		-1.06E-08	-9.87E-06
	-1.27E-08	-9.42E-06		-8.82E-09	-1.01E-05		-1.00E-08	-9.87E-06		-1.16E-08	-9.87E-06		-1.26E-08	-9.88E-06		-1.18E-08	-9.87E-06		-1.06E-08	-9.87E-06
	-1.28E-08	-9.41E-06		-8.84E-09	-1.01E-05		-1.00E-08	-9.87E-06		-1.16E-08	-9.87E-06		-1.26E-08	-9.87E-06		-1.18E-08	-9.87E-06		-1.06E-08	-9.87E-06
	-1.28E-08	-9.41E-06		-8.82E-09	-1.01E-05		-1.00E-08	-9.87E-06		-1.16E-08	-9.87E-06		-1.26E-08	-9.87E-06		-1.18E-08	-9.87E-06		-1.06E-08	-9.87E-06
	-1.28E-08	-9.41E-06		-8.84E-09	-1.01E-05		-1.00E-08	-9.87E-06		-1.16E-08	-9.87E-06		-1.26E-08	-9.87E-06		-1.18E-08	-9.87E-06		-1.06E-08	-9.86E-06
	-1.28E-08	-9.41E-06		-8.84E-09	-1.01E-05		-1.00E-08	-9.87E-06		-1.16E-08	-9.87E-06		-1.26E-08	-9.87E-06		-1.18E-08	-9.87E-06		-1.06E-08	-9.86E-06
	-1.28E-08	-9.41E-06		-8.80E-09	-1.01E-05		-1.00E-08	-9.87E-06		-1.16E-08	-9.87E-06		-1.26E-08	-9.87E-06		-1.18E-08	-9.87E-06		-1.06E-08	-9.86E-06
	-1.28E-08	-9.41E-06		-8.82E-09	-1.01E-05		-1.00E-08	-9.86E-06		-1.16E-08	-9.86E-06		-1.26E-08	-9.87E-06		-1.18E-08	-9.87E-06		-1.06E-08	-9.86E-06
	-1.28E-08	-9.41E-06		-8.84E-09	-1.01E-05		-1.00E-08	-9.86E-06		-1.16E-08	-9.86E-06		-1.26E-08	-9.87E-06		-1.18E-08	-9.87E-06		-1.06E-08	-9.86E-06
	-1.28E-08	-9.41E-06		-8.86E-09	-1.01E-05		-1.00E-08	-9.86E-06		-1.16E-08	-9.86E-06		-1.26E-08	-9.87E-06		-1.18E-08	-9.86E-06		-1.06E-08	-9.86E-06
	-1.28E-08	-9.40E-06		-8.84E-09	-1.01E-05		-1.00E-08	-9.86E-06		-1.16E-08	-9.86E-06		-1.26E-08	-9.86E-06		-1.18E-08	-9.86E-06		-1.06E-08	-9.86E-06
	-1.28E-08	-9.40E-06		-8.86E-09	-1.01E-05		-1.00E-08	-9.86E-06		-1.16E-08	-9.86E-06		-1.26E-08	-9.86E-06		-1.18E-08	-9.86E-06		-1.06E-08	-9.86E-06
	-1.28E-08	-9.40E-06		-8.82E-09	-1.01E-05		-1.00E-08	-9.86E-06		-1.16E-08	-9.86E-06		-1.26E-08	-9.86E-06		-1.18E-08	-9.86E-06		-1.06E-08	-9.85E-06
	-1.28E-08	-9.40E-06		-8.84E-09	-1.01E-05		-1.00E-08	-9.86E-06		-1.16E-08	-9.86E-06		-1.26E-08	-9.86E-06		-1.18E-08	-9.86E-06		-1.07E-08	-9.85E-06
	-1.28E-08	-9.40E-06		-8.84E-09	-1.01E-05		-1.00E-08	-9.86E-06		-1.16E-08	-9.86E-06		-1.26E-08	-9.86E-06		-1.18E-08	-9.86E-06		-1.06E-08	-9.85E-06
	-1.28E-08	-9.40E-06		-8.82E-09	-1.01E-05		-1.00E-08	-9.85E-06		-1.16E-08	-9.85E-06		-1.26E-08	-9.86E-06		-1.18E-08	-9.86E-06		-1.06E-08	-9.85E-06
	-1.28E-08	-9.40E-06		-8.84E-09	-1.01E-05		-1.01E-08	-9.85E-06		-1.16E-08	-9.85E-06		-1.26E-08	-9.86E-06		-1.18E-08	-9.86E-06		-1.06E-08	-9.85E-06
	-1.28E-08	-9.40E-06		-8.84E-09	-1.01E-05		-1.00E-08	-9.85E-06		-1.16E-08	-9.85E-06		-1.26E-08	-9.86E-06		-1.18E-08	-9.85E-06		-1.06E-08	-9.85E-06
	-1.28E-08	-9.39E-06		-8.80E-09	-1.01E-05		-1.00E-08	-9.85E-06		-1.16E-08	-9.85E-06		-1.26E-08	-9.85E-06		-1.18E-08	-9.85E-06		-1.06E-08	-9.85E-06
	-1.28E-08	-9.39E-06		-8.84E-09	-1.01E-05		-1.00E-08	-9.85E-06		-1.16E-08	-9.85E-06		-1.26E-08	-9.85E-06		-1.18E-08	-9.85E-06		-1.06E-08	-9.85E-06
	-1.28E-08	-9.39E-06		-8.84E-09	-1.01E-05		-1.00E-08	-9.85E-06		-1.16E-08	-9.85E-06		-1.26E-08	-9.85E-06		-1.18E-08	-9.85E-06		-1.06E-08	-9.84E-06
	-1.28E-08	-9.39E-06		-8.82E-09	-1.01E-05		-1.00E-08	-9.85E-06		-1.16E-08	-9.85E-06		-1.26E-08	-9.85E-06		-1.18E-08	-9.85E-06		-1.06E-08	-9.84E-06
	-1.28E-08	-9.39E-06		-8.82E-09	-1.01E-05		-1.00E-08	-9.85E-06		-1.16E-08	-9.85E-06		-1.26E-08	-9.85E-06		-1.18E-08	-9.85E-06		-1.06E-08	-9.84E-06
	-1.28E-08	-9.39E-06		-8.82E-09	-1.01E-05		-1.00E-08	-9.84E-06		-1.17E-08	-9.84E-06		-1.26E-08	-9.85E-06		-1.18E-08	-9.85E-06		-1.06E-08	-9.84E-06
	-1.28E-08	-9.39E-06		-8.84E-09	-1.01E-05		-1.00E-08	-9.84E-06		-1.16E-08	-9.84E-06		-1.26E-08	-9.85E-06		-1.18E-08	-9.85E-06		-1.06E-08	-9.84E-06
	-1.28E-08	-9.39E-06		-8.80E-09	-1.01E-05		-1.00E-08	-9.84E-06		-1.16E-08	-9.84E-06		-1.26E-08	-9.85E-06		-1.18E-08	-9.84E-06		-1.06E-08	-9.84E-06
	-1.28E-08	-9.38E-06		-8.82E-09	-1.01E-05		-1.00E-08	-9.84E-06		-1.16E-08	-9.84E-06		-1.26E-08	-9.84E-06		-1.18E-08	-9.84E-06		-1.06E-08	-9.84E-06
	-1.28E-08	-9.38E-06		-8.80E-09	-1.01E-05		-1.00E-08	-9.84E-06		-1.16E-08	-9.84E-06		-1.26E-08	-9.84E-06		-1.18E-08	-9.84E-06		-1.06E-08	-9.84E-06
	-1.27E-08	-9.38E-06		-8.82E-09	-1.01E-05		-1.00E-08	-9.84E-06		-1.16E-08	-9.84E-06		-1.25E-08	-9.84E-06		-1.18E-08	-9.84E-06		-1.06E-08	-9.83E-06
	-1.28E-08	-9.38E-06		-8.80E-09	-1.01E-05		-1.00E-08	-9.84E-06		-1.17E-08	-9.84E-06		-1.25E-08	-9.84E-06		-1.18E-08	-9.84E-06		-1.06E-08	-9.83E-06
	-1.28E-08	-9.38E-06		-8.82E-09	-1.01E-05		-1.00E-08	-9.84E-06		-1.16E-08	-9.84E-06		-1.26E-08	-9.84E-06		-1.18E-08	-9.84E-06		-1.06E-08	-9.83E-06
	-1.27E-08	-9.38E-06		-8.78E-09	-1.01E-05		-1.00E-08	-9.83E-06		-1.16E-08	-9.83E-06		-1.26E-08	-9.84E-06		-1.18E-08	-9.84E-06		-1.06E-08	-9.83E-06
	-1.28E-08	-9.38E-06		-8.80E-09	-1.01E-05		-9.98E-09	-9.83E-06		-1.16E-08	-9.83E-06		-1.26E-08	-9.84E-06		-1.18E-08	-9.84E-06		-1.06E-08	-9.83E-06
	-1.28E-08	-9.38E-06		-8.80E-09	-1.01E-05		-1.00E-08	-9.83E-06		-1.16E-08	-9.83E-06		-1.26E-08	-9.84E-06		-1.18E-08	-9.83E-06		-1.06E-08	-9.83E-06
	-1.28E-08	-9.37E-06		-8.84E-09	-1.01E-05		-1.00E-08	-9.83E-06		-1.16E-08	-9.83E-06		-1.26E-08	-9.84E-06		-1.18E-08	-9.83E-06		-1.06E-08	-9.83E-06
	-1.27E-08	-9.37E-06		-8.80E-09	-1.01E-05		-1.00E-08	-9.83E-06		-1.16E-08	-9.83E-06		-1.25E-08	-9.83E-06		-1.18E-08	-9.83E-06		-1.06E-08	-9.83E-06
	-1.27E-08	-9.37E-06		-8.80E-09	-1.01E-05		-9.98E-09	-9.83E-06		-1.16E-08	-9.83E-06		-1.26E-08	-9.83E-06		-1.18E-08	-9.83E-06		-1.06E-08	-9.82E-06
	-1.28E-08	-9.37E-06		-8.78E-09	-1.01E-05		-9.96E-09	-9.83E-06		-1.16E-08	-9.83E-06		-1.26E-08	-9.83E-06		-1.18E-08	-9.83E-06		-1.06E-08	-9.82E-06
	-1.28E-08	-9.37E-06		-8.80E-09	-1.01E-05		-9.98E-09	-9.83E-06		-1.16E-08	-9.83E-06		-1.26E-08	-9.83E-06		-1.18E-08	-9.83E-06		-1.06E-08	-9.82E-06
	-1.28E-08	-9.37E-06		-8.78E-09	-1.01E-05		-9.98E-09	-9.82E-06		-1.16E-08	-9.82E-06		-1.26E-08	-9.83E-06		-1.18E-08	-9.83E-06		-1.06E-08	-9.82E-06
	-1.28E-08	-9.37E-06		-8.78E-09	-1.01E-05		-9.96E-09	-9.82E-06		-1.17E-08	-9.82E-06		-1.26E-08	-9.83E-06		-1.18E-08	-9.83E-06		-1.06E-08	-9.82E-06
	-1.27E-08	-9.37E-06		-8.80E-09	-1.01E-05		-1.00E-08	-9.82E-06		-1.16E-08	-9.82E-06		-1.26E-08	-9.83E-06		-1.18E-08	-9.82E-06		-1.06E-08	-9.82E-06
	-1.28E-08	-9.36E-06		-8.80E-09	-1.01E-05		-9.98E-09	-9.82E-06		-1.16E-08	-9.82E-06		-1.26E-08	-9.83E-06		-1.18E-08	-9.82E-06		-1.06E-08	-9.82E-06
	-1.28E-08	-9.36E-06		-8.78E-09	-1.01E-05		-9.96E-09	-9.82E-06		-1.16E-08	-9.82E-06		-1.26E-08	-9.82E-06		-1.18E-08	-9.82E-06		-1.06E-08	-9.82E-06
	-1.28E-08	-9.36E-06		-8.80E-09	-1.01E-05		-1.00E-08	-9.82E-06		-1.16E-08	-9.82E-06		-1.26E-08	-9.82E-06		-1.18E-08	-9.82E-06		-1.06E-08	-9.81E-06
	-1.28E-08	-9.36E-06		-8.78E-09	-1.01E-05		-9.96E-09	-9.82E-06		-1.16E-08	-9.82E-06		-1.26E-08	-9.82E-06		-1.18E-08	-9.82E-06		-1.06E-08	-9.81E-06
	-1.28E-08	-9.36E-06		-8.78E-09	-1.01E-05		-9.98E-09	-9.82E-06		-1.16E-08	-9.82E-06		-1.25E-08	-9.82E-06		-1.18E-08	-9.82E-06		-1.06E-08	-9.81E-06
	-1.28E-08	-9.36E-06		-8.78E-09	-1.01E-05		-9.98E-09	-9.81E-06		-1.16E-08	-9.82E-06		-1.25E-08	-9.82E-06		-1.18E-08	-9.82E-06		-1.06E-08	-9.81E-06
	-1.27E-08	-9.36E-06		-8.80E-09	-1.01E-05		-9.98E-09	-9.81E-06		-1.16E-08	-9.81E-06		-1.26E-08	-9.82E-06		-1.18E-08	-9.82E-06		-1.06E-08	-9.81E-06
	-1.27E-08	-9.36E-06		-8.78E-09	-1.01E-05		-9.96E-09	-9.81E-06		-1.16E-08	-9.81E-06		-1.26E-08	-9.82E-06		-1.18E-08	-9.82E-06		-1.06E-08	-9.81E-06
	-1.28E-08	-9.35E-06		-8.76E-09	-1.01E-05		-9.94E-09	-9.81E-06		-1.16E-08	-9.81E-06		-1.26E-08	-9.82E-06		-1.18E-08	-9.81E-06		-1.06E-08	-9.81E-06
	-1.27E-08	-9.35E-06		-8.78E-09	-1.01E-05		-9.96E-09	-9.81E-06		-1.16E-08	-9.81E-06		-1.26E-08	-9.81E-06		-1.18E-08	-9.81E-06		-1.06E-08	-9.81E-06
	-1.27E-08	-9.35E-06		-8.78E-09	-1.01E-05		-9.98E-09	-9.81E-06		-1.16E-08	-9.81E-06		-1.26E-08	-9.81E-06		-1.18E-08	-9.81E-06		-1.06E-08	-9.81E-06
	-1.27E-08	-9.35E-06		-8.78E-09	-1.01E-05		-9.96E-09	-9.81E-06		-1.16E-08	-9.81E-06		-1.26E-08	-9.81E-06		-1.18E-08	-9.81E-06		-1.06E-08	-9.80E-06
	-1.28E-08	-9.35E-06		-8.78E-09	-1.01E-05		-9.96E-09	-9.81E-06		-1.16E-08	-9.81E-06		-1.26E-08	-9.81E-06		-1.18E-08	-9.81E-06		-1.06E-08	-9.80E-06
	-1.28E-08	-9.35E-06		-8.76E-09	-1.01E-05		-9.96E-09	-9.80E-06		-1.16E-08	-9.81E-06		-1.26E-08	-9.81E-06		-1.18E-08	-9.81E-06		-1.06E-08	-9.80E-06
	-1.28E-08	-9.35E-06		-8.76E-09	-1.01E-05		-9.96E-09	-9.80E-06		-1.16E-08	-9.80E-06		-1.26E-08	-9.81E-06		-1.18E-08	-9.81E-06		-1.06E-08	-9.80E-06
	-1.27E-08	-9.35E-06		-8.74E-09	-1.01E-05		-9.98E-09	-9.80E-06		-1.16E-08	-9.80E-06		-1.26E-08	-9.81E-06		-1.18E-08	-9.81E-06		-1.06E-08	-9.80E-06
	-1.27E-08	-9.34E-06		-8.76E-09	-1.01E-05		-9.94E-09	-9.80E-06		-1.17E-08	-9.80E-06		-1.26E-08	-9.81E-06		-1.18E-08	-9.80E-06		-1.06E-08	-9.80E-06
	-1.27E-08	-9.34E-06		-8.74E-09	-1.01E-05		-9.96E-09	-9.80E-06		-1.17E-08	-9.80E-06		-1.26E-08	-9.80E-06		-1.18E-08	-9.80E-06		-1.06E-08	-9.80E-06
	-1.27E-08	-9.34E-06		-8.76E-09	-1.01E-05		-9.94E-09	-9.80E-06		-1.17E-08	-9.80E-06		-1.26E-08	-9.80E-06		-1.18E-08	-9.80E-06		-1.06E-08	-9.80E-06
	-1.27E-08	-9.34E-06		-8.76E-09	-1.01E-05		-9.94E-09	-9.80E-06		-1.17E-08	-9.80E-06		-1.26E-08	-9.80E-06		-1.18E-08	-9.80E-06		-1.06E-08	-9.79E-06
	-1.27E-08	-9.34E-06		-8.76E-09	-1.01E-05		-9.94E-09	-9.80E-06		-1.17E-08	-9.80E-06		-1.26E-08	-9.80E-06		-1.18E-08	-9.80E-06		-1.06E-08	-9.79E-06
	-1.27E-08	-9.34E-06		-8.72E-09	-1.01E-05		-9.96E-09	-9.79E-06		-1.17E-08	-9.80E-06		-1.26E-08	-9.80E-06		-1.18E-08	-9.80E-06		-1.06E-08	-9.79E-06
	-1.27E-08	-9.34E-06		-8.76E-09	-1.01E-05		-9.96E-09	-9.79E-06		-1.17E-08	-9.79E-06		-1.26E-08	-9.80E-06		-1.18E-08	-9.80E-06		-1.06E-08	-9.79E-06
	-1.27E-08	-9.34E-06		-8.78E-09	-1.01E-05		-9.94E-09	-9.79E-06		-1.17E-08	-9.79E-06		-1.26E-08	-9.80E-06		-1.18E-08	-9.80E-06		-1.06E-08	-9.79E-06
	-1.27E-08	-9.33E-06		-8.74E-09	-1.01E-05		-9.92E-09	-9.79E-06		-1.17E-08	-9.79E-06		-1.26E-08	-9.80E-06		-1.18E-08	-9.79E-06		-1.06E-08	-9.79E-06
	-1.27E-08	-9.33E-06		-8.76E-09	-1.01E-05		-9.94E-09	-9.79E-06		-1.17E-08	-9.79E-06		-1.26E-08	-9.79E-06		-1.18E-08	-9.79E-06		-1.06E-08	-9.79E-06
	-1.27E-08	-9.33E-06		-8.76E-09	-1.01E-05		-9.96E-09	-9.79E-06		-1.17E-08	-9.79E-06		-1.26E-08	-9.79E-06		-1.18E-08	-9.79E-06		-1.07E-08	-9.79E-06
	-1.27E-08	-9.33E-06		-8.76E-09	-1.01E-05		-9.92E-09	-9.79E-06		-1.17E-08	-9.79E-06		-1.26E-08	-9.79E-06		-1.18E-08	-9.79E-06		-1.06E-08	-9.78E-06
	-1.27E-08	-9.33E-06		-8.74E-09	-1.01E-05		-9.96E-09	-9.79E-06		-1.17E-08	-9.79E-06		-1.25E-08	-9.79E-06		-1.18E-08	-9.79E-06		-1.06E-08	-9.78E-06
	-1.27E-08	-9.33E-06		-8.74E-09	-1.01E-05		-9.92E-09	-9.78E-06		-1.17E-08	-9.79E-06		-1.26E-08	-9.79E-06		-1.18E-08	-9.79E-06		-1.06E-08	-9.78E-06
	-1.27E-08	-9.33E-06		-8.76E-09	-1.01E-05		-9.92E-09	-9.78E-06		-1.16E-08	-9.78E-06		-1.26E-08	-9.79E-06		-1.18E-08	-9.79E-06		-1.06E-08	-9.78E-06
	-1.27E-08	-9.33E-06		-8.74E-09	-1.01E-05		-9.92E-09	-9.78E-06		-1.16E-08	-9.78E-06		-1.26E-08	-9.79E-06		-1.18E-08	-9.79E-06		-1.06E-08	-9.78E-06
	-1.27E-08	-9.32E-06		-8.72E-09	-1.01E-05		-9.92E-09	-9.78E-06		-1.16E-08	-9.78E-06		-1.26E-08	-9.79E-06		-1.18E-08	-9.78E-06		-1.06E-08	-9.78E-06
	-1.27E-08	-9.32E-06		-8.72E-09	-1.01E-05		-9.94E-09	-9.78E-06		-1.16E-08	-9.78E-06		-1.26E-08	-9.78E-06		-1.18E-08	-9.78E-06		-1.06E-08	-9.78E-06
	-1.27E-08	-9.32E-06		-8.72E-09	-1.00E-05		-9.92E-09	-9.78E-06		-1.17E-08	-9.78E-06		-1.26E-08	-9.78E-06		-1.18E-08	-9.78E-06		-1.06E-08	-9.78E-06
	-1.27E-08	-9.32E-06		-8.76E-09	-1.00E-05		-9.96E-09	-9.78E-06		-1.17E-08	-9.78E-06		-1.26E-08	-9.78E-06		-1.18E-08	-9.78E-06		-1.06E-08	-9.77E-06
	-1.27E-08	-9.32E-06		-8.74E-09	-1.00E-05		-9.94E-09	-9.78E-06		-1.16E-08	-9.78E-06		-1.26E-08	-9.78E-06		-1.18E-08	-9.78E-06		-1.06E-08	-9.77E-06
	-1.27E-08	-9.32E-06		-8.74E-09	-1.00E-05		-9.96E-09	-9.77E-06		-1.16E-08	-9.78E-06		-1.26E-08	-9.78E-06		-1.18E-08	-9.78E-06		-1.06E-08	-9.77E-06
	-1.27E-08	-9.32E-06		-8.76E-09	-1.00E-05		-9.94E-09	-9.77E-06		-1.16E-08	-9.77E-06		-1.26E-08	-9.78E-06		-1.18E-08	-9.78E-06		-1.07E-08	-9.77E-06
	-1.27E-08	-9.32E-06		-8.74E-09	-1.00E-05		-9.94E-09	-9.77E-06		-1.16E-08	-9.77E-06		-1.26E-08	-9.78E-06		-1.18E-08	-9.78E-06		-1.06E-08	-9.77E-06
	-1.27E-08	-9.31E-06		-8.70E-09	-1.00E-05		-9.96E-09	-9.77E-06		-1.16E-08	-9.77E-06		-1.26E-08	-9.78E-06		-1.18E-08	-9.77E-06		-1.06E-08	-9.77E-06
	-1.27E-08	-9.31E-06		-8.72E-09	-1.00E-05		-9.94E-09	-9.77E-06		-1.16E-08	-9.77E-06		-1.26E-08	-9.77E-06		-1.18E-08	-9.77E-06		-1.07E-08	-9.77E-06
	-1.27E-08	-9.31E-06		-8.74E-09	-1.00E-05		-9.92E-09	-9.77E-06		-1.16E-08	-9.77E-06		-1.26E-08	-9.77E-06		-1.18E-08	-9.77E-06		-1.07E-08	-9.77E-06
	-1.27E-08	-9.31E-06		-8.74E-09	-1.00E-05		-9.94E-09	-9.77E-06		-1.17E-08	-9.77E-06		-1.26E-08	-9.77E-06		-1.18E-08	-9.77E-06		-1.07E-08	-9.76E-06
	-1.27E-08	-9.31E-06		-8.74E-09	-1.00E-05		-9.92E-09	-9.77E-06		-1.17E-08	-9.77E-06		-1.26E-08	-9.77E-06		-1.18E-08	-9.77E-06		-1.06E-08	-9.76E-06
	-1.27E-08	-9.31E-06		-8.74E-09	-1.00E-05		-9.92E-09	-9.77E-06		-1.17E-08	-9.77E-06		-1.26E-08	-9.77E-06		-1.18E-08	-9.77E-06		-1.06E-08	-9.76E-06
	-1.27E-08	-9.31E-06		-8.74E-09	-1.00E-05		-9.92E-09	-9.76E-06		-1.16E-08	-9.76E-06		-1.26E-08	-9.77E-06		-1.18E-08	-9.77E-06		-1.06E-08	-9.76E-06
	-1.27E-08	-9.31E-06		-8.74E-09	-1.00E-05		-9.92E-09	-9.76E-06		-1.17E-08	-9.76E-06		-1.26E-08	-9.77E-06		-1.18E-08	-9.77E-06		-1.06E-08	-9.76E-06
	-1.27E-08	-9.30E-06		-8.74E-09	-1.00E-05		-9.92E-09	-9.76E-06		-1.17E-08	-9.76E-06		-1.26E-08	-9.77E-06		-1.18E-08	-9.76E-06		-1.06E-08	-9.76E-06
	-1.27E-08	-9.30E-06		-8.74E-09	-1.00E-05		-9.92E-09	-9.76E-06		-1.17E-08	-9.76E-06		-1.26E-08	-9.76E-06		-1.18E-08	-9.76E-06		-1.06E-08	-9.76E-06
	-1.27E-08	-9.30E-06		-8.74E-09	-1.00E-05		-9.90E-09	-9.76E-06		-1.17E-08	-9.76E-06		-1.26E-08	-9.76E-06		-1.18E-08	-9.76E-06		-1.06E-08	-9.76E-06
	-1.27E-08	-9.30E-06		-8.74E-09	-1.00E-05		-9.92E-09	-9.76E-06		-1.16E-08	-9.76E-06		-1.26E-08	-9.76E-06		-1.18E-08	-9.76E-06		-1.06E-08	-9.75E-06
	-1.27E-08	-9.30E-06		-8.72E-09	-1.00E-05		-9.92E-09	-9.76E-06		-1.16E-08	-9.76E-06		-1.26E-08	-9.76E-06		-1.18E-08	-9.76E-06		-1.06E-08	-9.75E-06
	-1.27E-08	-9.30E-06		-8.68E-09	-1.00E-05		-9.94E-09	-9.76E-06		-1.17E-08	-9.76E-06		-1.26E-08	-9.76E-06		-1.18E-08	-9.76E-06		-1.06E-08	-9.75E-06
	-1.27E-08	-9.30E-06		-8.70E-09	-1.00E-05		-9.92E-09	-9.75E-06		-1.16E-08	-9.75E-06		-1.26E-08	-9.76E-06		-1.18E-08	-9.76E-06		-1.06E-08	-9.75E-06
	-1.27E-08	-9.30E-06		-8.68E-09	-1.00E-05		-9.92E-09	-9.75E-06		-1.17E-08	-9.75E-06		-1.26E-08	-9.76E-06		-1.18E-08	-9.76E-06		-1.06E-08	-9.75E-06
	-1.27E-08	-9.29E-06		-8.72E-09	-1.00E-05		-9.92E-09	-9.75E-06		-1.17E-08	-9.75E-06		-1.26E-08	-9.76E-06		-1.18E-08	-9.75E-06		-1.06E-08	-9.75E-06
	-1.27E-08	-9.29E-06		-8.70E-09	-1.00E-05		-9.92E-09	-9.75E-06		-1.17E-08	-9.75E-06		-1.26E-08	-9.75E-06		-1.18E-08	-9.75E-06		-1.07E-08	-9.75E-06
	-1.27E-08	-9.29E-06		-8.68E-09	-1.00E-05		-9.90E-09	-9.75E-06		-1.17E-08	-9.75E-06		-1.26E-08	-9.75E-06		-1.18E-08	-9.75E-06		-1.07E-08	-9.75E-06
	-1.27E-08	-9.29E-06		-8.68E-09	-1.00E-05		-9.94E-09	-9.75E-06		-1.16E-08	-9.75E-06		-1.25E-08	-9.75E-06		-1.18E-08	-9.75E-06		-1.06E-08	-9.74E-06
	-1.27E-08	-9.29E-06		-8.66E-09	-1.00E-05		-9.92E-09	-9.75E-06		-1.16E-08	-9.75E-06		-1.26E-08	-9.75E-06		-1.18E-08	-9.75E-06		-1.06E-08	-9.74E-06
	-1.27E-08	-9.29E-06		-8.68E-09	-1.00E-05		-9.90E-09	-9.75E-06		-1.17E-08	-9.75E-06		-1.26E-08	-9.75E-06		-1.18E-08	-9.75E-06		-1.06E-08	-9.74E-06
	-1.27E-08	-9.29E-06		-8.68E-09	-1.00E-05		-9.92E-09	-9.74E-06		-1.16E-08	-9.74E-06		-1.26E-08	-9.75E-06		-1.18E-08	-9.75E-06		-1.06E-08	-9.74E-06
	-1.27E-08	-9.29E-06		-8.68E-09	-1.00E-05		-9.94E-09	-9.74E-06		-1.16E-08	-9.74E-06		-1.26E-08	-9.75E-06		-1.18E-08	-9.75E-06		-1.06E-08	-9.74E-06
	-1.27E-08	-9.28E-06		-8.70E-09	-1.00E-05		-9.92E-09	-9.74E-06		-1.16E-08	-9.74E-06		-1.25E-08	-9.75E-06		-1.18E-08	-9.74E-06		-1.07E-08	-9.74E-06
	-1.27E-08	-9.28E-06		-8.72E-09	-1.00E-05		-9.94E-09	-9.74E-06		-1.17E-08	-9.74E-06		-1.25E-08	-9.74E-06		-1.18E-08	-9.74E-06		-1.06E-08	-9.74E-06
	-1.27E-08	-9.28E-06		-8.64E-09	-1.00E-05		-9.90E-09	-9.74E-06		-1.16E-08	-9.74E-06		-1.26E-08	-9.74E-06		-1.18E-08	-9.74E-06		-1.07E-08	-9.74E-06
	-1.27E-08	-9.28E-06		-8.68E-09	-1.00E-05		-9.92E-09	-9.74E-06		-1.16E-08	-9.74E-06		-1.26E-08	-9.74E-06		-1.18E-08	-9.74E-06		-1.06E-08	-9.73E-06
	-1.27E-08	-9.28E-06		-8.66E-09	-1.00E-05		-9.92E-09	-9.74E-06		-1.17E-08	-9.74E-06		-1.26E-08	-9.74E-06		-1.18E-08	-9.74E-06		-1.07E-08	-9.73E-06
	-1.27E-08	-9.28E-06		-8.68E-09	-1.00E-05		-9.94E-09	-9.74E-06		-1.16E-08	-9.74E-06		-1.26E-08	-9.74E-06		-1.18E-08	-9.74E-06		-1.06E-08	-9.73E-06
	-1.27E-08	-9.28E-06		-8.70E-09	-1.00E-05		-9.92E-09	-9.73E-06		-1.17E-08	-9.73E-06		-1.26E-08	-9.74E-06		-1.18E-08	-9.74E-06		-1.07E-08	-9.73E-06
	-1.27E-08	-9.28E-06		-8.68E-09	-1.00E-05		-9.96E-09	-9.73E-06		-1.16E-08	-9.73E-06		-1.26E-08	-9.74E-06		-1.18E-08	-9.74E-06		-1.06E-08	-9.73E-06
	-1.27E-08	-9.27E-06		-8.68E-09	-1.00E-05		-9.96E-09	-9.73E-06		-1.16E-08	-9.73E-06		-1.26E-08	-9.74E-06		-1.18E-08	-9.73E-06		-1.06E-08	-9.73E-06
	-1.27E-08	-9.27E-06		-8.66E-09	-1.00E-05		-9.94E-09	-9.73E-06		-1.16E-08	-9.73E-06		-1.26E-08	-9.73E-06		-1.18E-08	-9.73E-06		-1.06E-08	-9.73E-06
	-1.27E-08	-9.27E-06		-8.68E-09	-1.00E-05		-9.92E-09	-9.73E-06		-1.16E-08	-9.73E-06		-1.26E-08	-9.73E-06		-1.18E-08	-9.73E-06		-1.06E-08	-9.73E-06
	-1.27E-08	-9.27E-06		-8.64E-09	-9.99E-06		-9.92E-09	-9.73E-06		-1.16E-08	-9.73E-06		-1.26E-08	-9.73E-06		-1.18E-08	-9.73E-06		-1.07E-08	-9.72E-06
	-1.27E-08	-9.27E-06		-8.66E-09	-9.99E-06		-9.92E-09	-9.73E-06		-1.16E-08	-9.73E-06		-1.26E-08	-9.73E-06		-1.18E-08	-9.73E-06		-1.06E-08	-9.72E-06
	-1.27E-08	-9.27E-06		-8.68E-09	-9.99E-06		-9.90E-09	-9.73E-06		-1.16E-08	-9.73E-06		-1.26E-08	-9.73E-06		-1.18E-08	-9.73E-06		-1.07E-08	-9.72E-06
	-1.27E-08	-9.27E-06		-8.66E-09	-9.99E-06		-9.92E-09	-9.72E-06		-1.16E-08	-9.72E-06		-1.26E-08	-9.73E-06		-1.18E-08	-9.73E-06		-1.07E-08	-9.72E-06
	-1.27E-08	-9.26E-06		-8.68E-09	-9.99E-06		-9.96E-09	-9.72E-06		-1.16E-08	-9.72E-06		-1.26E-08	-9.73E-06		-1.18E-08	-9.73E-06		-1.07E-08	-9.72E-06
	-1.27E-08	-9.26E-06		-8.64E-09	-9.99E-06		-9.92E-09	-9.72E-06		-1.16E-08	-9.72E-06		-1.26E-08	-9.73E-06		-1.18E-08	-9.72E-06		-1.06E-08	-9.72E-06
	-1.27E-08	-9.26E-06		-8.68E-09	-9.99E-06		-9.92E-09	-9.72E-06		-1.16E-08	-9.72E-06		-1.26E-08	-9.72E-06		-1.18E-08	-9.72E-06		-1.07E-08	-9.72E-06
	-1.27E-08	-9.26E-06		-8.66E-09	-9.99E-06		-9.92E-09	-9.72E-06		-1.17E-08	-9.72E-06		-1.26E-08	-9.72E-06		-1.18E-08	-9.72E-06		-1.07E-08	-9.72E-06
	-1.27E-08	-9.26E-06		-8.64E-09	-9.98E-06		-9.96E-09	-9.72E-06		-1.17E-08	-9.72E-06		-1.26E-08	-9.72E-06		-1.18E-08	-9.72E-06		-1.06E-08	-9.71E-06
	-1.27E-08	-9.26E-06		-8.62E-09	-9.98E-06		-9.98E-09	-9.72E-06		-1.16E-08	-9.72E-06		-1.26E-08	-9.72E-06		-1.18E-08	-9.72E-06		-1.07E-08	-9.71E-06
	-1.27E-08	-9.26E-06		-8.64E-09	-9.98E-06		-9.92E-09	-9.72E-06		-1.16E-08	-9.72E-06		-1.26E-08	-9.72E-06		-1.18E-08	-9.72E-06		-1.07E-08	-9.71E-06
	-1.27E-08	-9.26E-06		-8.68E-09	-9.98E-06		-9.96E-09	-9.71E-06		-1.16E-08	-9.71E-06		-1.26E-08	-9.72E-06		-1.18E-08	-9.72E-06		-1.07E-08	-9.71E-06
	-1.27E-08	-9.25E-06		-8.64E-09	-9.98E-06		-9.92E-09	-9.71E-06		-1.16E-08	-9.71E-06		-1.26E-08	-9.72E-06		-1.18E-08	-9.72E-06		-1.06E-08	-9.71E-06
	-1.27E-08	-9.25E-06		-8.64E-09	-9.98E-06		-9.96E-09	-9.71E-06		-1.16E-08	-9.71E-06		-1.26E-08	-9.72E-06		-1.18E-08	-9.71E-06		-1.07E-08	-9.71E-06
	-1.27E-08	-9.25E-06		-8.64E-09	-9.98E-06		-9.92E-09	-9.71E-06		-1.16E-08	-9.71E-06		-1.26E-08	-9.71E-06		-1.18E-08	-9.71E-06		-1.07E-08	-9.71E-06
	-1.27E-08	-9.25E-06		-8.64E-09	-9.97E-06		-9.94E-09	-9.71E-06		-1.17E-08	-9.71E-06		-1.26E-08	-9.71E-06		-1.18E-08	-9.71E-06		-1.06E-08	-9.71E-06
	-1.27E-08	-9.25E-06		-8.62E-09	-9.97E-06		-9.92E-09	-9.71E-06		-1.17E-08	-9.71E-06		-1.26E-08	-9.71E-06		-1.18E-08	-9.71E-06		-1.06E-08	-9.70E-06
	-1.27E-08	-9.25E-06		-8.64E-09	-9.97E-06		-9.94E-09	-9.71E-06		-1.17E-08	-9.71E-06		-1.26E-08	-9.71E-06		-1.18E-08	-9.71E-06		-1.06E-08	-9.70E-06
	-1.27E-08	-9.25E-06		-8.66E-09	-9.97E-06		-9.96E-09	-9.71E-06		-1.17E-08	-9.71E-06		-1.26E-08	-9.71E-06		-1.18E-08	-9.71E-06		-1.06E-08	-9.70E-06
	-1.27E-08	-9.25E-06		-8.62E-09	-9.97E-06		-9.92E-09	-9.70E-06		-1.17E-08	-9.70E-06		-1.26E-08	-9.71E-06		-1.18E-08	-9.71E-06		-1.07E-08	-9.70E-06
	-1.27E-08	-9.24E-06		-8.64E-09	-9.97E-06		-9.94E-09	-9.70E-06		-1.17E-08	-9.70E-06		-1.26E-08	-9.71E-06		-1.18E-08	-9.71E-06		-1.07E-08	-9.70E-06
	-1.27E-08	-9.24E-06		-8.64E-09	-9.97E-06		-9.94E-09	-9.70E-06		-1.16E-08	-9.70E-06		-1.26E-08	-9.71E-06		-1.18E-08	-9.70E-06		-1.07E-08	-9.70E-06
	-1.27E-08	-9.24E-06		-8.64E-09	-9.97E-06		-9.94E-09	-9.70E-06		-1.17E-08	-9.70E-06		-1.26E-08	-9.70E-06		-1.18E-08	-9.70E-06		-1.06E-08	-9.70E-06
	-1.27E-08	-9.24E-06		-8.66E-09	-9.96E-06		-9.96E-09	-9.70E-06		-1.16E-08	-9.70E-06		-1.26E-08	-9.70E-06		-1.18E-08	-9.70E-06		-1.06E-08	-9.70E-06
	-1.27E-08	-9.24E-06		-8.64E-09	-9.96E-06		-9.96E-09	-9.70E-06		-1.16E-08	-9.70E-06		-1.26E-08	-9.70E-06		-1.18E-08	-9.70E-06		-1.07E-08	-9.69E-06
	-1.27E-08	-9.24E-06		-8.64E-09	-9.96E-06		-9.96E-09	-9.70E-06		-1.16E-08	-9.70E-06		-1.26E-08	-9.70E-06		-1.18E-08	-9.70E-06		-1.07E-08	-9.69E-06
	-1.27E-08	-9.24E-06		-8.64E-09	-9.96E-06		-9.94E-09	-9.70E-06		-1.17E-08	-9.70E-06		-1.26E-08	-9.70E-06		-1.18E-08	-9.70E-06		-1.07E-08	-9.69E-06
	-1.26E-08	-9.24E-06		-8.59E-09	-9.96E-06		-9.94E-09	-9.69E-06		-1.17E-08	-9.69E-06		-1.26E-08	-9.70E-06		-1.18E-08	-9.70E-06		-1.07E-08	-9.69E-06
	-1.26E-08	-9.23E-06		-8.62E-09	-9.96E-06		-9.94E-09	-9.69E-06		-1.16E-08	-9.69E-06		-1.26E-08	-9.70E-06		-1.18E-08	-9.70E-06		-1.06E-08	-9.69E-06
	-1.26E-08	-9.23E-06		-8.59E-09	-9.96E-06		-9.94E-09	-9.69E-06		-1.17E-08	-9.69E-06		-1.26E-08	-9.70E-06		-1.18E-08	-9.69E-06		-1.07E-08	-9.69E-06
	-1.27E-08	-9.23E-06		-8.64E-09	-9.95E-06		-9.96E-09	-9.69E-06		-1.17E-08	-9.69E-06		-1.26E-08	-9.69E-06		-1.18E-08	-9.69E-06		-1.07E-08	-9.69E-06
	-1.27E-08	-9.23E-06		-8.57E-09	-9.95E-06		-9.94E-09	-9.69E-06		-1.16E-08	-9.69E-06		-1.26E-08	-9.69E-06		-1.18E-08	-9.69E-06		-1.07E-08	-9.69E-06
	-1.27E-08	-9.23E-06		-8.64E-09	-9.95E-06		-9.92E-09	-9.69E-06		-1.16E-08	-9.69E-06		-1.26E-08	-9.69E-06		-1.18E-08	-9.69E-06		-1.07E-08	-9.68E-06
	-1.27E-08	-9.23E-06		-8.62E-09	-9.95E-06		-9.92E-09	-9.69E-06		-1.17E-08	-9.69E-06		-1.26E-08	-9.69E-06		-1.18E-08	-9.69E-06		-1.07E-08	-9.68E-06
	-1.26E-08	-9.23E-06		-8.57E-09	-9.95E-06		-9.92E-09	-9.69E-06		-1.16E-08	-9.69E-06		-1.26E-08	-9.69E-06		-1.18E-08	-9.69E-06		-1.06E-08	-9.68E-06
	-1.27E-08	-9.23E-06		-8.59E-09	-9.95E-06		-9.94E-09	-9.68E-06		-1.17E-08	-9.68E-06		-1.26E-08	-9.69E-06		-1.18E-08	-9.69E-06		-1.06E-08	-9.68E-06
	-1.27E-08	-9.22E-06		-8.62E-09	-9.95E-06		-9.94E-09	-9.68E-06		-1.16E-08	-9.68E-06		-1.26E-08	-9.69E-06		-1.18E-08	-9.69E-06		-1.06E-08	-9.68E-06
	-1.26E-08	-9.22E-06		-8.59E-09	-9.94E-06		-9.96E-09	-9.68E-06		-1.16E-08	-9.68E-06		-1.26E-08	-9.69E-06		-1.18E-08	-9.68E-06		-1.07E-08	-9.68E-06
	-1.27E-08	-9.22E-06		-8.62E-09	-9.94E-06		-9.94E-09	-9.68E-06		-1.16E-08	-9.68E-06		-1.26E-08	-9.68E-06		-1.18E-08	-9.68E-06		-1.07E-08	-9.68E-06
	-1.27E-08	-9.22E-06		-8.57E-09	-9.94E-06		-9.96E-09	-9.68E-06		-1.16E-08	-9.68E-06		-1.26E-08	-9.68E-06		-1.18E-08	-9.68E-06		-1.07E-08	-9.68E-06
	-1.27E-08	-9.22E-06		-8.59E-09	-9.94E-06		-9.96E-09	-9.68E-06		-1.16E-08	-9.68E-06		-1.26E-08	-9.68E-06		-1.18E-08	-9.68E-06		-1.07E-08	-9.67E-06
	-1.27E-08	-9.22E-06		-8.62E-09	-9.94E-06		-9.94E-09	-9.68E-06		-1.17E-08	-9.68E-06		-1.26E-08	-9.68E-06		-1.18E-08	-9.68E-06		-1.07E-08	-9.67E-06
	-1.27E-08	-9.22E-06		-8.62E-09	-9.94E-06		-9.94E-09	-9.67E-06		-1.17E-08	-9.68E-06		-1.26E-08	-9.68E-06		-1.18E-08	-9.68E-06		-1.06E-08	-9.67E-06
	-1.27E-08	-9.22E-06		-8.62E-09	-9.94E-06		-9.96E-09	-9.67E-06		-1.16E-08	-9.67E-06		-1.26E-08	-9.68E-06		-1.18E-08	-9.68E-06		-1.07E-08	-9.67E-06
	-1.27E-08	-9.21E-06		-8.64E-09	-9.94E-06		-9.96E-09	-9.67E-06		-1.17E-08	-9.67E-06		-1.26E-08	-9.68E-06		-1.18E-08	-9.68E-06		-1.07E-08	-9.67E-06
	-1.27E-08	-9.21E-06		-8.64E-09	-9.93E-06		-9.96E-09	-9.67E-06		-1.17E-08	-9.67E-06		-1.26E-08	-9.68E-06		-1.18E-08	-9.67E-06		-1.06E-08	-9.67E-06
	-1.27E-08	-9.21E-06		-8.64E-09	-9.93E-06		-9.94E-09	-9.67E-06		-1.17E-08	-9.67E-06		-1.26E-08	-9.67E-06		-1.18E-08	-9.67E-06		-1.06E-08	-9.67E-06
	-1.27E-08	-9.21E-06		-8.62E-09	-9.93E-06		-9.96E-09	-9.67E-06		-1.17E-08	-9.67E-06		-1.26E-08	-9.67E-06		-1.18E-08	-9.67E-06		-1.06E-08	-9.67E-06
	-1.27E-08	-9.21E-06		-8.59E-09	-9.93E-06		-9.96E-09	-9.67E-06		-1.17E-08	-9.67E-06		-1.26E-08	-9.67E-06		-1.18E-08	-9.67E-06		-1.07E-08	-9.66E-06
	-1.27E-08	-9.21E-06		-8.59E-09	-9.93E-06		-9.96E-09	-9.67E-06		-1.17E-08	-9.67E-06		-1.26E-08	-9.67E-06		-1.18E-08	-9.67E-06		-1.07E-08	-9.66E-06
	-1.27E-08	-9.21E-06		-8.59E-09	-9.93E-06		-9.96E-09	-9.66E-06		-1.17E-08	-9.67E-06		-1.26E-08	-9.67E-06		-1.18E-08	-9.67E-06		-1.07E-08	-9.66E-06
	-1.27E-08	-9.21E-06		-8.62E-09	-9.93E-06		-9.96E-09	-9.66E-06		-1.17E-08	-9.66E-06		-1.26E-08	-9.67E-06		-1.18E-08	-9.67E-06		-1.07E-08	-9.66E-06
	-1.27E-08	-9.20E-06		-8.62E-09	-9.92E-06		-9.96E-09	-9.66E-06		-1.17E-08	-9.66E-06		-1.26E-08	-9.67E-06		-1.18E-08	-9.67E-06		-1.06E-08	-9.66E-06
	-1.27E-08	-9.20E-06		-8.59E-09	-9.92E-06		-9.98E-09	-9.66E-06		-1.17E-08	-9.66E-06		-1.26E-08	-9.67E-06		-1.18E-08	-9.66E-06		-1.06E-08	-9.66E-06
	-1.26E-08	-9.20E-06		-8.59E-09	-9.92E-06		-1.00E-08	-9.66E-06		-1.17E-08	-9.66E-06		-1.26E-08	-9.66E-06		-1.18E-08	-9.66E-06		-1.06E-08	-9.66E-06
	-1.27E-08	-9.20E-06		-8.59E-09	-9.92E-06		-9.96E-09	-9.66E-06		-1.17E-08	-9.66E-06		-1.26E-08	-9.66E-06		-1.18E-08	-9.66E-06		-1.07E-08	-9.66E-06
	-1.26E-08	-9.20E-06		-8.59E-09	-9.92E-06		-9.96E-09	-9.66E-06		-1.17E-08	-9.66E-06		-1.26E-08	-9.66E-06		-1.18E-08	-9.66E-06		-1.06E-08	-9.65E-06
	-1.27E-08	-9.20E-06		-8.57E-09	-9.92E-06		-9.96E-09	-9.66E-06		-1.17E-08	-9.66E-06		-1.26E-08	-9.66E-06		-1.18E-08	-9.66E-06		-1.06E-08	-9.65E-06
	-1.26E-08	-9.20E-06		-8.59E-09	-9.92E-06		-9.94E-09	-9.65E-06		-1.17E-08	-9.66E-06		-1.26E-08	-9.66E-06		-1.18E-08	-9.66E-06		-1.07E-08	-9.65E-06
	-1.27E-08	-9.20E-06		-8.59E-09	-9.92E-06		-9.96E-09	-9.65E-06		-1.17E-08	-9.65E-06		-1.26E-08	-9.66E-06		-1.18E-08	-9.66E-06		-1.07E-08	-9.65E-06
	-1.26E-08	-9.19E-06		-8.59E-09	-9.91E-06		-9.96E-09	-9.65E-06		-1.17E-08	-9.65E-06		-1.26E-08	-9.66E-06		-1.18E-08	-9.66E-06		-1.07E-08	-9.65E-06
	-1.27E-08	-9.19E-06		-8.62E-09	-9.91E-06		-9.98E-09	-9.65E-06		-1.17E-08	-9.65E-06		-1.26E-08	-9.66E-06		-1.18E-08	-9.65E-06		-1.07E-08	-9.65E-06
	-1.27E-08	-9.19E-06		-8.57E-09	-9.91E-06		-9.92E-09	-9.65E-06		-1.17E-08	-9.65E-06		-1.26E-08	-9.65E-06		-1.18E-08	-9.65E-06		-1.07E-08	-9.65E-06
	-1.27E-08	-9.19E-06		-8.59E-09	-9.91E-06		-9.96E-09	-9.65E-06		-1.16E-08	-9.65E-06		-1.26E-08	-9.65E-06		-1.18E-08	-9.65E-06		-1.07E-08	-9.65E-06
	-1.27E-08	-9.19E-06		-8.64E-09	-9.91E-06		-9.96E-09	-9.65E-06		-1.17E-08	-9.65E-06		-1.26E-08	-9.65E-06		-1.18E-08	-9.65E-06		-1.07E-08	-9.64E-06
	-1.27E-08	-9.19E-06		-8.59E-09	-9.91E-06		-1.00E-08	-9.65E-06		-1.17E-08	-9.65E-06		-1.26E-08	-9.65E-06		-1.18E-08	-9.65E-06		-1.07E-08	-9.64E-06
	-1.27E-08	-9.19E-06		-8.59E-09	-9.91E-06		-9.98E-09	-9.64E-06		-1.17E-08	-9.65E-06		-1.26E-08	-9.65E-06		-1.18E-08	-9.65E-06		-1.07E-08	-9.64E-06
	-1.27E-08	-9.18E-06		-8.59E-09	-9.90E-06		-9.98E-09	-9.64E-06		-1.17E-08	-9.64E-06		-1.26E-08	-9.65E-06		-1.18E-08	-9.65E-06		-1.07E-08	-9.64E-06
	-1.26E-08	-9.18E-06		-8.59E-09	-9.90E-06		-9.98E-09	-9.64E-06		-1.17E-08	-9.64E-06		-1.26E-08	-9.65E-06		-1.18E-08	-9.65E-06		-1.07E-08	-9.64E-06
	-1.27E-08	-9.18E-06		-8.59E-09	-9.90E-06		-9.98E-09	-9.64E-06		-1.17E-08	-9.64E-06		-1.26E-08	-9.65E-06		-1.18E-08	-9.64E-06		-1.07E-08	-9.64E-06
	-1.26E-08	-9.18E-06		-8.59E-09	-9.90E-06		-1.00E-08	-9.64E-06		-1.17E-08	-9.64E-06		-1.26E-08	-9.64E-06		-1.18E-08	-9.64E-06		-1.07E-08	-9.64E-06
	-1.26E-08	-9.18E-06		-8.57E-09	-9.90E-06		-9.98E-09	-9.64E-06		-1.17E-08	-9.64E-06		-1.26E-08	-9.64E-06		-1.18E-08	-9.64E-06		-1.07E-08	-9.64E-06
	-1.26E-08	-9.18E-06		-8.59E-09	-9.90E-06		-9.98E-09	-9.64E-06		-1.17E-08	-9.64E-06		-1.26E-08	-9.64E-06		-1.18E-08	-9.64E-06		-1.07E-08	-9.63E-06
	-1.26E-08	-9.18E-06		-8.57E-09	-9.90E-06		-1.00E-08	-9.64E-06		-1.16E-08	-9.64E-06		-1.26E-08	-9.64E-06		-1.18E-08	-9.64E-06		-1.06E-08	-9.63E-06
	-1.27E-08	-9.18E-06		-8.59E-09	-9.89E-06		-9.96E-09	-9.63E-06		-1.17E-08	-9.64E-06		-1.26E-08	-9.64E-06		-1.18E-08	-9.64E-06		-1.06E-08	-9.63E-06
	-1.27E-08	-9.17E-06		-8.59E-09	-9.89E-06		-9.96E-09	-9.63E-06		-1.16E-08	-9.63E-06		-1.26E-08	-9.64E-06		-1.18E-08	-9.64E-06		-1.06E-08	-9.63E-06
	-1.27E-08	-9.17E-06		-8.62E-09	-9.89E-06		-9.98E-09	-9.63E-06		-1.16E-08	-9.63E-06		-1.26E-08	-9.64E-06		-1.18E-08	-9.64E-06		-1.07E-08	-9.63E-06
	-1.26E-08	-9.17E-06		-8.55E-09	-9.89E-06		-9.98E-09	-9.63E-06		-1.17E-08	-9.63E-06		-1.26E-08	-9.64E-06		-1.18E-08	-9.63E-06		-1.07E-08	-9.63E-06
	-1.27E-08	-9.17E-06		-8.55E-09	-9.89E-06		-9.98E-09	-9.63E-06		-1.17E-08	-9.63E-06		-1.26E-08	-9.63E-06		-1.18E-08	-9.63E-06		-1.06E-08	-9.63E-06
	-1.27E-08	-9.17E-06		-8.57E-09	-9.89E-06		-1.00E-08	-9.63E-06		-1.16E-08	-9.63E-06		-1.26E-08	-9.63E-06		-1.18E-08	-9.63E-06		-1.07E-08	-9.63E-06
	-1.26E-08	-9.17E-06		-8.57E-09	-9.89E-06		-9.96E-09	-9.63E-06		-1.16E-08	-9.63E-06		-1.26E-08	-9.63E-06		-1.18E-08	-9.63E-06		-1.07E-08	-9.62E-06
	-1.26E-08	-9.17E-06		-8.57E-09	-9.89E-06		-1.00E-08	-9.63E-06		-1.17E-08	-9.63E-06		-1.26E-08	-9.63E-06		-1.18E-08	-9.63E-06		-1.06E-08	-9.62E-06
	-1.26E-08	-9.17E-06		-8.55E-09	-9.88E-06		-1.00E-08	-9.62E-06		-1.17E-08	-9.63E-06		-1.26E-08	-9.63E-06		-1.18E-08	-9.63E-06		-1.06E-08	-9.62E-06
	-1.26E-08	-9.16E-06		-8.57E-09	-9.88E-06		-1.00E-08	-9.62E-06		-1.17E-08	-9.62E-06		-1.26E-08	-9.63E-06		-1.18E-08	-9.63E-06		-1.07E-08	-9.62E-06
	-1.27E-08	-9.16E-06		-8.59E-09	-9.88E-06		-1.00E-08	-9.62E-06		-1.17E-08	-9.62E-06		-1.26E-08	-9.63E-06		-1.18E-08	-9.63E-06		-1.07E-08	-9.62E-06
	-1.26E-08	-9.16E-06		-8.57E-09	-9.88E-06		-1.00E-08	-9.62E-06		-1.17E-08	-9.62E-06		-1.26E-08	-9.63E-06		-1.18E-08	-9.62E-06		-1.07E-08	-9.62E-06
	-1.26E-08	-9.16E-06		-8.57E-09	-9.88E-06		-1.00E-08	-9.62E-06		-1.17E-08	-9.62E-06		-1.26E-08	-9.62E-06		-1.18E-08	-9.62E-06		-1.07E-08	-9.62E-06
	-1.27E-08	-9.16E-06		-8.53E-09	-9.88E-06		-9.98E-09	-9.62E-06		-1.17E-08	-9.62E-06		-1.26E-08	-9.62E-06		-1.18E-08	-9.62E-06		-1.07E-08	-9.62E-06
	-1.27E-08	-9.16E-06		-8.57E-09	-9.88E-06		-9.98E-09	-9.62E-06		-1.17E-08	-9.62E-06		-1.26E-08	-9.62E-06		-1.18E-08	-9.62E-06		-1.07E-08	-9.61E-06
	-1.27E-08	-9.16E-06		-8.55E-09	-9.87E-06		-1.00E-08	-9.62E-06		-1.16E-08	-9.62E-06		-1.26E-08	-9.62E-06		-1.18E-08	-9.62E-06		-1.06E-08	-9.61E-06
	-1.27E-08	-9.16E-06		-8.57E-09	-9.87E-06		-1.00E-08	-9.61E-06		-1.17E-08	-9.62E-06		-1.26E-08	-9.62E-06		-1.18E-08	-9.62E-06		-1.07E-08	-9.61E-06
	-1.26E-08	-9.15E-06		-8.55E-09	-9.87E-06		-1.00E-08	-9.61E-06		-1.16E-08	-9.61E-06		-1.26E-08	-9.62E-06		-1.18E-08	-9.62E-06		-1.07E-08	-9.61E-06
	-1.26E-08	-9.15E-06		-8.59E-09	-9.87E-06		-9.98E-09	-9.61E-06		-1.17E-08	-9.61E-06		-1.26E-08	-9.62E-06		-1.18E-08	-9.62E-06		-1.07E-08	-9.61E-06
	-1.26E-08	-9.15E-06		-8.53E-09	-9.87E-06		-1.00E-08	-9.61E-06		-1.17E-08	-9.61E-06		-1.26E-08	-9.62E-06		-1.18E-08	-9.61E-06		-1.07E-08	-9.61E-06
	-1.26E-08	-9.15E-06		-8.57E-09	-9.87E-06		-1.00E-08	-9.61E-06		-1.17E-08	-9.61E-06		-1.26E-08	-9.61E-06		-1.18E-08	-9.61E-06		-1.07E-08	-9.61E-06
	-1.26E-08	-9.15E-06		-8.55E-09	-9.87E-06		-1.00E-08	-9.61E-06		-1.17E-08	-9.61E-06		-1.26E-08	-9.61E-06		-1.18E-08	-9.61E-06		-1.07E-08	-9.61E-06
	-1.26E-08	-9.15E-06		-8.57E-09	-9.87E-06		-1.00E-08	-9.61E-06		-1.17E-08	-9.61E-06		-1.26E-08	-9.61E-06		-1.18E-08	-9.61E-06		-1.07E-08	-9.60E-06
	-1.26E-08	-9.15E-06		-8.55E-09	-9.86E-06		-9.98E-09	-9.61E-06		-1.17E-08	-9.61E-06		-1.26E-08	-9.61E-06		-1.18E-08	-9.61E-06		-1.07E-08	-9.60E-06
	-1.26E-08	-9.15E-06		-8.57E-09	-9.86E-06		-1.00E-08	-9.60E-06		-1.17E-08	-9.61E-06		-1.26E-08	-9.61E-06		-1.18E-08	-9.61E-06		-1.07E-08	-9.60E-06
	-1.26E-08	-9.14E-06		-8.55E-09	-9.86E-06		-9.98E-09	-9.60E-06		-1.16E-08	-9.60E-06		-1.26E-08	-9.61E-06		-1.18E-08	-9.61E-06		-1.07E-08	-9.60E-06
	-1.26E-08	-9.14E-06		-8.53E-09	-9.86E-06		-1.00E-08	-9.60E-06		-1.16E-08	-9.60E-06		-1.26E-08	-9.61E-06		-1.18E-08	-9.61E-06		-1.07E-08	-9.60E-06
	-1.26E-08	-9.14E-06		-8.53E-09	-9.86E-06		-1.00E-08	-9.60E-06		-1.17E-08	-9.60E-06		-1.26E-08	-9.61E-06		-1.18E-08	-9.60E-06		-1.07E-08	-9.60E-06
	-1.26E-08	-9.14E-06		-8.53E-09	-9.86E-06		-1.01E-08	-9.60E-06		-1.16E-08	-9.60E-06		-1.26E-08	-9.60E-06		-1.18E-08	-9.60E-06		-1.06E-08	-9.60E-06
	-1.26E-08	-9.14E-06		-8.53E-09	-9.86E-06		-1.00E-08	-9.60E-06		-1.16E-08	-9.60E-06		-1.26E-08	-9.60E-06		-1.18E-08	-9.60E-06		-1.07E-08	-9.60E-06
	-1.26E-08	-9.14E-06		-8.57E-09	-9.85E-06		-1.00E-08	-9.60E-06		-1.16E-08	-9.60E-06		-1.26E-08	-9.60E-06		-1.18E-08	-9.60E-06		-1.07E-08	-9.59E-06
	-1.26E-08	-9.14E-06		-8.55E-09	-9.85E-06		-1.00E-08	-9.60E-06		-1.16E-08	-9.60E-06		-1.26E-08	-9.60E-06		-1.18E-08	-9.60E-06		-1.07E-08	-9.59E-06
	-1.26E-08	-9.13E-06		-8.55E-09	-9.85E-06		-1.00E-08	-9.59E-06		-1.17E-08	-9.60E-06		-1.26E-08	-9.60E-06		-1.18E-08	-9.60E-06		-1.07E-08	-9.59E-06
	-1.26E-08	-9.13E-06		-8.57E-09	-9.85E-06		-1.00E-08	-9.59E-06		-1.17E-08	-9.59E-06		-1.26E-08	-9.60E-06		-1.18E-08	-9.60E-06		-1.07E-08	-9.59E-06
	-1.26E-08	-9.13E-06		-8.53E-09	-9.85E-06		-1.00E-08	-9.59E-06		-1.16E-08	-9.59E-06		-1.26E-08	-9.60E-06		-1.18E-08	-9.60E-06		-1.07E-08	-9.59E-06
	-1.26E-08	-9.13E-06		-8.53E-09	-9.85E-06		-9.98E-09	-9.59E-06		-1.16E-08	-9.59E-06		-1.26E-08	-9.60E-06		-1.18E-08	-9.59E-06		-1.07E-08	-9.59E-06
	-1.26E-08	-9.13E-06		-8.53E-09	-9.85E-06		-1.00E-08	-9.59E-06		-1.16E-08	-9.59E-06		-1.26E-08	-9.59E-06		-1.18E-08	-9.59E-06		-1.07E-08	-9.59E-06
	-1.26E-08	-9.13E-06		-8.53E-09	-9.84E-06		-1.00E-08	-9.59E-06		-1.16E-08	-9.59E-06		-1.26E-08	-9.59E-06		-1.18E-08	-9.59E-06		-1.07E-08	-9.59E-06
	-1.26E-08	-9.13E-06		-8.55E-09	-9.84E-06		-9.98E-09	-9.59E-06		-1.17E-08	-9.59E-06		-1.26E-08	-9.59E-06		-1.18E-08	-9.59E-06		-1.07E-08	-9.58E-06
	-1.26E-08	-9.13E-06		-8.55E-09	-9.84E-06		-1.00E-08	-9.59E-06		-1.16E-08	-9.59E-06		-1.26E-08	-9.59E-06		-1.18E-08	-9.59E-06		-1.07E-08	-9.58E-06
	-1.26E-08	-9.12E-06		-8.51E-09	-9.84E-06		-1.00E-08	-9.58E-06		-1.17E-08	-9.58E-06		-1.26E-08	-9.59E-06		-1.18E-08	-9.59E-06		-1.07E-08	-9.58E-06
	-1.26E-08	-9.12E-06		-8.49E-09	-9.84E-06		-9.98E-09	-9.58E-06		-1.17E-08	-9.58E-06		-1.26E-08	-9.59E-06		-1.18E-08	-9.59E-06		-1.07E-08	-9.58E-06
	-1.26E-08	-9.12E-06		-8.47E-09	-9.84E-06		-1.00E-08	-9.58E-06		-1.17E-08	-9.58E-06		-1.26E-08	-9.59E-06		-1.18E-08	-9.59E-06		-1.07E-08	-9.58E-06
	-1.26E-08	-9.12E-06		-8.49E-09	-9.84E-06		-1.00E-08	-9.58E-06		-1.17E-08	-9.58E-06		-1.26E-08	-9.59E-06		-1.18E-08	-9.58E-06		-1.07E-08	-9.58E-06
	-1.26E-08	-9.12E-06		-8.47E-09	-9.84E-06		-1.00E-08	-9.58E-06		-1.17E-08	-9.58E-06		-1.26E-08	-9.58E-06		-1.18E-08	-9.58E-06		-1.07E-08	-9.58E-06
	-1.26E-08	-9.12E-06		-8.51E-09	-9.83E-06		-1.00E-08	-9.58E-06		-1.17E-08	-9.58E-06		-1.26E-08	-9.58E-06		-1.18E-08	-9.58E-06		-1.07E-08	-9.58E-06
	-1.26E-08	-9.12E-06		-8.49E-09	-9.83E-06		-9.98E-09	-9.58E-06		-1.17E-08	-9.58E-06		-1.26E-08	-9.58E-06		-1.18E-08	-9.58E-06		-1.07E-08	-9.57E-06
	-1.26E-08	-9.12E-06		-8.47E-09	-9.83E-06		-1.00E-08	-9.58E-06		-1.17E-08	-9.58E-06		-1.26E-08	-9.58E-06		-1.18E-08	-9.58E-06		-1.07E-08	-9.57E-06
	-1.26E-08	-9.11E-06		-8.47E-09	-9.83E-06		-9.98E-09	-9.57E-06		-1.17E-08	-9.57E-06		-1.26E-08	-9.58E-06		-1.18E-08	-9.58E-06		-1.07E-08	-9.57E-06
	-1.26E-08	-9.11E-06		-8.51E-09	-9.83E-06		-9.96E-09	-9.57E-06		-1.16E-08	-9.57E-06		-1.26E-08	-9.58E-06		-1.18E-08	-9.58E-06		-1.07E-08	-9.57E-06
	-1.26E-08	-9.11E-06		-8.47E-09	-9.83E-06		-1.00E-08	-9.57E-06		-1.16E-08	-9.57E-06		-1.26E-08	-9.58E-06		-1.18E-08	-9.58E-06		-1.07E-08	-9.57E-06
	-1.26E-08	-9.11E-06		-8.49E-09	-9.83E-06		-1.00E-08	-9.57E-06		-1.17E-08	-9.57E-06		-1.26E-08	-9.58E-06		-1.18E-08	-9.57E-06		-1.06E-08	-9.57E-06
	-1.26E-08	-9.11E-06		-8.49E-09	-9.82E-06		-1.00E-08	-9.57E-06		-1.17E-08	-9.57E-06		-1.26E-08	-9.57E-06		-1.18E-08	-9.57E-06		-1.06E-08	-9.57E-06
	-1.26E-08	-9.11E-06		-8.47E-09	-9.82E-06		-9.98E-09	-9.57E-06		-1.17E-08	-9.57E-06		-1.26E-08	-9.57E-06		-1.18E-08	-9.57E-06		-1.06E-08	-9.56E-06
	-1.26E-08	-9.11E-06		-8.47E-09	-9.82E-06		-1.00E-08	-9.57E-06		-1.16E-08	-9.57E-06		-1.26E-08	-9.57E-06		-1.18E-08	-9.57E-06		-1.06E-08	-9.56E-06
	-1.26E-08	-9.11E-06		-8.45E-09	-9.82E-06		-1.00E-08	-9.56E-06		-1.16E-08	-9.57E-06		-1.26E-08	-9.57E-06		-1.18E-08	-9.57E-06		-1.06E-08	-9.56E-06
	-1.26E-08	-9.10E-06		-8.45E-09	-9.82E-06		-1.00E-08	-9.56E-06		-1.17E-08	-9.56E-06		-1.26E-08	-9.57E-06		-1.18E-08	-9.57E-06		-1.06E-08	-9.56E-06
	-1.26E-08	-9.10E-06		-8.45E-09	-9.82E-06		-1.00E-08	-9.56E-06		-1.17E-08	-9.56E-06		-1.26E-08	-9.57E-06		-1.18E-08	-9.57E-06		-1.06E-08	-9.56E-06
	-1.26E-08	-9.10E-06		-8.49E-09	-9.82E-06		-1.00E-08	-9.56E-06		-1.16E-08	-9.56E-06		-1.26E-08	-9.57E-06		-1.18E-08	-9.56E-06		-1.07E-08	-9.56E-06
	-1.26E-08	-9.10E-06		-8.49E-09	-9.81E-06		-1.00E-08	-9.56E-06		-1.16E-08	-9.56E-06		-1.26E-08	-9.57E-06		-1.18E-08	-9.56E-06		-1.07E-08	-9.56E-06
	-1.26E-08	-9.10E-06		-8.49E-09	-9.81E-06		-1.00E-08	-9.56E-06		-1.17E-08	-9.56E-06		-1.26E-08	-9.56E-06		-1.18E-08	-9.56E-06		-1.06E-08	-9.56E-06
	-1.26E-08	-9.10E-06		-8.43E-09	-9.81E-06		-1.00E-08	-9.56E-06		-1.17E-08	-9.56E-06		-1.26E-08	-9.56E-06		-1.18E-08	-9.56E-06		-1.06E-08	-9.55E-06
	-1.27E-08	-9.10E-06		-8.47E-09	-9.81E-06		-1.00E-08	-9.56E-06		-1.16E-08	-9.56E-06		-1.26E-08	-9.56E-06		-1.18E-08	-9.56E-06		-1.07E-08	-9.55E-06
	-1.26E-08	-9.09E-06		-8.45E-09	-9.81E-06		-1.00E-08	-9.55E-06		-1.16E-08	-9.56E-06		-1.26E-08	-9.56E-06		-1.18E-08	-9.56E-06		-1.07E-08	-9.55E-06
	-1.26E-08	-9.09E-06		-8.47E-09	-9.81E-06		-1.00E-08	-9.55E-06		-1.17E-08	-9.55E-06		-1.26E-08	-9.56E-06		-1.18E-08	-9.56E-06		-1.07E-08	-9.55E-06
	-1.26E-08	-9.09E-06		-8.47E-09	-9.81E-06		-1.00E-08	-9.55E-06		-1.16E-08	-9.55E-06		-1.26E-08	-9.56E-06		-1.18E-08	-9.56E-06		-1.06E-08	-9.55E-06
	-1.26E-08	-9.09E-06		-8.49E-09	-9.81E-06		-1.00E-08	-9.55E-06		-1.16E-08	-9.55E-06		-1.26E-08	-9.56E-06		-1.18E-08	-9.55E-06		-1.06E-08	-9.55E-06
	-1.26E-08	-9.09E-06		-8.47E-09	-9.80E-06		-1.00E-08	-9.55E-06		-1.16E-08	-9.55E-06		-1.26E-08	-9.55E-06		-1.18E-08	-9.55E-06		-1.07E-08	-9.55E-06
	-1.26E-08	-9.09E-06		-8.47E-09	-9.80E-06		-1.00E-08	-9.55E-06		-1.16E-08	-9.55E-06		-1.26E-08	-9.55E-06		-1.18E-08	-9.55E-06		-1.07E-08	-9.55E-06
	-1.26E-08	-9.09E-06		-8.49E-09	-9.80E-06		-1.00E-08	-9.55E-06		-1.16E-08	-9.55E-06		-1.26E-08	-9.55E-06		-1.18E-08	-9.55E-06		-1.07E-08	-9.54E-06
	-1.26E-08	-9.09E-06		-8.51E-09	-9.80E-06		-1.00E-08	-9.55E-06		-1.16E-08	-9.55E-06		-1.26E-08	-9.55E-06		-1.18E-08	-9.55E-06		-1.07E-08	-9.54E-06
	-1.26E-08	-9.08E-06		-8.47E-09	-9.80E-06		-1.00E-08	-9.54E-06		-1.16E-08	-9.55E-06		-1.26E-08	-9.55E-06		-1.18E-08	-9.55E-06		-1.07E-08	-9.54E-06
	-1.27E-08	-9.08E-06		-8.49E-09	-9.80E-06		-1.00E-08	-9.54E-06		-1.17E-08	-9.54E-06		-1.26E-08	-9.55E-06		-1.18E-08	-9.55E-06		-1.07E-08	-9.54E-06
	-1.26E-08	-9.08E-06		-8.47E-09	-9.80E-06		-1.00E-08	-9.54E-06		-1.16E-08	-9.54E-06		-1.26E-08	-9.55E-06		-1.18E-08	-9.55E-06		-1.07E-08	-9.54E-06
	-1.26E-08	-9.08E-06		-8.45E-09	-9.79E-06		-1.00E-08	-9.54E-06		-1.16E-08	-9.54E-06		-1.26E-08	-9.55E-06		-1.18E-08	-9.54E-06		-1.06E-08	-9.54E-06
	-1.26E-08	-9.08E-06		-8.47E-09	-9.79E-06		-1.00E-08	-9.54E-06		-1.17E-08	-9.54E-06		-1.26E-08	-9.54E-06		-1.18E-08	-9.54E-06		-1.06E-08	-9.54E-06
	-1.26E-08	-9.08E-06		-8.47E-09	-9.79E-06		-1.00E-08	-9.54E-06		-1.16E-08	-9.54E-06		-1.26E-08	-9.54E-06		-1.18E-08	-9.54E-06		-1.07E-08	-9.54E-06
	-1.26E-08	-9.08E-06		-8.47E-09	-9.79E-06		-1.00E-08	-9.54E-06		-1.16E-08	-9.54E-06		-1.26E-08	-9.54E-06		-1.18E-08	-9.54E-06		-1.07E-08	-9.53E-06
	-1.26E-08	-9.08E-06		-8.49E-09	-9.79E-06		-1.00E-08	-9.54E-06		-1.16E-08	-9.54E-06		-1.26E-08	-9.54E-06		-1.18E-08	-9.54E-06		-1.06E-08	-9.53E-06
	-1.26E-08	-9.07E-06		-8.47E-09	-9.79E-06		-1.00E-08	-9.53E-06		-1.16E-08	-9.54E-06		-1.26E-08	-9.54E-06		-1.18E-08	-9.54E-06		-1.07E-08	-9.53E-06
	-1.26E-08	-9.07E-06		-8.47E-09	-9.79E-06		-1.00E-08	-9.53E-06		-1.17E-08	-9.53E-06		-1.26E-08	-9.54E-06		-1.18E-08	-9.54E-06		-1.07E-08	-9.53E-06
	-1.26E-08	-9.07E-06		-8.49E-09	-9.78E-06		-9.98E-09	-9.53E-06		-1.17E-08	-9.53E-06		-1.26E-08	-9.54E-06		-1.18E-08	-9.54E-06		-1.07E-08	-9.53E-06
	-1.26E-08	-9.07E-06		-8.49E-09	-9.78E-06		-1.00E-08	-9.53E-06		-1.17E-08	-9.53E-06		-1.26E-08	-9.54E-06		-1.18E-08	-9.53E-06		-1.06E-08	-9.53E-06
	-1.26E-08	-9.07E-06		-8.47E-09	-9.78E-06		-1.00E-08	-9.53E-06		-1.17E-08	-9.53E-06		-1.26E-08	-9.53E-06		-1.18E-08	-9.53E-06		-1.06E-08	-9.53E-06
	-1.26E-08	-9.07E-06		-8.47E-09	-9.78E-06		-9.96E-09	-9.53E-06		-1.17E-08	-9.53E-06		-1.26E-08	-9.53E-06		-1.18E-08	-9.53E-06		-1.06E-08	-9.53E-06
	-1.26E-08	-9.07E-06		-8.47E-09	-9.78E-06		-9.98E-09	-9.53E-06		-1.16E-08	-9.53E-06		-1.26E-08	-9.53E-06		-1.18E-08	-9.53E-06		-1.07E-08	-9.52E-06
	-1.26E-08	-9.07E-06		-8.47E-09	-9.78E-06		-9.94E-09	-9.53E-06		-1.16E-08	-9.53E-06		-1.26E-08	-9.53E-06		-1.18E-08	-9.53E-06		-1.07E-08	-9.52E-06
	-1.26E-08	-9.06E-06		-8.47E-09	-9.78E-06		-9.96E-09	-9.52E-06		-1.16E-08	-9.53E-06		-1.26E-08	-9.53E-06		-1.18E-08	-9.53E-06		-1.06E-08	-9.52E-06
	-1.26E-08	-9.06E-06		-8.47E-09	-9.78E-06		-9.94E-09	-9.52E-06		-1.17E-08	-9.52E-06		-1.26E-08	-9.53E-06		-1.18E-08	-9.53E-06		-1.06E-08	-9.52E-06
	-1.26E-08	-9.06E-06		-8.49E-09	-9.77E-06		-9.94E-09	-9.52E-06		-1.16E-08	-9.52E-06		-1.26E-08	-9.53E-06		-1.18E-08	-9.53E-06		-1.07E-08	-9.52E-06
	-1.26E-08	-9.06E-06		-8.47E-09	-9.77E-06		-9.94E-09	-9.52E-06		-1.17E-08	-9.52E-06		-1.26E-08	-9.53E-06		-1.18E-08	-9.52E-06		-1.06E-08	-9.52E-06
	-1.26E-08	-9.06E-06		-8.49E-09	-9.77E-06		-9.94E-09	-9.52E-06		-1.17E-08	-9.52E-06		-1.26E-08	-9.52E-06		-1.18E-08	-9.52E-06		-1.06E-08	-9.52E-06
	-1.26E-08	-9.06E-06		-8.51E-09	-9.77E-06		-9.94E-09	-9.52E-06		-1.16E-08	-9.52E-06		-1.26E-08	-9.52E-06		-1.18E-08	-9.52E-06		-1.06E-08	-9.52E-06
	-1.26E-08	-9.06E-06		-8.47E-09	-9.77E-06		-9.92E-09	-9.52E-06		-1.16E-08	-9.52E-06		-1.26E-08	-9.52E-06		-1.18E-08	-9.52E-06		-1.06E-08	-9.51E-06
	-1.26E-08	-9.05E-06		-8.49E-09	-9.77E-06		-9.94E-09	-9.52E-06		-1.16E-08	-9.52E-06		-1.26E-08	-9.52E-06		-1.18E-08	-9.52E-06		-1.06E-08	-9.51E-06
	-1.26E-08	-9.05E-06		-8.47E-09	-9.77E-06		-9.92E-09	-9.51E-06		-1.16E-08	-9.51E-06		-1.26E-08	-9.52E-06		-1.18E-08	-9.52E-06		-1.06E-08	-9.51E-06
	-1.26E-08	-9.05E-06		-8.45E-09	-9.76E-06		-9.94E-09	-9.51E-06		-1.16E-08	-9.51E-06		-1.26E-08	-9.52E-06		-1.18E-08	-9.52E-06		-1.06E-08	-9.51E-06
	-1.26E-08	-9.05E-06		-8.45E-09	-9.76E-06		-9.94E-09	-9.51E-06		-1.16E-08	-9.51E-06		-1.26E-08	-9.52E-06		-1.18E-08	-9.52E-06		-1.06E-08	-9.51E-06
	-1.26E-08	-9.05E-06		-8.49E-09	-9.76E-06		-9.96E-09	-9.51E-06		-1.16E-08	-9.51E-06		-1.26E-08	-9.52E-06		-1.18E-08	-9.51E-06		-1.06E-08	-9.51E-06
	-1.26E-08	-9.05E-06		-8.45E-09	-9.76E-06		-9.94E-09	-9.51E-06		-1.16E-08	-9.51E-06		-1.26E-08	-9.51E-06		-1.18E-08	-9.51E-06		-1.06E-08	-9.51E-06
	-1.26E-08	-9.05E-06		-8.43E-09	-9.76E-06		-9.96E-09	-9.51E-06		-1.16E-08	-9.51E-06		-1.26E-08	-9.51E-06		-1.18E-08	-9.51E-06		-1.06E-08	-9.51E-06
	-1.26E-08	-9.05E-06		-8.39E-09	-9.76E-06		-9.94E-09	-9.51E-06		-1.16E-08	-9.51E-06		-1.26E-08	-9.51E-06		-1.18E-08	-9.51E-06		-1.06E-08	-9.50E-06
	-1.26E-08	-9.04E-06		-8.39E-09	-9.76E-06		-9.92E-09	-9.50E-06		-1.16E-08	-9.51E-06		-1.26E-08	-9.51E-06		-1.18E-08	-9.51E-06		-1.06E-08	-9.50E-06
	-1.26E-08	-9.04E-06		-8.43E-09	-9.75E-06		-9.94E-09	-9.50E-06		-1.16E-08	-9.50E-06		-1.26E-08	-9.51E-06		-1.18E-08	-9.51E-06		-1.06E-08	-9.50E-06
	-1.26E-08	-9.04E-06		-8.45E-09	-9.75E-06		-9.94E-09	-9.50E-06		-1.16E-08	-9.50E-06		-1.26E-08	-9.51E-06		-1.18E-08	-9.51E-06		-1.06E-08	-9.50E-06
	-1.26E-08	-9.04E-06		-8.41E-09	-9.75E-06		-9.90E-09	-9.50E-06		-1.16E-08	-9.50E-06		-1.26E-08	-9.51E-06		-1.18E-08	-9.51E-06		-1.06E-08	-9.50E-06
	-1.26E-08	-9.04E-06		-8.43E-09	-9.75E-06		-9.94E-09	-9.50E-06		-1.16E-08	-9.50E-06		-1.26E-08	-9.51E-06		-1.18E-08	-9.50E-06		-1.06E-08	-9.50E-06
	-1.26E-08	-9.04E-06		-8.41E-09	-9.75E-06		-9.92E-09	-9.50E-06		-1.16E-08	-9.50E-06		-1.26E-08	-9.50E-06		-1.18E-08	-9.50E-06		-1.07E-08	-9.50E-06
	-1.26E-08	-9.04E-06		-8.41E-09	-9.75E-06		-9.90E-09	-9.50E-06		-1.16E-08	-9.50E-06		-1.26E-08	-9.50E-06		-1.18E-08	-9.50E-06		-1.06E-08	-9.49E-06
	-1.26E-08	-9.04E-06		-8.37E-09	-9.75E-06		-9.94E-09	-9.50E-06		-1.16E-08	-9.50E-06		-1.26E-08	-9.50E-06		-1.18E-08	-9.50E-06		-1.06E-08	-9.49E-06
	-1.26E-08	-9.03E-06		-8.41E-09	-9.74E-06		-9.88E-09	-9.49E-06		-1.16E-08	-9.50E-06		-1.26E-08	-9.50E-06		-1.18E-08	-9.50E-06		-1.06E-08	-9.49E-06
	-1.26E-08	-9.03E-06		-8.41E-09	-9.74E-06		-9.90E-09	-9.49E-06		-1.16E-08	-9.49E-06		-1.26E-08	-9.50E-06		-1.18E-08	-9.50E-06		-1.06E-08	-9.49E-06
	-1.26E-08	-9.03E-06		-8.41E-09	-9.74E-06		-9.90E-09	-9.49E-06		-1.16E-08	-9.49E-06		-1.26E-08	-9.50E-06		-1.18E-08	-9.50E-06		-1.06E-08	-9.49E-06
	-1.26E-08	-9.03E-06		-8.43E-09	-9.74E-06		-9.96E-09	-9.49E-06		-1.16E-08	-9.49E-06		-1.26E-08	-9.50E-06		-1.18E-08	-9.49E-06		-1.06E-08	-9.49E-06
	-1.26E-08	-9.03E-06		-8.41E-09	-9.74E-06		-9.96E-09	-9.49E-06		-1.16E-08	-9.49E-06		-1.26E-08	-9.49E-06		-1.18E-08	-9.49E-06		-1.06E-08	-9.49E-06
	-1.26E-08	-9.03E-06		-8.39E-09	-9.74E-06		-9.96E-09	-9.49E-06		-1.16E-08	-9.49E-06		-1.26E-08	-9.49E-06		-1.18E-08	-9.49E-06		-1.06E-08	-9.49E-06
	-1.26E-08	-9.03E-06		-8.41E-09	-9.74E-06		-9.94E-09	-9.49E-06		-1.16E-08	-9.49E-06		-1.26E-08	-9.49E-06		-1.18E-08	-9.49E-06		-1.06E-08	-9.48E-06
	-1.25E-08	-9.02E-06		-8.43E-09	-9.74E-06		-9.96E-09	-9.49E-06		-1.16E-08	-9.49E-06		-1.26E-08	-9.49E-06		-1.18E-08	-9.49E-06		-1.06E-08	-9.48E-06
	-1.26E-08	-9.02E-06		-8.45E-09	-9.73E-06		-9.92E-09	-9.48E-06		-1.16E-08	-9.49E-06		-1.26E-08	-9.49E-06		-1.18E-08	-9.49E-06		-1.06E-08	-9.48E-06
	-1.26E-08	-9.02E-06		-8.41E-09	-9.73E-06		-9.92E-09	-9.48E-06		-1.16E-08	-9.48E-06		-1.26E-08	-9.49E-06		-1.18E-08	-9.49E-06		-1.06E-08	-9.48E-06
	-1.25E-08	-9.02E-06		-8.43E-09	-9.73E-06		-9.94E-09	-9.48E-06		-1.16E-08	-9.48E-06		-1.26E-08	-9.49E-06		-1.18E-08	-9.49E-06		-1.06E-08	-9.48E-06
	-1.26E-08	-9.02E-06		-8.45E-09	-9.73E-06		-9.94E-09	-9.48E-06		-1.16E-08	-9.48E-06		-1.26E-08	-9.49E-06		-1.18E-08	-9.48E-06		-1.07E-08	-9.48E-06
	-1.26E-08	-9.02E-06		-8.41E-09	-9.73E-06		-9.94E-09	-9.48E-06		-1.16E-08	-9.48E-06		-1.26E-08	-9.48E-06		-1.17E-08	-9.48E-06		-1.06E-08	-9.48E-06
	-1.26E-08	-9.02E-06		-8.45E-09	-9.73E-06		-9.94E-09	-9.48E-06		-1.16E-08	-9.48E-06		-1.26E-08	-9.48E-06		-1.18E-08	-9.48E-06		-1.07E-08	-9.48E-06
	-1.26E-08	-9.02E-06		-8.41E-09	-9.73E-06		-9.94E-09	-9.48E-06		-1.16E-08	-9.48E-06		-1.26E-08	-9.48E-06		-1.18E-08	-9.48E-06		-1.06E-08	-9.47E-06
	-1.26E-08	-9.01E-06		-8.41E-09	-9.72E-06		-9.92E-09	-9.48E-06		-1.16E-08	-9.48E-06		-1.26E-08	-9.48E-06		-1.18E-08	-9.48E-06		-1.06E-08	-9.47E-06
	-1.26E-08	-9.01E-06		-8.45E-09	-9.72E-06		-9.92E-09	-9.47E-06		-1.16E-08	-9.48E-06		-1.26E-08	-9.48E-06		-1.18E-08	-9.48E-06		-1.06E-08	-9.47E-06
	-1.26E-08	-9.01E-06		-8.43E-09	-9.72E-06		-9.92E-09	-9.47E-06		-1.16E-08	-9.47E-06		-1.26E-08	-9.48E-06		-1.18E-08	-9.48E-06		-1.07E-08	-9.47E-06
	-1.26E-08	-9.01E-06		-8.41E-09	-9.72E-06		-9.94E-09	-9.47E-06		-1.16E-08	-9.47E-06		-1.26E-08	-9.48E-06		-1.18E-08	-9.48E-06		-1.07E-08	-9.47E-06
	-1.25E-08	-9.01E-06		-8.41E-09	-9.72E-06		-9.88E-09	-9.47E-06		-1.16E-08	-9.47E-06		-1.26E-08	-9.48E-06		-1.18E-08	-9.47E-06		-1.06E-08	-9.47E-06
	-1.25E-08	-9.01E-06		-8.41E-09	-9.72E-06		-9.90E-09	-9.47E-06		-1.16E-08	-9.47E-06		-1.26E-08	-9.47E-06		-1.18E-08	-9.47E-06		-1.07E-08	-9.47E-06
	-1.25E-08	-9.01E-06		-8.39E-09	-9.72E-06		-9.92E-09	-9.47E-06		-1.16E-08	-9.47E-06		-1.26E-08	-9.47E-06		-1.17E-08	-9.47E-06		-1.07E-08	-9.47E-06
	-1.26E-08	-9.01E-06		-8.41E-09	-9.71E-06		-9.94E-09	-9.47E-06		-1.16E-08	-9.47E-06		-1.26E-08	-9.47E-06		-1.18E-08	-9.47E-06		-1.06E-08	-9.46E-06
	-1.26E-08	-9.00E-06		-8.45E-09	-9.71E-06		-9.94E-09	-9.46E-06		-1.16E-08	-9.47E-06		-1.26E-08	-9.47E-06		-1.17E-08	-9.47E-06		-1.07E-08	-9.46E-06
	-1.26E-08	-9.00E-06		-8.41E-09	-9.71E-06		-9.92E-09	-9.46E-06		-1.16E-08	-9.46E-06		-1.26E-08	-9.47E-06		-1.18E-08	-9.47E-06		-1.06E-08	-9.46E-06
	-1.25E-08	-9.00E-06		-8.39E-09	-9.71E-06		-9.92E-09	-9.46E-06		-1.16E-08	-9.46E-06		-1.26E-08	-9.47E-06		-1.18E-08	-9.47E-06		-1.06E-08	-9.46E-06
	-1.25E-08	-9.00E-06		-8.43E-09	-9.71E-06		-9.94E-09	-9.46E-06		-1.16E-08	-9.46E-06		-1.26E-08	-9.47E-06		-1.18E-08	-9.47E-06		-1.06E-08	-9.46E-06
	-1.26E-08	-9.00E-06		-8.43E-09	-9.71E-06		-9.94E-09	-9.46E-06		-1.16E-08	-9.46E-06		-1.26E-08	-9.47E-06		-1.18E-08	-9.46E-06		-1.06E-08	-9.46E-06
	-1.25E-08	-9.00E-06		-8.41E-09	-9.71E-06		-9.92E-09	-9.46E-06		-1.16E-08	-9.46E-06		-1.26E-08	-9.46E-06		-1.18E-08	-9.46E-06		-1.06E-08	-9.46E-06
	-1.25E-08	-9.00E-06		-8.41E-09	-9.70E-06		-9.94E-09	-9.46E-06		-1.16E-08	-9.46E-06		-1.26E-08	-9.46E-06		-1.18E-08	-9.46E-06		-1.06E-08	-9.46E-06
	-1.26E-08	-8.99E-06		-8.41E-09	-9.70E-06		-9.90E-09	-9.46E-06		-1.16E-08	-9.46E-06		-1.26E-08	-9.46E-06		-1.18E-08	-9.46E-06		-1.06E-08	-9.45E-06
	-1.25E-08	-8.99E-06		-8.41E-09	-9.70E-06		-9.90E-09	-9.45E-06		-1.16E-08	-9.46E-06		-1.26E-08	-9.46E-06		-1.18E-08	-9.46E-06		-1.07E-08	-9.45E-06
	-1.25E-08	-8.99E-06		-8.39E-09	-9.70E-06		-9.94E-09	-9.45E-06		-1.16E-08	-9.45E-06		-1.26E-08	-9.46E-06		-1.18E-08	-9.46E-06		-1.06E-08	-9.45E-06
	-1.25E-08	-8.99E-06		-8.43E-09	-9.70E-06		-9.90E-09	-9.45E-06		-1.16E-08	-9.45E-06		-1.26E-08	-9.46E-06		-1.18E-08	-9.46E-06		-1.06E-08	-9.45E-06
	-1.25E-08	-8.99E-06		-8.41E-09	-9.70E-06		-9.92E-09	-9.45E-06		-1.16E-08	-9.45E-06		-1.26E-08	-9.46E-06		-1.18E-08	-9.46E-06		-1.06E-08	-9.45E-06
	-1.25E-08	-8.99E-06		-8.39E-09	-9.70E-06		-9.94E-09	-9.45E-06		-1.16E-08	-9.45E-06		-1.26E-08	-9.46E-06		-1.18E-08	-9.45E-06		-1.06E-08	-9.45E-06
	-1.25E-08	-8.99E-06		-8.41E-09	-9.70E-06		-9.94E-09	-9.45E-06		-1.16E-08	-9.45E-06		-1.26E-08	-9.45E-06		-1.18E-08	-9.45E-06		-1.06E-08	-9.45E-06
	-1.25E-08	-8.99E-06		-8.41E-09	-9.69E-06		-9.94E-09	-9.45E-06		-1.16E-08	-9.45E-06		-1.26E-08	-9.45E-06		-1.18E-08	-9.45E-06		-1.06E-08	-9.44E-06
	-1.25E-08	-8.98E-06		-8.39E-09	-9.69E-06		-9.92E-09	-9.45E-06		-1.16E-08	-9.45E-06		-1.25E-08	-9.45E-06		-1.18E-08	-9.45E-06		-1.06E-08	-9.44E-06
	-1.25E-08	-8.98E-06		-8.37E-09	-9.69E-06		-9.94E-09	-9.44E-06		-1.16E-08	-9.45E-06		-1.26E-08	-9.45E-06		-1.18E-08	-9.45E-06		-1.07E-08	-9.44E-06
	-1.26E-08	-8.98E-06		-8.39E-09	-9.69E-06		-9.94E-09	-9.44E-06		-1.16E-08	-9.44E-06		-1.26E-08	-9.45E-06		-1.18E-08	-9.45E-06		-1.06E-08	-9.44E-06
	-1.26E-08	-8.98E-06		-8.41E-09	-9.69E-06		-9.96E-09	-9.44E-06		-1.16E-08	-9.44E-06		-1.26E-08	-9.45E-06		-1.18E-08	-9.45E-06		-1.06E-08	-9.44E-06
	-1.26E-08	-8.98E-06		-8.41E-09	-9.69E-06		-9.94E-09	-9.44E-06		-1.16E-08	-9.44E-06		-1.26E-08	-9.45E-06		-1.18E-08	-9.44E-06		-1.06E-08	-9.44E-06
	-1.26E-08	-8.98E-06		-8.41E-09	-9.69E-06		-9.94E-09	-9.44E-06		-1.16E-08	-9.44E-06		-1.26E-08	-9.44E-06		-1.18E-08	-9.44E-06		-1.07E-08	-9.44E-06
	-1.26E-08	-8.98E-06		-8.41E-09	-9.68E-06		-9.96E-09	-9.44E-06		-1.16E-08	-9.44E-06		-1.26E-08	-9.44E-06		-1.18E-08	-9.44E-06		-1.06E-08	-9.44E-06
	-1.26E-08	-8.98E-06		-8.45E-09	-9.68E-06		-9.92E-09	-9.44E-06		-1.16E-08	-9.44E-06		-1.26E-08	-9.44E-06		-1.18E-08	-9.44E-06		-1.06E-08	-9.43E-06
	-1.26E-08	-8.97E-06		-8.43E-09	-9.68E-06		-9.90E-09	-9.44E-06		-1.16E-08	-9.44E-06		-1.26E-08	-9.44E-06		-1.18E-08	-9.44E-06		-1.06E-08	-9.43E-06
	-1.26E-08	-8.97E-06		-8.39E-09	-9.68E-06		-9.92E-09	-9.43E-06		-1.16E-08	-9.44E-06		-1.26E-08	-9.44E-06		-1.18E-08	-9.44E-06		-1.06E-08	-9.43E-06
	-1.26E-08	-8.97E-06		-8.43E-09	-9.68E-06		-9.94E-09	-9.43E-06		-1.16E-08	-9.43E-06		-1.25E-08	-9.44E-06		-1.18E-08	-9.44E-06		-1.06E-08	-9.43E-06
	-1.26E-08	-8.97E-06		-8.41E-09	-9.68E-06		-9.92E-09	-9.43E-06		-1.16E-08	-9.43E-06		-1.26E-08	-9.44E-06		-1.18E-08	-9.44E-06		-1.06E-08	-9.43E-06
	-1.26E-08	-8.97E-06		-8.39E-09	-9.68E-06		-9.92E-09	-9.43E-06		-1.16E-08	-9.43E-06		-1.26E-08	-9.44E-06		-1.18E-08	-9.43E-06		-1.06E-08	-9.43E-06
	-1.26E-08	-8.97E-06		-8.37E-09	-9.67E-06		-9.92E-09	-9.43E-06		-1.16E-08	-9.43E-06		-1.26E-08	-9.43E-06		-1.18E-08	-9.43E-06		-1.06E-08	-9.43E-06
	-1.26E-08	-8.97E-06		-8.41E-09	-9.67E-06		-9.92E-09	-9.43E-06		-1.16E-08	-9.43E-06		-1.26E-08	-9.43E-06		-1.18E-08	-9.43E-06		-1.06E-08	-9.43E-06
	-1.25E-08	-8.96E-06		-8.43E-09	-9.67E-06		-9.90E-09	-9.43E-06		-1.16E-08	-9.43E-06		-1.26E-08	-9.43E-06		-1.18E-08	-9.43E-06		-1.06E-08	-9.42E-06
	-1.25E-08	-8.96E-06		-8.41E-09	-9.67E-06		-9.92E-09	-9.42E-06		-1.16E-08	-9.43E-06		-1.26E-08	-9.43E-06		-1.18E-08	-9.43E-06		-1.06E-08	-9.42E-06
	-1.26E-08	-8.96E-06		-8.41E-09	-9.67E-06		-9.94E-09	-9.42E-06		-1.16E-08	-9.42E-06		-1.26E-08	-9.43E-06		-1.18E-08	-9.43E-06		-1.06E-08	-9.42E-06
[truncated: 17,930 more rows]
