# Supplementary material for: Local membrane deformation and micro-injury lead to qualitatively different responses in osteoblasts
Source: F1000Res. 2014 Jul 11;3:162. [Version 1] doi: 10.12688/f1000research.4448.1 (PMC4168753; doi:10.12688/f1000research.4448.1)
Supplement: Data on the effects of local membrane deformation and micro-injury in osteoblasts — The dataset consists of the following: Force-distance curves collected during AFM application using Asylum MFP3D software in IgorPro 6.22 platform, labeled as “Force curves” Video files of changes in fluorescence intensity of fluo-4 loaded cells during the indentation experiment labeled as “movie” Examples of traces of changes in fluorescence intensity extracted from the video files using a code for Matlab 2011 A available in reference 22 in the associated article, labeled as “Mean Ca Fluorescence intensity” [file f1000research-3-4759-s0000.tgz › Lopez_fig2C_MeanCa_Fluorescence_intensity.csv]

	Area	Mean	Min	Max	Perim.
1	0.004	6579.654	4880	25066	0.225
2	0.004	6527.291	4865	22400	0.225
3	0.004	6514.75	4832	22990	0.225
4	0.004	6486.047	4856	22906	0.225
5	0.004	6465.978	4755	23646	0.225
6	0.004	6428.22	4616	22956	0.225
7	0.004	6412.81	4677	24384	0.225
8	0.004	6382.698	4946	22487	0.225
9	0.004	6350.747	4622	22711	0.225
10	0.004	6318.255	4606	23016	0.225
11	0.004	6226.415	4760	21557	0.225
12	0.004	6195.266	4688	20266	0.225
13	0.004	6143.635	4604	22025	0.225
14	0.004	6116.67	4560	20600	0.225
15	0.004	6127.36	4723	20665	0.225
16	0.004	6065.261	4654	20011	0.225
17	0.004	6030.258	4452	20577	0.225
18	0.004	5974.497	4591	19838	0.225
19	0.004	6036.679	4650	20233	0.225
20	0.004	6153.181	4561	20337	0.225
21	0.004	6328.931	4507	18211	0.225
22	0.004	6365.97	4623	17298	0.225
23	0.004	6238.137	4441	17409	0.225
24	0.004	6039.165	4621	18393	0.225
25	0.004	5940.607	4548	19159	0.225
26	0.004	5899.522	4531	18235	0.225
27	0.004	5897.063	4563	18989	0.225
28	0.004	5859.544	4326	17826	0.225
29	0.004	5819.135	4430	17072	0.225
30	0.004	5774.536	4418	17523	0.225
31	0.004	5779.61	4564	19139	0.225
32	0.004	5780.736	4506	16772	0.225
33	0.004	5746.165	4233	17329	0.225
34	0.004	5761.354	4342	18909	0.225
35	0.004	5734.684	4559	17486	0.225
36	0.004	5718.852	4456	17022	0.225
37	0.004	5724.637	4377	18134	0.225
38	0.004	5730.527	4574	17101	0.225
39	0.004	5708.299	4369	16996	0.225
40	0.004	5693.827	4339	17030	0.225
41	0.004	5626.67	4260	16482	0.225
42	0.004	5614.69	4277	16563	0.225
43	0.004	5603.591	4328	16704	0.225
44	0.004	5547.129	4209	18508	0.225
45	0.004	5495.486	4149	16457	0.225
46	0.004	5486.091	4331	16238	0.225
47	0.004	5465.217	4153	16836	0.225
48	0.004	5438.429	4154	16265	0.225
49	0.004	5383.604	4339	16565	0.225
50	0.004	5470.473	3998	16521	0.225
51	0.004	5540.393	4111	15996	0.225
52	0.004	5706.923	4231	14248	0.225
53	0.004	5607.049	4138	14428	0.225
54	0.004	5545.58	4264	15901	0.225
55	0.004	5442.423	4299	16140	0.225
56	0.004	5406.824	4268	16668	0.225
57	0.004	5365.31	4272	15558	0.225
58	0.004	5375.077	3888	16071	0.225
59	0.004	5392.901	4230	14260	0.225
60	0.004	5391.027	4294	14476	0.225
61	0.004	5412.857	4272	13802	0.225
62	0.004	5378.409	4085	13442	0.225
63	0.004	5335.72	4102	13588	0.225
64	0.004	5355.049	4385	13483	0.225
65	0.004	5342.547	4193	14109	0.225
66	0.004	5365.44	4053	13391	0.225
67	0.004	5359.75	4216	13484	0.225
68	0.004	5322.184	4198	13909	0.225
69	0.004	5321.739	4254	13539	0.225
70	0.004	5270.052	4202	13506	0.225
71	0.004	5269.962	4004	13002	0.225
72	0.004	5243.931	4177	13727	0.225
73	0.004	5237.393	4103	13860	0.225
74	0.004	5225.154	4246	12461	0.225
75	0.004	5219.544	3841	13822	0.225
76	0.004	5150.929	4074	13403	0.225
77	0.004	5101.266	3840	12913	0.225
78	0.004	5077.393	3781	12659	0.225
79	0.004	5060.234	3642	12825	0.225
80	0.004	5077.934	3785	12443	0.225
81	0.004	5151.692	4115	12437	0.225
82	0.004	5320.066	3944	11941	0.225
83	0.004	5334.613	3855	10848	0.225
84	0.004	5146.857	4015	11685	0.225
85	0.004	5071.291	3988	11037	0.225
86	0.004	5092.019	3994	11546	0.225
87	0.004	5058.544	4013	11397	0.225
88	0.004	5054.459	3707	10989	0.225
89	0.004	5097.951	4004	10814	0.225
90	0.004	5004.39	3942	11221	0.225
91	0.004	5058.165	3902	11013	0.225
92	0.004	5088.346	4033	11021	0.225
93	0.004	5066.646	3873	10544	0.225
94	0.004	5052.643	3940	10457	0.225
95	0.004	5081.151	3910	11271	0.225
96	0.004	5088.195	4086	10513	0.225
97	0.004	5049.39	4117	10282	0.225
98	0.004	5046.357	4066	10779	0.225
99	0.004	5038.203	3960	10728	0.225
100	0.004	5026.687	3827	10496	0.225
101	0.004	5046.181	3974	10260	0.225
102	0.004	4982.19	3812	10961	0.225
103	0.004	4968.236	3864	10883	0.225
104	0.004	4953.467	3713	10229	0.225
105	0.004	4924.874	3844	10585	0.225
106	0.004	4869.81	3893	10391	0.225
107	0.004	4888.492	4013	10173	0.225
108	0.004	4855.055	4010	10358	0.225
109	0.004	4800.467	3894	10964	0.225
110	0.004	4801.434	3795	11371	0.225
111	0.004	4879.503	3871	10374	0.225
112	0.004	4976.964	3846	9601	0.225
113	0.004	5050.684	3577	9287	0.225
114	0.004	4941.33	3804	9765	0.225
115	0.004	4910.033	3849	10592	0.225
116	0.004	4860.082	3892	10332	0.225
117	0.004	4812.698	3839	10232	0.225
118	0.004	4823.121	3863	11334	0.225
119	0.004	4836.766	3869	10188	0.225
120	0.004	4845.783	3680	10409	0.225
121	0.004	4855.745	3890	10752	0.225
122	0.004	4840.981	3812	10381	0.225
123	0.004	4855.08	3914	10672	0.225
124	0.004	4862.484	3868	9644	0.225
125	0.004	4893.102	3827	11167	0.225
126	0.004	4879.261	3830	11699	0.225
127	0.004	4910.885	3957	11112	0.225
128	0.004	4882.319	4007	10904	0.225
129	0.004	4888.409	3689	11043	0.225
130	0.004	4861.071	3688	10496	0.225
131	0.004	4814.28	3794	10843	0.225
132	0.004	4840.819	3688	11232	0.225
133	0.004	4824.33	3807	10826	0.225
134	0.004	4779.157	3856	10270	0.225
135	0.004	4761.777	3844	10407	0.225
136	0.004	4742.321	3819	11102	0.225
137	0.004	4725.266	3734	10077	0.225
138	0.004	4687.063	3796	10635	0.225
139	0.004	4688.022	3820	10956	0.225
140	0.004	4617.747	3726	9480	0.225
141	0.004	4685.385	3804	10512	0.225
142	0.004	4735.379	3610	10340	0.225
143	0.004	4818.637	3777	9013	0.225
144	0.004	4758.794	3733	10880	0.225
145	0.004	4685.338	3683	10293	0.225
146	0.004	4668.321	3750	10014	0.225
147	0.004	4641.615	3618	10371	0.225
148	0.004	4644.044	3784	9879	0.225
149	0.004	4687.126	3715	9871	0.225
150	0.004	4652.266	3748	9812	0.225
151	0.004	4658.121	3797	9969	0.225
152	0.004	4683.838	3820	10056	0.225
153	0.004	4694.08	3737	11182	0.225
154	0.004	4691.945	3857	10273	0.225
155	0.004	4685.159	3663	10340	0.225
156	0.004	4714.234	3864	11246	0.225
157	0.004	4709.47	3822	10749	0.225
158	0.004	4715.374	3718	11623	0.225
159	0.004	4717.934	3734	10089	0.225
160	0.004	4656.788	3414	10296	0.225
161	0.004	4728.137	3785	11102	0.225
162	0.004	4696.099	3748	11503	0.225
163	0.004	4657.797	3704	10807	0.225
164	0.004	4624.442	3745	9736	0.225
165	0.004	4622.613	3726	10661	0.225
166	0.004	4575.412	3486	10035	0.225
167	0.004	4566.143	3614	9981	0.225
168	0.004	4536.184	3287	10202	0.225
169	0.004	4511.426	3273	10222	0.225
170	0.004	4522.467	3577	9464	0.225
171	0.004	4525.104	3677	9739	0.225
172	0.004	4582.788	3694	9317	0.225
173	0.004	4649.011	3639	8962	0.225
174	0.004	4611.753	3576	9319	0.225
175	0.004	4545.742	3572	9464	0.225
176	0.004	4522.571	3514	10576	0.225
177	0.004	4516.495	3785	11080	0.225
178	0.004	4452.195	3617	9237	0.225
179	0.004	4486.099	3652	9315	0.225
180	0.004	4521.827	3711	10620	0.225
181	0.004	4519.148	3599	9963	0.225
182	0.004	4527.11	3719	10429	0.225
183	0.004	4544.478	3749	10555	0.225
184	0.004	4541.206	3739	9898	0.225
185	0.004	4521.453	3644	10409	0.225
186	0.004	4578.56	3809	10978	0.225
187	0.004	4527.209	3589	10066	0.225
188	0.004	4558.948	3632	10405	0.225
189	0.004	4547.849	3617	10261	0.225
190	0.004	4550.437	3727	9799	0.225
191	0.004	4567.962	3643	9757	0.225
192	0.004	4553.566	3752	8970	0.225
193	0.004	4554.475	3692	10399	0.225
