# Supplementary material for: Local membrane deformation and micro-injury lead to qualitatively different responses in osteoblasts
Source: F1000Res. 2014 Jul 11;3:162. [Version 1] doi: 10.12688/f1000research.4448.1 (PMC4168753; doi:10.12688/f1000research.4448.1)
Supplement: Data on the effects of local membrane deformation and micro-injury in osteoblasts — The dataset consists of the following: Force-distance curves collected during AFM application using Asylum MFP3D software in IgorPro 6.22 platform, labeled as “Force curves” Video files of changes in fluorescence intensity of fluo-4 loaded cells during the indentation experiment labeled as “movie” Examples of traces of changes in fluorescence intensity extracted from the video files using a code for Matlab 2011 A available in reference 22 in the associated article, labeled as “Mean Ca Fluorescence intensity” [file f1000research-3-4759-s0000.tgz › Lopez_fig2D_Force_curve.csv]

Image0340Defl	Image0340Raw	Image0340LVDT
-0.199585	-1.30E-08	-1.04E-05
-0.199585	-1.30E-08	-1.04E-05
-0.199585	-1.30E-08	-1.04E-05
-0.19989	-1.30E-08	-1.04E-05
-0.200195	-1.31E-08	-1.04E-05
-0.19989	-1.30E-08	-1.04E-05
-0.200195	-1.31E-08	-1.04E-05
-0.199585	-1.30E-08	-1.04E-05
-0.19989	-1.30E-08	-1.04E-05
-0.19989	-1.30E-08	-1.04E-05
-0.200195	-1.31E-08	-1.04E-05
-0.2005	-1.31E-08	-1.04E-05
-0.19989	-1.30E-08	-1.04E-05
-0.199585	-1.30E-08	-1.04E-05
-0.200195	-1.31E-08	-1.04E-05
-0.2005	-1.31E-08	-1.04E-05
-0.200195	-1.31E-08	-1.04E-05
-0.19989	-1.30E-08	-1.04E-05
-0.19989	-1.30E-08	-1.04E-05
-0.19989	-1.30E-08	-1.04E-05
-0.200195	-1.31E-08	-1.04E-05
-0.199585	-1.30E-08	-1.04E-05
-0.199585	-1.30E-08	-1.04E-05
-0.19989	-1.30E-08	-1.04E-05
-0.199585	-1.30E-08	-1.04E-05
-0.19989	-1.30E-08	-1.04E-05
-0.200195	-1.31E-08	-1.04E-05
-0.19989	-1.30E-08	-1.04E-05
-0.19989	-1.30E-08	-1.04E-05
-0.19989	-1.30E-08	-1.04E-05
-0.19989	-1.30E-08	-1.04E-05
-0.199585	-1.30E-08	-1.04E-05
-0.200195	-1.31E-08	-1.04E-05
-0.199585	-1.30E-08	-1.04E-05
-0.19989	-1.30E-08	-1.04E-05
-0.19989	-1.30E-08	-1.04E-05
-0.2005	-1.31E-08	-1.04E-05
-0.199585	-1.30E-08	-1.04E-05
-0.19989	-1.30E-08	-1.04E-05
-0.19989	-1.30E-08	-1.04E-05
-0.19928	-1.30E-08	-1.04E-05
-0.200195	-1.31E-08	-1.04E-05
-0.200195	-1.31E-08	-1.04E-05
-0.19989	-1.30E-08	-1.04E-05
-0.200195	-1.31E-08	-1.04E-05
-0.199585	-1.30E-08	-1.04E-05
-0.19989	-1.30E-08	-1.04E-05
-0.19989	-1.30E-08	-1.04E-05
-0.200195	-1.31E-08	-1.04E-05
-0.200195	-1.31E-08	-1.04E-05
-0.19989	-1.30E-08	-1.04E-05
-0.19989	-1.30E-08	-1.04E-05
-0.200195	-1.31E-08	-1.04E-05
-0.200195	-1.31E-08	-1.04E-05
-0.2005	-1.31E-08	-1.04E-05
-0.19989	-1.30E-08	-1.04E-05
-0.199585	-1.30E-08	-1.04E-05
-0.19989	-1.30E-08	-1.04E-05
-0.19989	-1.30E-08	-1.04E-05
-0.19989	-1.30E-08	-1.04E-05
-0.19989	-1.30E-08	-1.04E-05
-0.200195	-1.31E-08	-1.04E-05
-0.200195	-1.31E-08	-1.04E-05
-0.19989	-1.30E-08	-1.04E-05
-0.19989	-1.30E-08	-1.04E-05
-0.200195	-1.31E-08	-1.04E-05
-0.19989	-1.30E-08	-1.04E-05
-0.200195	-1.31E-08	-1.04E-05
-0.200195	-1.31E-08	-1.04E-05
-0.19989	-1.30E-08	-1.04E-05
-0.200195	-1.31E-08	-1.04E-05
-0.2005	-1.31E-08	-1.04E-05
-0.19989	-1.30E-08	-1.04E-05
-0.19989	-1.30E-08	-1.04E-05
-0.2005	-1.31E-08	-1.04E-05
-0.2005	-1.31E-08	-1.04E-05
-0.200195	-1.31E-08	-1.03E-05
-0.200195	-1.31E-08	-1.03E-05
-0.2005	-1.31E-08	-1.03E-05
-0.200806	-1.31E-08	-1.03E-05
-0.200195	-1.31E-08	-1.03E-05
-0.2005	-1.31E-08	-1.03E-05
-0.200195	-1.31E-08	-1.03E-05
-0.200195	-1.31E-08	-1.03E-05
-0.19989	-1.30E-08	-1.03E-05
-0.19989	-1.30E-08	-1.03E-05
-0.19989	-1.30E-08	-1.03E-05
-0.2005	-1.31E-08	-1.03E-05
-0.2005	-1.31E-08	-1.03E-05
-0.2005	-1.31E-08	-1.03E-05
-0.2005	-1.31E-08	-1.03E-05
-0.200806	-1.31E-08	-1.03E-05
-0.2005	-1.31E-08	-1.03E-05
-0.2005	-1.31E-08	-1.03E-05
-0.200195	-1.31E-08	-1.03E-05
-0.200195	-1.31E-08	-1.03E-05
-0.200195	-1.31E-08	-1.03E-05
-0.19989	-1.30E-08	-1.03E-05
-0.2005	-1.31E-08	-1.03E-05
-0.200195	-1.31E-08	-1.03E-05
-0.2005	-1.31E-08	-1.03E-05
-0.2005	-1.31E-08	-1.03E-05
-0.2005	-1.31E-08	-1.03E-05
-0.2005	-1.31E-08	-1.03E-05
-0.200195	-1.31E-08	-1.03E-05
-0.200806	-1.31E-08	-1.03E-05
-0.19989	-1.30E-08	-1.03E-05
-0.200195	-1.31E-08	-1.03E-05
-0.2005	-1.31E-08	-1.03E-05
-0.2005	-1.31E-08	-1.03E-05
-0.200195	-1.31E-08	-1.03E-05
-0.200195	-1.31E-08	-1.03E-05
-0.200806	-1.31E-08	-1.03E-05
-0.200195	-1.31E-08	-1.03E-05
-0.200195	-1.31E-08	-1.03E-05
-0.200195	-1.31E-08	-1.03E-05
-0.2005	-1.31E-08	-1.03E-05
-0.2005	-1.31E-08	-1.03E-05
-0.200806	-1.31E-08	-1.03E-05
-0.200195	-1.31E-08	-1.03E-05
-0.2005	-1.31E-08	-1.03E-05
-0.200195	-1.31E-08	-1.03E-05
-0.200195	-1.31E-08	-1.03E-05
-0.19989	-1.30E-08	-1.03E-05
-0.2005	-1.31E-08	-1.03E-05
-0.2005	-1.31E-08	-1.03E-05
-0.200195	-1.31E-08	-1.03E-05
-0.200195	-1.31E-08	-1.03E-05
-0.200195	-1.31E-08	-1.03E-05
-0.200195	-1.31E-08	-1.03E-05
-0.2005	-1.31E-08	-1.03E-05
-0.200195	-1.31E-08	-1.03E-05
-0.200195	-1.31E-08	-1.03E-05
-0.200195	-1.31E-08	-1.03E-05
-0.200195	-1.31E-08	-1.03E-05
-0.2005	-1.31E-08	-1.03E-05
-0.2005	-1.31E-08	-1.03E-05
-0.200195	-1.31E-08	-1.03E-05
-0.2005	-1.31E-08	-1.03E-05
-0.2005	-1.31E-08	-1.03E-05
-0.2005	-1.31E-08	-1.03E-05
-0.200806	-1.31E-08	-1.03E-05
-0.200195	-1.31E-08	-1.03E-05
-0.2005	-1.31E-08	-1.03E-05
-0.2005	-1.31E-08	-1.03E-05
-0.2005	-1.31E-08	-1.03E-05
-0.2005	-1.31E-08	-1.03E-05
-0.200195	-1.31E-08	-1.03E-05
-0.200806	-1.31E-08	-1.03E-05
-0.200195	-1.31E-08	-1.03E-05
-0.200806	-1.31E-08	-1.03E-05
-0.2005	-1.31E-08	-1.03E-05
-0.2005	-1.31E-08	-1.03E-05
-0.2005	-1.31E-08	-1.03E-05
-0.2005	-1.31E-08	-1.03E-05
-0.201111	-1.31E-08	-1.03E-05
-0.200806	-1.31E-08	-1.03E-05
-0.2005	-1.31E-08	-1.03E-05
-0.200806	-1.31E-08	-1.03E-05
-0.2005	-1.31E-08	-1.03E-05
-0.200806	-1.31E-08	-1.03E-05
-0.2005	-1.31E-08	-1.03E-05
-0.200806	-1.31E-08	-1.03E-05
-0.200806	-1.31E-08	-1.03E-05
-0.201111	-1.31E-08	-1.03E-05
-0.2005	-1.31E-08	-1.03E-05
-0.200806	-1.31E-08	-1.03E-05
-0.200806	-1.31E-08	-1.03E-05
-0.2005	-1.31E-08	-1.03E-05
-0.200806	-1.31E-08	-1.03E-05
-0.2005	-1.31E-08	-1.03E-05
-0.2005	-1.31E-08	-1.03E-05
-0.200806	-1.31E-08	-1.03E-05
-0.2005	-1.31E-08	-1.03E-05
-0.200806	-1.31E-08	-1.03E-05
-0.201111	-1.31E-08	-1.03E-05
-0.200806	-1.31E-08	-1.03E-05
-0.2005	-1.31E-08	-1.02E-05
-0.2005	-1.31E-08	-1.02E-05
-0.201111	-1.31E-08	-1.02E-05
-0.200806	-1.31E-08	-1.02E-05
-0.2005	-1.31E-08	-1.02E-05
-0.201111	-1.31E-08	-1.02E-05
-0.200806	-1.31E-08	-1.02E-05
-0.200806	-1.31E-08	-1.02E-05
-0.200806	-1.31E-08	-1.02E-05
-0.200806	-1.31E-08	-1.02E-05
-0.201111	-1.31E-08	-1.02E-05
-0.2005	-1.31E-08	-1.02E-05
-0.201111	-1.31E-08	-1.02E-05
-0.200806	-1.31E-08	-1.02E-05
-0.200806	-1.31E-08	-1.02E-05
-0.2005	-1.31E-08	-1.02E-05
-0.200195	-1.31E-08	-1.02E-05
-0.200195	-1.31E-08	-1.02E-05
-0.2005	-1.31E-08	-1.02E-05
-0.2005	-1.31E-08	-1.02E-05
-0.201416	-1.31E-08	-1.02E-05
-0.2005	-1.31E-08	-1.02E-05
-0.2005	-1.31E-08	-1.02E-05
-0.2005	-1.31E-08	-1.02E-05
-0.200806	-1.31E-08	-1.02E-05
-0.200806	-1.31E-08	-1.02E-05
-0.200806	-1.31E-08	-1.02E-05
-0.2005	-1.31E-08	-1.02E-05
-0.2005	-1.31E-08	-1.02E-05
-0.200806	-1.31E-08	-1.02E-05
-0.200806	-1.31E-08	-1.02E-05
-0.200806	-1.31E-08	-1.02E-05
-0.200806	-1.31E-08	-1.02E-05
-0.200806	-1.31E-08	-1.02E-05
-0.200806	-1.31E-08	-1.02E-05
-0.201111	-1.31E-08	-1.02E-05
-0.2005	-1.31E-08	-1.02E-05
-0.200806	-1.31E-08	-1.02E-05
-0.200806	-1.31E-08	-1.02E-05
-0.2005	-1.31E-08	-1.02E-05
-0.2005	-1.31E-08	-1.02E-05
-0.200806	-1.31E-08	-1.02E-05
-0.200806	-1.31E-08	-1.02E-05
-0.2005	-1.31E-08	-1.02E-05
-0.2005	-1.31E-08	-1.02E-05
-0.200195	-1.31E-08	-1.02E-05
-0.200806	-1.31E-08	-1.02E-05
-0.200806	-1.31E-08	-1.02E-05
-0.2005	-1.31E-08	-1.02E-05
-0.2005	-1.31E-08	-1.02E-05
-0.200806	-1.31E-08	-1.02E-05
-0.200806	-1.31E-08	-1.02E-05
-0.2005	-1.31E-08	-1.02E-05
-0.2005	-1.31E-08	-1.02E-05
-0.2005	-1.31E-08	-1.02E-05
-0.2005	-1.31E-08	-1.02E-05
-0.2005	-1.31E-08	-1.02E-05
-0.2005	-1.31E-08	-1.02E-05
-0.200806	-1.31E-08	-1.02E-05
-0.201111	-1.31E-08	-1.02E-05
-0.200806	-1.31E-08	-1.02E-05
-0.2005	-1.31E-08	-1.02E-05
-0.2005	-1.31E-08	-1.02E-05
-0.200195	-1.31E-08	-1.02E-05
-0.2005	-1.31E-08	-1.02E-05
-0.200806	-1.31E-08	-1.02E-05
-0.201111	-1.31E-08	-1.02E-05
-0.2005	-1.31E-08	-1.02E-05
-0.2005	-1.31E-08	-1.02E-05
-0.200806	-1.31E-08	-1.02E-05
-0.200806	-1.31E-08	-1.02E-05
-0.200806	-1.31E-08	-1.02E-05
-0.200806	-1.31E-08	-1.02E-05
-0.2005	-1.31E-08	-1.02E-05
-0.200806	-1.31E-08	-1.02E-05
-0.2005	-1.31E-08	-1.02E-05
-0.2005	-1.31E-08	-1.02E-05
-0.200806	-1.31E-08	-1.02E-05
-0.200806	-1.31E-08	-1.02E-05
-0.201111	-1.31E-08	-1.02E-05
-0.200195	-1.31E-08	-1.02E-05
-0.200806	-1.31E-08	-1.02E-05
-0.200806	-1.31E-08	-1.02E-05
-0.200806	-1.31E-08	-1.02E-05
-0.2005	-1.31E-08	-1.02E-05
-0.200806	-1.31E-08	-1.02E-05
-0.2005	-1.31E-08	-1.02E-05
-0.2005	-1.31E-08	-1.02E-05
-0.2005	-1.31E-08	-1.02E-05
-0.200806	-1.31E-08	-1.02E-05
-0.2005	-1.31E-08	-1.02E-05
-0.200806	-1.31E-08	-1.02E-05
-0.2005	-1.31E-08	-1.02E-05
-0.200195	-1.31E-08	-1.02E-05
-0.201111	-1.31E-08	-1.02E-05
-0.201111	-1.31E-08	-1.02E-05
-0.200806	-1.31E-08	-1.02E-05
-0.200806	-1.31E-08	-1.02E-05
-0.200806	-1.31E-08	-1.02E-05
-0.201111	-1.31E-08	-1.01E-05
-0.200806	-1.31E-08	-1.01E-05
-0.200806	-1.31E-08	-1.01E-05
-0.201111	-1.31E-08	-1.01E-05
-0.201111	-1.31E-08	-1.01E-05
-0.200806	-1.31E-08	-1.01E-05
-0.200806	-1.31E-08	-1.01E-05
-0.200806	-1.31E-08	-1.01E-05
-0.2005	-1.31E-08	-1.01E-05
-0.200806	-1.31E-08	-1.01E-05
-0.200806	-1.31E-08	-1.01E-05
-0.200806	-1.31E-08	-1.01E-05
-0.200806	-1.31E-08	-1.01E-05
-0.200806	-1.31E-08	-1.01E-05
-0.2005	-1.31E-08	-1.01E-05
-0.201111	-1.31E-08	-1.01E-05
-0.200806	-1.31E-08	-1.01E-05
-0.2005	-1.31E-08	-1.01E-05
-0.2005	-1.31E-08	-1.01E-05
-0.2005	-1.31E-08	-1.01E-05
-0.201111	-1.31E-08	-1.01E-05
-0.2005	-1.31E-08	-1.01E-05
-0.200806	-1.31E-08	-1.01E-05
-0.2005	-1.31E-08	-1.01E-05
-0.2005	-1.31E-08	-1.01E-05
-0.201111	-1.31E-08	-1.01E-05
-0.201111	-1.31E-08	-1.01E-05
-0.2005	-1.31E-08	-1.01E-05
-0.2005	-1.31E-08	-1.01E-05
-0.201111	-1.31E-08	-1.01E-05
-0.201111	-1.31E-08	-1.01E-05
-0.200806	-1.31E-08	-1.01E-05
-0.200806	-1.31E-08	-1.01E-05
-0.200806	-1.31E-08	-1.01E-05
-0.200806	-1.31E-08	-1.01E-05
-0.200806	-1.31E-08	-1.01E-05
-0.2005	-1.31E-08	-1.01E-05
-0.200806	-1.31E-08	-1.01E-05
-0.2005	-1.31E-08	-1.01E-05
-0.2005	-1.31E-08	-1.01E-05
-0.2005	-1.31E-08	-1.01E-05
-0.2005	-1.31E-08	-1.01E-05
-0.200806	-1.31E-08	-1.01E-05
-0.2005	-1.31E-08	-1.01E-05
-0.2005	-1.31E-08	-1.01E-05
-0.2005	-1.31E-08	-1.01E-05
-0.2005	-1.31E-08	-1.01E-05
-0.200806	-1.31E-08	-1.01E-05
-0.2005	-1.31E-08	-1.01E-05
-0.200806	-1.31E-08	-1.01E-05
-0.200806	-1.31E-08	-1.01E-05
-0.2005	-1.31E-08	-1.01E-05
-0.2005	-1.31E-08	-1.01E-05
-0.2005	-1.31E-08	-1.01E-05
-0.201111	-1.31E-08	-1.01E-05
-0.200195	-1.31E-08	-1.01E-05
-0.200806	-1.31E-08	-1.01E-05
-0.200806	-1.31E-08	-1.01E-05
-0.2005	-1.31E-08	-1.01E-05
-0.2005	-1.31E-08	-1.01E-05
-0.200806	-1.31E-08	-1.01E-05
-0.200806	-1.31E-08	-1.01E-05
-0.200806	-1.31E-08	-1.01E-05
-0.200806	-1.31E-08	-1.01E-05
-0.200195	-1.31E-08	-1.01E-05
-0.2005	-1.31E-08	-1.01E-05
-0.2005	-1.31E-08	-1.01E-05
-0.2005	-1.31E-08	-1.01E-05
-0.201111	-1.31E-08	-1.01E-05
-0.200806	-1.31E-08	-1.01E-05
-0.200195	-1.31E-08	-1.01E-05
-0.200806	-1.31E-08	-1.01E-05
-0.201111	-1.31E-08	-1.01E-05
-0.200806	-1.31E-08	-1.01E-05
-0.200806	-1.31E-08	-1.01E-05
-0.2005	-1.31E-08	-1.01E-05
-0.200806	-1.31E-08	-1.01E-05
-0.2005	-1.31E-08	-1.01E-05
-0.200806	-1.31E-08	-1.01E-05
-0.2005	-1.31E-08	-1.01E-05
-0.201111	-1.31E-08	-1.01E-05
-0.201416	-1.31E-08	-1.01E-05
-0.201416	-1.31E-08	-1.01E-05
-0.2005	-1.31E-08	-1.01E-05
-0.200806	-1.31E-08	-1.01E-05
-0.201416	-1.31E-08	-1.01E-05
-0.200806	-1.31E-08	-1.01E-05
-0.2005	-1.31E-08	-1.01E-05
-0.201111	-1.31E-08	-1.01E-05
-0.200806	-1.31E-08	-1.01E-05
-0.200806	-1.31E-08	-1.01E-05
-0.2005	-1.31E-08	-1.01E-05
-0.200806	-1.31E-08	-1.01E-05
-0.2005	-1.31E-08	-1.01E-05
-0.2005	-1.31E-08	-1.01E-05
-0.2005	-1.31E-08	-1.01E-05
-0.200806	-1.31E-08	-1.00E-05
-0.200806	-1.31E-08	-1.00E-05
-0.200806	-1.31E-08	-1.00E-05
-0.200806	-1.31E-08	-1.00E-05
-0.2005	-1.31E-08	-1.00E-05
-0.200806	-1.31E-08	-1.00E-05
-0.200806	-1.31E-08	-1.00E-05
-0.201111	-1.31E-08	-1.00E-05
-0.201111	-1.31E-08	-1.00E-05
-0.200806	-1.31E-08	-1.00E-05
-0.201111	-1.31E-08	-1.00E-05
-0.200806	-1.31E-08	-1.00E-05
-0.200806	-1.31E-08	-1.00E-05
-0.201111	-1.31E-08	-1.00E-05
-0.201111	-1.31E-08	-1.00E-05
-0.200806	-1.31E-08	-1.00E-05
-0.201111	-1.31E-08	-1.00E-05
-0.200806	-1.31E-08	-1.00E-05
-0.201111	-1.31E-08	-1.00E-05
-0.200806	-1.31E-08	-1.00E-05
-0.2005	-1.31E-08	-1.00E-05
-0.201111	-1.31E-08	-1.00E-05
-0.2005	-1.31E-08	-1.00E-05
-0.2005	-1.31E-08	-1.00E-05
-0.200806	-1.31E-08	-1.00E-05
-0.2005	-1.31E-08	-1.00E-05
-0.2005	-1.31E-08	-1.00E-05
-0.2005	-1.31E-08	-1.00E-05
-0.2005	-1.31E-08	-1.00E-05
-0.200806	-1.31E-08	-1.00E-05
-0.2005	-1.31E-08	-1.00E-05
-0.2005	-1.31E-08	-1.00E-05
-0.200806	-1.31E-08	-1.00E-05
-0.200195	-1.31E-08	-1.00E-05
-0.2005	-1.31E-08	-1.00E-05
-0.2005	-1.31E-08	-1.00E-05
-0.2005	-1.31E-08	-1.00E-05
-0.200195	-1.31E-08	-1.00E-05
-0.2005	-1.31E-08	-1.00E-05
-0.200195	-1.31E-08	-1.00E-05
-0.2005	-1.31E-08	-1.00E-05
-0.2005	-1.31E-08	-1.00E-05
-0.2005	-1.31E-08	-1.00E-05
-0.200806	-1.31E-08	-1.00E-05
-0.200806	-1.31E-08	-1.00E-05
-0.2005	-1.31E-08	-1.00E-05
-0.2005	-1.31E-08	-1.00E-05
-0.200806	-1.31E-08	-1.00E-05
-0.200806	-1.31E-08	-1.00E-05
-0.2005	-1.31E-08	-1.00E-05
-0.2005	-1.31E-08	-1.00E-05
-0.200806	-1.31E-08	-1.00E-05
-0.200195	-1.31E-08	-9.99E-06
-0.19989	-1.30E-08	-9.99E-06
-0.200806	-1.31E-08	-9.99E-06
-0.2005	-1.31E-08	-9.99E-06
-0.2005	-1.31E-08	-9.99E-06
-0.200195	-1.31E-08	-9.99E-06
-0.200806	-1.31E-08	-9.99E-06
-0.200806	-1.31E-08	-9.99E-06
-0.200195	-1.31E-08	-9.99E-06
-0.2005	-1.31E-08	-9.98E-06
-0.2005	-1.31E-08	-9.98E-06
-0.2005	-1.31E-08	-9.98E-06
-0.200806	-1.31E-08	-9.98E-06
-0.2005	-1.31E-08	-9.98E-06
-0.2005	-1.31E-08	-9.98E-06
-0.200195	-1.31E-08	-9.98E-06
-0.200806	-1.31E-08	-9.98E-06
-0.200195	-1.31E-08	-9.98E-06
-0.200195	-1.31E-08	-9.98E-06
-0.2005	-1.31E-08	-9.97E-06
-0.200806	-1.31E-08	-9.97E-06
-0.2005	-1.31E-08	-9.97E-06
-0.200806	-1.31E-08	-9.97E-06
-0.200806	-1.31E-08	-9.97E-06
-0.2005	-1.31E-08	-9.97E-06
-0.2005	-1.31E-08	-9.97E-06
-0.200806	-1.31E-08	-9.97E-06
-0.2005	-1.31E-08	-9.97E-06
-0.2005	-1.31E-08	-9.96E-06
-0.2005	-1.31E-08	-9.96E-06
-0.201111	-1.31E-08	-9.96E-06
-0.2005	-1.31E-08	-9.96E-06
-0.200806	-1.31E-08	-9.96E-06
-0.200806	-1.31E-08	-9.96E-06
-0.201111	-1.31E-08	-9.96E-06
-0.200806	-1.31E-08	-9.96E-06
-0.200806	-1.31E-08	-9.96E-06
-0.2005	-1.31E-08	-9.95E-06
-0.200806	-1.31E-08	-9.95E-06
-0.200806	-1.31E-08	-9.95E-06
-0.200806	-1.31E-08	-9.95E-06
-0.200806	-1.31E-08	-9.95E-06
-0.201111	-1.31E-08	-9.95E-06
-0.201111	-1.31E-08	-9.95E-06
-0.200806	-1.31E-08	-9.95E-06
-0.200806	-1.31E-08	-9.95E-06
-0.2005	-1.31E-08	-9.95E-06
-0.200806	-1.31E-08	-9.94E-06
-0.2005	-1.31E-08	-9.94E-06
-0.200806	-1.31E-08	-9.94E-06
-0.2005	-1.31E-08	-9.94E-06
-0.201111	-1.31E-08	-9.94E-06
-0.2005	-1.31E-08	-9.94E-06
-0.200806	-1.31E-08	-9.94E-06
-0.201416	-1.31E-08	-9.94E-06
-0.201111	-1.31E-08	-9.94E-06
-0.2005	-1.31E-08	-9.93E-06
-0.201111	-1.31E-08	-9.93E-06
-0.2005	-1.31E-08	-9.93E-06
-0.2005	-1.31E-08	-9.93E-06
-0.201111	-1.31E-08	-9.93E-06
-0.201111	-1.31E-08	-9.93E-06
-0.200806	-1.31E-08	-9.93E-06
-0.2005	-1.31E-08	-9.93E-06
-0.200806	-1.31E-08	-9.93E-06
-0.201416	-1.31E-08	-9.92E-06
-0.201111	-1.31E-08	-9.92E-06
-0.200806	-1.31E-08	-9.92E-06
-0.201111	-1.31E-08	-9.92E-06
-0.201111	-1.31E-08	-9.92E-06
-0.201416	-1.31E-08	-9.92E-06
-0.200806	-1.31E-08	-9.92E-06
-0.201111	-1.31E-08	-9.92E-06
-0.201416	-1.31E-08	-9.92E-06
-0.200806	-1.31E-08	-9.92E-06
-0.200806	-1.31E-08	-9.91E-06
-0.201416	-1.31E-08	-9.91E-06
-0.201416	-1.31E-08	-9.91E-06
-0.201416	-1.31E-08	-9.91E-06
-0.201111	-1.31E-08	-9.91E-06
-0.201416	-1.31E-08	-9.91E-06
-0.201111	-1.31E-08	-9.91E-06
-0.200806	-1.31E-08	-9.91E-06
-0.201111	-1.31E-08	-9.91E-06
-0.201111	-1.31E-08	-9.90E-06
-0.200806	-1.31E-08	-9.90E-06
-0.201111	-1.31E-08	-9.90E-06
-0.201111	-1.31E-08	-9.90E-06
-0.200806	-1.31E-08	-9.90E-06
-0.201111	-1.31E-08	-9.90E-06
-0.201111	-1.31E-08	-9.90E-06
-0.201416	-1.31E-08	-9.90E-06
-0.201111	-1.31E-08	-9.90E-06
-0.201416	-1.31E-08	-9.89E-06
-0.201416	-1.31E-08	-9.89E-06
-0.201416	-1.31E-08	-9.89E-06
-0.201111	-1.31E-08	-9.89E-06
-0.201111	-1.31E-08	-9.89E-06
-0.201111	-1.31E-08	-9.89E-06
-0.201111	-1.31E-08	-9.89E-06
-0.201416	-1.31E-08	-9.89E-06
-0.201416	-1.31E-08	-9.89E-06
-0.201416	-1.31E-08	-9.88E-06
-0.201416	-1.31E-08	-9.88E-06
-0.201111	-1.31E-08	-9.88E-06
-0.201111	-1.31E-08	-9.88E-06
-0.201111	-1.31E-08	-9.88E-06
-0.201111	-1.31E-08	-9.88E-06
-0.201416	-1.31E-08	-9.88E-06
-0.200806	-1.31E-08	-9.88E-06
-0.201111	-1.31E-08	-9.88E-06
-0.201111	-1.31E-08	-9.87E-06
-0.201416	-1.31E-08	-9.87E-06
-0.201111	-1.31E-08	-9.87E-06
-0.201416	-1.31E-08	-9.87E-06
-0.201721	-1.32E-08	-9.87E-06
-0.201111	-1.31E-08	-9.87E-06
-0.200806	-1.31E-08	-9.87E-06
-0.200806	-1.31E-08	-9.87E-06
-0.200806	-1.31E-08	-9.87E-06
-0.201111	-1.31E-08	-9.87E-06
-0.201111	-1.31E-08	-9.86E-06
-0.201111	-1.31E-08	-9.86E-06
-0.201111	-1.31E-08	-9.86E-06
-0.201416	-1.31E-08	-9.86E-06
-0.201416	-1.31E-08	-9.86E-06
-0.201111	-1.31E-08	-9.86E-06
-0.201416	-1.31E-08	-9.86E-06
-0.200806	-1.31E-08	-9.86E-06
-0.201416	-1.31E-08	-9.86E-06
-0.201416	-1.31E-08	-9.85E-06
-0.200806	-1.31E-08	-9.85E-06
-0.201416	-1.31E-08	-9.85E-06
-0.201111	-1.31E-08	-9.85E-06
-0.201416	-1.31E-08	-9.85E-06
-0.201111	-1.31E-08	-9.85E-06
-0.201111	-1.31E-08	-9.85E-06
-0.201111	-1.31E-08	-9.85E-06
-0.200806	-1.31E-08	-9.85E-06
-0.200806	-1.31E-08	-9.84E-06
-0.200806	-1.31E-08	-9.84E-06
-0.2005	-1.31E-08	-9.84E-06
-0.201416	-1.31E-08	-9.84E-06
-0.200806	-1.31E-08	-9.84E-06
-0.201416	-1.31E-08	-9.84E-06
-0.201416	-1.31E-08	-9.84E-06
-0.201111	-1.31E-08	-9.84E-06
-0.201111	-1.31E-08	-9.84E-06
-0.201111	-1.31E-08	-9.83E-06
-0.201416	-1.31E-08	-9.83E-06
-0.201111	-1.31E-08	-9.83E-06
-0.201111	-1.31E-08	-9.83E-06
-0.201111	-1.31E-08	-9.83E-06
-0.200806	-1.31E-08	-9.83E-06
-0.201416	-1.31E-08	-9.83E-06
-0.201721	-1.32E-08	-9.83E-06
-0.201111	-1.31E-08	-9.83E-06
-0.201111	-1.31E-08	-9.82E-06
-0.201111	-1.31E-08	-9.82E-06
-0.200806	-1.31E-08	-9.82E-06
-0.201111	-1.31E-08	-9.82E-06
-0.201111	-1.31E-08	-9.82E-06
-0.201111	-1.31E-08	-9.82E-06
-0.200806	-1.31E-08	-9.82E-06
-0.200806	-1.31E-08	-9.82E-06
-0.200806	-1.31E-08	-9.82E-06
-0.200806	-1.31E-08	-9.81E-06
-0.201111	-1.31E-08	-9.81E-06
-0.201111	-1.31E-08	-9.81E-06
-0.201721	-1.32E-08	-9.81E-06
-0.201416	-1.31E-08	-9.81E-06
-0.201416	-1.31E-08	-9.81E-06
-0.201111	-1.31E-08	-9.81E-06
-0.201416	-1.31E-08	-9.81E-06
-0.201111	-1.31E-08	-9.81E-06
-0.201111	-1.31E-08	-9.80E-06
-0.201111	-1.31E-08	-9.80E-06
-0.201416	-1.31E-08	-9.80E-06
-0.201111	-1.31E-08	-9.80E-06
-0.201416	-1.31E-08	-9.80E-06
-0.201111	-1.31E-08	-9.80E-06
-0.201111	-1.31E-08	-9.80E-06
-0.200806	-1.31E-08	-9.80E-06
-0.201111	-1.31E-08	-9.80E-06
-0.201111	-1.31E-08	-9.79E-06
-0.201111	-1.31E-08	-9.79E-06
-0.201111	-1.31E-08	-9.79E-06
-0.200806	-1.31E-08	-9.79E-06
-0.201721	-1.32E-08	-9.79E-06
-0.201111	-1.31E-08	-9.79E-06
-0.201416	-1.31E-08	-9.79E-06
-0.201416	-1.31E-08	-9.79E-06
-0.201416	-1.31E-08	-9.79E-06
-0.201416	-1.31E-08	-9.78E-06
-0.201416	-1.31E-08	-9.78E-06
-0.201416	-1.31E-08	-9.78E-06
-0.201416	-1.31E-08	-9.78E-06
-0.201416	-1.31E-08	-9.78E-06
-0.201111	-1.31E-08	-9.78E-06
-0.201721	-1.32E-08	-9.78E-06
-0.201111	-1.31E-08	-9.78E-06
-0.201111	-1.31E-08	-9.78E-06
-0.201416	-1.31E-08	-9.77E-06
-0.201111	-1.31E-08	-9.77E-06
-0.201416	-1.31E-08	-9.77E-06
-0.201416	-1.31E-08	-9.77E-06
-0.201111	-1.31E-08	-9.77E-06
-0.201111	-1.31E-08	-9.77E-06
-0.201416	-1.31E-08	-9.77E-06
-0.201111	-1.31E-08	-9.77E-06
-0.201721	-1.32E-08	-9.77E-06
-0.201416	-1.31E-08	-9.76E-06
-0.201416	-1.31E-08	-9.76E-06
-0.201111	-1.31E-08	-9.76E-06
-0.201416	-1.31E-08	-9.76E-06
-0.201416	-1.31E-08	-9.76E-06
-0.201111	-1.31E-08	-9.76E-06
-0.201416	-1.31E-08	-9.76E-06
-0.201416	-1.31E-08	-9.76E-06
-0.201111	-1.31E-08	-9.76E-06
-0.200806	-1.31E-08	-9.75E-06
-0.201416	-1.31E-08	-9.75E-06
-0.201721	-1.32E-08	-9.75E-06
-0.200806	-1.31E-08	-9.75E-06
-0.201721	-1.32E-08	-9.75E-06
-0.201416	-1.31E-08	-9.75E-06
-0.201416	-1.31E-08	-9.75E-06
-0.201416	-1.31E-08	-9.75E-06
-0.201416	-1.31E-08	-9.75E-06
-0.201416	-1.31E-08	-9.74E-06
-0.201416	-1.31E-08	-9.74E-06
-0.201416	-1.31E-08	-9.74E-06
-0.201111	-1.31E-08	-9.74E-06
-0.201416	-1.31E-08	-9.74E-06
-0.200806	-1.31E-08	-9.74E-06
-0.201111	-1.31E-08	-9.74E-06
-0.201111	-1.31E-08	-9.74E-06
-0.201111	-1.31E-08	-9.74E-06
-0.200806	-1.31E-08	-9.73E-06
-0.201111	-1.31E-08	-9.73E-06
-0.201721	-1.32E-08	-9.73E-06
-0.201416	-1.31E-08	-9.73E-06
-0.201416	-1.31E-08	-9.73E-06
-0.201416	-1.31E-08	-9.73E-06
-0.201416	-1.31E-08	-9.73E-06
-0.201721	-1.32E-08	-9.73E-06
-0.201721	-1.32E-08	-9.73E-06
-0.201721	-1.32E-08	-9.72E-06
-0.201416	-1.31E-08	-9.72E-06
-0.201111	-1.31E-08	-9.72E-06
-0.201111	-1.31E-08	-9.72E-06
-0.201416	-1.31E-08	-9.72E-06
-0.201416	-1.31E-08	-9.72E-06
-0.201416	-1.31E-08	-9.72E-06
-0.201111	-1.31E-08	-9.72E-06
-0.201721	-1.32E-08	-9.72E-06
-0.201721	-1.32E-08	-9.71E-06
-0.201416	-1.31E-08	-9.71E-06
-0.201721	-1.32E-08	-9.71E-06
-0.201721	-1.32E-08	-9.71E-06
-0.201721	-1.32E-08	-9.71E-06
-0.201721	-1.32E-08	-9.71E-06
-0.201721	-1.32E-08	-9.71E-06
-0.202026	-1.32E-08	-9.71E-06
-0.201721	-1.32E-08	-9.71E-06
-0.201111	-1.31E-08	-9.70E-06
-0.201721	-1.32E-08	-9.70E-06
-0.201111	-1.31E-08	-9.70E-06
-0.201416	-1.31E-08	-9.70E-06
-0.201416	-1.31E-08	-9.70E-06
-0.201111	-1.31E-08	-9.70E-06
-0.201416	-1.31E-08	-9.70E-06
-0.201416	-1.31E-08	-9.70E-06
-0.201416	-1.31E-08	-9.70E-06
-0.201416	-1.31E-08	-9.69E-06
-0.202026	-1.32E-08	-9.69E-06
-0.201416	-1.31E-08	-9.69E-06
-0.201416	-1.31E-08	-9.69E-06
-0.201416	-1.31E-08	-9.69E-06
-0.201416	-1.31E-08	-9.69E-06
-0.201416	-1.31E-08	-9.69E-06
-0.201416	-1.31E-08	-9.69E-06
-0.201416	-1.31E-08	-9.69E-06
-0.201416	-1.31E-08	-9.68E-06
-0.201721	-1.32E-08	-9.68E-06
-0.201721	-1.32E-08	-9.68E-06
-0.201416	-1.31E-08	-9.68E-06
-0.201416	-1.31E-08	-9.68E-06
-0.201111	-1.31E-08	-9.68E-06
-0.201721	-1.32E-08	-9.68E-06
-0.201111	-1.31E-08	-9.68E-06
-0.201416	-1.31E-08	-9.67E-06
-0.202026	-1.32E-08	-9.67E-06
-0.201416	-1.31E-08	-9.67E-06
-0.201721	-1.32E-08	-9.67E-06
-0.200806	-1.31E-08	-9.67E-06
-0.201111	-1.31E-08	-9.67E-06
-0.201416	-1.31E-08	-9.67E-06
-0.200806	-1.31E-08	-9.67E-06
-0.201416	-1.31E-08	-9.67E-06
-0.201721	-1.32E-08	-9.66E-06
-0.201416	-1.31E-08	-9.66E-06
-0.201721	-1.32E-08	-9.66E-06
-0.201416	-1.31E-08	-9.66E-06
-0.201111	-1.31E-08	-9.66E-06
-0.201721	-1.32E-08	-9.66E-06
-0.201721	-1.32E-08	-9.66E-06
-0.201721	-1.32E-08	-9.66E-06
-0.201416	-1.31E-08	-9.66E-06
-0.201111	-1.31E-08	-9.65E-06
-0.201416	-1.31E-08	-9.65E-06
-0.201111	-1.31E-08	-9.65E-06
-0.201111	-1.31E-08	-9.65E-06
-0.201111	-1.31E-08	-9.65E-06
-0.201111	-1.31E-08	-9.65E-06
-0.201721	-1.32E-08	-9.65E-06
-0.201416	-1.31E-08	-9.65E-06
-0.201111	-1.31E-08	-9.65E-06
-0.201416	-1.31E-08	-9.64E-06
-0.201721	-1.32E-08	-9.64E-06
-0.201111	-1.31E-08	-9.64E-06
-0.201416	-1.31E-08	-9.64E-06
-0.201111	-1.31E-08	-9.64E-06
-0.201416	-1.31E-08	-9.64E-06
-0.201111	-1.31E-08	-9.64E-06
-0.201416	-1.31E-08	-9.64E-06
-0.201721	-1.32E-08	-9.64E-06
-0.201721	-1.32E-08	-9.63E-06
-0.201721	-1.32E-08	-9.63E-06
-0.201721	-1.32E-08	-9.63E-06
-0.201416	-1.31E-08	-9.63E-06
-0.201721	-1.32E-08	-9.63E-06
-0.201416	-1.31E-08	-9.63E-06
-0.201416	-1.31E-08	-9.63E-06
-0.201111	-1.31E-08	-9.63E-06
-0.201416	-1.31E-08	-9.62E-06
-0.202026	-1.32E-08	-9.62E-06
-0.201721	-1.32E-08	-9.62E-06
-0.201416	-1.31E-08	-9.62E-06
-0.201721	-1.32E-08	-9.62E-06
-0.201721	-1.32E-08	-9.62E-06
-0.201721	-1.32E-08	-9.62E-06
-0.201721	-1.32E-08	-9.62E-06
-0.201416	-1.31E-08	-9.62E-06
-0.202026	-1.32E-08	-9.61E-06
-0.201721	-1.32E-08	-9.61E-06
-0.201416	-1.31E-08	-9.61E-06
-0.201416	-1.31E-08	-9.61E-06
-0.201111	-1.31E-08	-9.61E-06
-0.201416	-1.31E-08	-9.61E-06
-0.201416	-1.31E-08	-9.61E-06
-0.201721	-1.32E-08	-9.61E-06
-0.201416	-1.31E-08	-9.61E-06
-0.201721	-1.32E-08	-9.60E-06
-0.201416	-1.31E-08	-9.60E-06
-0.201721	-1.32E-08	-9.60E-06
-0.201416	-1.31E-08	-9.60E-06
-0.201721	-1.32E-08	-9.60E-06
-0.201416	-1.31E-08	-9.60E-06
-0.202026	-1.32E-08	-9.60E-06
-0.201416	-1.31E-08	-9.60E-06
-0.201721	-1.32E-08	-9.60E-06
-0.202026	-1.32E-08	-9.59E-06
-0.202026	-1.32E-08	-9.59E-06
-0.201721	-1.32E-08	-9.59E-06
-0.202026	-1.32E-08	-9.59E-06
-0.201721	-1.32E-08	-9.59E-06
-0.201416	-1.31E-08	-9.59E-06
-0.201721	-1.32E-08	-9.59E-06
-0.201721	-1.32E-08	-9.59E-06
-0.201721	-1.32E-08	-9.58E-06
-0.201721	-1.32E-08	-9.58E-06
-0.201721	-1.32E-08	-9.58E-06
-0.201721	-1.32E-08	-9.58E-06
-0.201721	-1.32E-08	-9.58E-06
-0.201721	-1.32E-08	-9.58E-06
-0.202026	-1.32E-08	-9.58E-06
-0.201416	-1.31E-08	-9.58E-06
-0.201721	-1.32E-08	-9.58E-06
-0.201721	-1.32E-08	-9.57E-06
-0.201721	-1.32E-08	-9.57E-06
-0.202026	-1.32E-08	-9.57E-06
-0.201721	-1.32E-08	-9.57E-06
-0.201721	-1.32E-08	-9.57E-06
-0.201721	-1.32E-08	-9.57E-06
-0.201416	-1.31E-08	-9.57E-06
-0.201721	-1.32E-08	-9.57E-06
-0.202332	-1.32E-08	-9.57E-06
-0.201721	-1.32E-08	-9.56E-06
-0.201721	-1.32E-08	-9.56E-06
-0.201721	-1.32E-08	-9.56E-06
-0.201721	-1.32E-08	-9.56E-06
-0.202026	-1.32E-08	-9.56E-06
-0.201721	-1.32E-08	-9.56E-06
-0.202026	-1.32E-08	-9.56E-06
-0.201416	-1.31E-08	-9.56E-06
-0.202026	-1.32E-08	-9.55E-06
-0.201721	-1.32E-08	-9.55E-06
-0.201416	-1.31E-08	-9.55E-06
-0.201721	-1.32E-08	-9.55E-06
-0.202026	-1.32E-08	-9.55E-06
-0.201721	-1.32E-08	-9.55E-06
-0.202026	-1.32E-08	-9.55E-06
-0.201721	-1.32E-08	-9.55E-06
-0.202026	-1.32E-08	-9.55E-06
-0.202026	-1.32E-08	-9.54E-06
-0.201416	-1.31E-08	-9.54E-06
-0.201721	-1.32E-08	-9.54E-06
-0.202026	-1.32E-08	-9.54E-06
-0.202026	-1.32E-08	-9.54E-06
-0.202026	-1.32E-08	-9.54E-06
-0.202026	-1.32E-08	-9.54E-06
-0.202026	-1.32E-08	-9.54E-06
-0.202026	-1.32E-08	-9.54E-06
-0.202026	-1.32E-08	-9.53E-06
-0.202332	-1.32E-08	-9.53E-06
-0.202026	-1.32E-08	-9.53E-06
-0.202026	-1.32E-08	-9.53E-06
-0.202026	-1.32E-08	-9.53E-06
-0.202026	-1.32E-08	-9.53E-06
-0.202332	-1.32E-08	-9.53E-06
-0.202026	-1.32E-08	-9.53E-06
-0.202332	-1.32E-08	-9.52E-06
-0.201721	-1.32E-08	-9.52E-06
-0.201721	-1.32E-08	-9.52E-06
-0.201721	-1.32E-08	-9.52E-06
-0.201721	-1.32E-08	-9.52E-06
-0.202026	-1.32E-08	-9.52E-06
-0.202332	-1.32E-08	-9.52E-06
-0.202026	-1.32E-08	-9.52E-06
-0.202026	-1.32E-08	-9.52E-06
-0.201721	-1.32E-08	-9.51E-06
-0.202026	-1.32E-08	-9.51E-06
-0.202026	-1.32E-08	-9.51E-06
-0.202332	-1.32E-08	-9.51E-06
-0.201721	-1.32E-08	-9.51E-06
-0.202026	-1.32E-08	-9.51E-06
-0.201721	-1.32E-08	-9.51E-06
-0.202026	-1.32E-08	-9.51E-06
-0.202332	-1.32E-08	-9.50E-06
-0.202026	-1.32E-08	-9.50E-06
-0.202332	-1.32E-08	-9.50E-06
-0.202637	-1.32E-08	-9.50E-06
-0.202332	-1.32E-08	-9.50E-06
-0.202026	-1.32E-08	-9.50E-06
-0.202026	-1.32E-08	-9.50E-06
-0.201721	-1.32E-08	-9.50E-06
-0.202332	-1.32E-08	-9.50E-06
-0.202637	-1.32E-08	-9.49E-06
-0.202332	-1.32E-08	-9.49E-06
-0.202332	-1.32E-08	-9.49E-06
-0.202637	-1.32E-08	-9.49E-06
-0.202332	-1.32E-08	-9.49E-06
-0.202332	-1.32E-08	-9.49E-06
-0.202026	-1.32E-08	-9.49E-06
-0.202637	-1.32E-08	-9.49E-06
-0.202637	-1.32E-08	-9.48E-06
-0.202026	-1.32E-08	-9.48E-06
-0.202332	-1.32E-08	-9.48E-06
-0.202332	-1.32E-08	-9.48E-06
-0.202026	-1.32E-08	-9.48E-06
-0.202026	-1.32E-08	-9.48E-06
-0.201721	-1.32E-08	-9.48E-06
-0.202332	-1.32E-08	-9.48E-06
-0.202026	-1.32E-08	-9.48E-06
-0.202026	-1.32E-08	-9.47E-06
-0.202332	-1.32E-08	-9.47E-06
-0.202332	-1.32E-08	-9.47E-06
-0.202332	-1.32E-08	-9.47E-06
-0.201721	-1.32E-08	-9.47E-06
-0.202332	-1.32E-08	-9.47E-06
-0.202332	-1.32E-08	-9.47E-06
-0.202332	-1.32E-08	-9.47E-06
-0.201721	-1.32E-08	-9.47E-06
-0.202026	-1.32E-08	-9.46E-06
-0.202332	-1.32E-08	-9.46E-06
-0.202026	-1.32E-08	-9.46E-06
-0.202332	-1.32E-08	-9.46E-06
-0.202332	-1.32E-08	-9.46E-06
-0.202332	-1.32E-08	-9.46E-06
-0.202026	-1.32E-08	-9.46E-06
-0.202332	-1.32E-08	-9.46E-06
-0.202026	-1.32E-08	-9.45E-06
-0.202332	-1.32E-08	-9.45E-06
-0.202942	-1.32E-08	-9.45E-06
-0.202332	-1.32E-08	-9.45E-06
-0.202332	-1.32E-08	-9.45E-06
-0.202332	-1.32E-08	-9.45E-06
-0.202332	-1.32E-08	-9.45E-06
-0.202026	-1.32E-08	-9.45E-06
-0.202637	-1.32E-08	-9.45E-06
-0.202332	-1.32E-08	-9.44E-06
-0.202332	-1.32E-08	-9.44E-06
-0.202637	-1.32E-08	-9.44E-06
-0.202026	-1.32E-08	-9.44E-06
-0.202637	-1.32E-08	-9.44E-06
-0.202332	-1.32E-08	-9.44E-06
-0.202637	-1.32E-08	-9.44E-06
-0.202332	-1.32E-08	-9.44E-06
-0.202332	-1.32E-08	-9.43E-06
-0.202332	-1.32E-08	-9.43E-06
-0.202332	-1.32E-08	-9.43E-06
-0.202332	-1.32E-08	-9.43E-06
-0.202026	-1.32E-08	-9.43E-06
-0.202026	-1.32E-08	-9.43E-06
-0.202332	-1.32E-08	-9.43E-06
-0.201721	-1.32E-08	-9.43E-06
-0.202026	-1.32E-08	-9.42E-06
-0.201721	-1.32E-08	-9.42E-06
-0.202332	-1.32E-08	-9.42E-06
-0.202026	-1.32E-08	-9.42E-06
-0.202332	-1.32E-08	-9.42E-06
-0.201721	-1.32E-08	-9.42E-06
-0.202026	-1.32E-08	-9.42E-06
-0.202026	-1.32E-08	-9.42E-06
-0.201721	-1.32E-08	-9.42E-06
-0.202332	-1.32E-08	-9.41E-06
-0.202026	-1.32E-08	-9.41E-06
-0.202026	-1.32E-08	-9.41E-06
-0.202026	-1.32E-08	-9.41E-06
-0.202637	-1.32E-08	-9.41E-06
-0.202332	-1.32E-08	-9.41E-06
-0.202332	-1.32E-08	-9.41E-06
-0.202332	-1.32E-08	-9.41E-06
-0.201721	-1.32E-08	-9.40E-06
-0.202637	-1.32E-08	-9.40E-06
-0.201721	-1.32E-08	-9.40E-06
-0.202332	-1.32E-08	-9.40E-06
-0.202332	-1.32E-08	-9.40E-06
-0.202026	-1.32E-08	-9.40E-06
-0.202332	-1.32E-08	-9.40E-06
-0.202637	-1.32E-08	-9.40E-06
-0.202637	-1.32E-08	-9.40E-06
-0.202026	-1.32E-08	-9.39E-06
-0.202332	-1.32E-08	-9.39E-06
-0.202942	-1.32E-08	-9.39E-06
-0.202332	-1.32E-08	-9.39E-06
-0.202026	-1.32E-08	-9.39E-06
-0.202637	-1.32E-08	-9.39E-06
-0.202637	-1.32E-08	-9.39E-06
-0.202026	-1.32E-08	-9.39E-06
-0.202026	-1.32E-08	-9.38E-06
-0.202332	-1.32E-08	-9.38E-06
-0.202637	-1.32E-08	-9.38E-06
-0.202332	-1.32E-08	-9.38E-06
-0.202637	-1.32E-08	-9.38E-06
-0.202332	-1.32E-08	-9.38E-06
-0.202026	-1.32E-08	-9.38E-06
-0.202637	-1.32E-08	-9.38E-06
-0.202332	-1.32E-08	-9.38E-06
-0.202332	-1.32E-08	-9.37E-06
-0.202026	-1.32E-08	-9.37E-06
-0.202026	-1.32E-08	-9.37E-06
-0.202026	-1.32E-08	-9.37E-06
-0.202637	-1.32E-08	-9.37E-06
-0.201721	-1.32E-08	-9.37E-06
-0.202637	-1.32E-08	-9.37E-06
-0.202332	-1.32E-08	-9.37E-06
-0.202637	-1.32E-08	-9.36E-06
-0.202332	-1.32E-08	-9.36E-06
-0.202332	-1.32E-08	-9.36E-06
-0.202332	-1.32E-08	-9.36E-06
-0.202637	-1.32E-08	-9.36E-06
-0.202637	-1.32E-08	-9.36E-06
-0.202332	-1.32E-08	-9.36E-06
-0.202637	-1.32E-08	-9.36E-06
-0.202637	-1.32E-08	-9.35E-06
-0.202332	-1.32E-08	-9.35E-06
-0.201721	-1.32E-08	-9.35E-06
-0.202026	-1.32E-08	-9.35E-06
-0.202026	-1.32E-08	-9.35E-06
-0.202637	-1.32E-08	-9.35E-06
-0.202332	-1.32E-08	-9.35E-06
-0.202332	-1.32E-08	-9.35E-06
-0.202026	-1.32E-08	-9.35E-06
-0.202026	-1.32E-08	-9.34E-06
-0.202332	-1.32E-08	-9.34E-06
-0.202637	-1.32E-08	-9.34E-06
-0.202332	-1.32E-08	-9.34E-06
-0.202332	-1.32E-08	-9.34E-06
-0.202637	-1.32E-08	-9.34E-06
-0.202332	-1.32E-08	-9.34E-06
-0.202637	-1.32E-08	-9.34E-06
-0.202332	-1.32E-08	-9.33E-06
-0.202332	-1.32E-08	-9.33E-06
-0.202637	-1.32E-08	-9.33E-06
-0.202332	-1.32E-08	-9.33E-06
-0.202637	-1.32E-08	-9.33E-06
-0.202026	-1.32E-08	-9.33E-06
-0.202026	-1.32E-08	-9.33E-06
-0.202332	-1.32E-08	-9.33E-06
-0.202026	-1.32E-08	-9.32E-06
-0.202637	-1.32E-08	-9.32E-06
-0.202637	-1.32E-08	-9.32E-06
-0.202332	-1.32E-08	-9.32E-06
-0.202332	-1.32E-08	-9.32E-06
-0.202332	-1.32E-08	-9.32E-06
-0.202332	-1.32E-08	-9.32E-06
-0.202637	-1.32E-08	-9.32E-06
-0.202332	-1.32E-08	-9.32E-06
-0.202637	-1.32E-08	-9.31E-06
-0.202332	-1.32E-08	-9.31E-06
-0.202332	-1.32E-08	-9.31E-06
-0.202332	-1.32E-08	-9.31E-06
-0.202332	-1.32E-08	-9.31E-06
-0.202637	-1.32E-08	-9.31E-06
-0.202942	-1.32E-08	-9.31E-06
-0.202637	-1.32E-08	-9.31E-06
-0.202942	-1.32E-08	-9.30E-06
-0.202942	-1.32E-08	-9.30E-06
-0.202637	-1.32E-08	-9.30E-06
-0.203247	-1.33E-08	-9.30E-06
-0.202942	-1.32E-08	-9.30E-06
-0.202942	-1.32E-08	-9.30E-06
-0.202332	-1.32E-08	-9.30E-06
-0.202332	-1.32E-08	-9.30E-06
-0.202637	-1.32E-08	-9.29E-06
-0.202332	-1.32E-08	-9.29E-06
-0.202942	-1.32E-08	-9.29E-06
-0.202637	-1.32E-08	-9.29E-06
-0.202637	-1.32E-08	-9.29E-06
-0.202637	-1.32E-08	-9.29E-06
-0.202637	-1.32E-08	-9.29E-06
-0.202637	-1.32E-08	-9.29E-06
-0.202942	-1.32E-08	-9.29E-06
-0.202942	-1.32E-08	-9.28E-06
-0.202942	-1.32E-08	-9.28E-06
-0.202942	-1.32E-08	-9.28E-06
-0.202637	-1.32E-08	-9.28E-06
-0.202942	-1.32E-08	-9.28E-06
-0.202637	-1.32E-08	-9.28E-06
-0.202637	-1.32E-08	-9.28E-06
-0.203247	-1.33E-08	-9.28E-06
-0.202332	-1.32E-08	-9.27E-06
-0.202637	-1.32E-08	-9.27E-06
-0.202637	-1.32E-08	-9.27E-06
-0.202942	-1.32E-08	-9.27E-06
-0.202332	-1.32E-08	-9.27E-06
-0.202637	-1.32E-08	-9.27E-06
-0.202637	-1.32E-08	-9.27E-06
-0.202942	-1.32E-08	-9.27E-06
-0.203247	-1.33E-08	-9.26E-06
-0.203247	-1.33E-08	-9.26E-06
-0.202942	-1.32E-08	-9.26E-06
-0.202942	-1.32E-08	-9.26E-06
-0.202942	-1.32E-08	-9.26E-06
-0.202942	-1.32E-08	-9.26E-06
-0.202942	-1.32E-08	-9.26E-06
-0.202942	-1.32E-08	-9.26E-06
-0.202942	-1.32E-08	-9.25E-06
-0.202942	-1.32E-08	-9.25E-06
-0.203247	-1.33E-08	-9.25E-06
-0.202942	-1.32E-08	-9.25E-06
-0.202942	-1.32E-08	-9.25E-06
-0.202942	-1.32E-08	-9.25E-06
-0.202942	-1.32E-08	-9.25E-06
-0.202637	-1.32E-08	-9.25E-06
-0.202637	-1.32E-08	-9.25E-06
-0.203247	-1.33E-08	-9.24E-06
-0.203247	-1.33E-08	-9.24E-06
-0.202942	-1.32E-08	-9.24E-06
-0.202942	-1.32E-08	-9.24E-06
-0.202637	-1.32E-08	-9.24E-06
-0.202942	-1.32E-08	-9.24E-06
-0.202332	-1.32E-08	-9.24E-06
-0.202637	-1.32E-08	-9.24E-06
-0.202332	-1.32E-08	-9.23E-06
-0.203247	-1.33E-08	-9.23E-06
-0.202942	-1.32E-08	-9.23E-06
-0.202942	-1.32E-08	-9.23E-06
-0.202637	-1.32E-08	-9.23E-06
-0.202637	-1.32E-08	-9.23E-06
-0.203247	-1.33E-08	-9.23E-06
-0.202637	-1.32E-08	-9.23E-06
-0.202332	-1.32E-08	-9.22E-06
-0.202637	-1.32E-08	-9.22E-06
-0.202332	-1.32E-08	-9.22E-06
-0.202942	-1.32E-08	-9.22E-06
-0.202637	-1.32E-08	-9.22E-06
-0.202942	-1.32E-08	-9.22E-06
-0.202637	-1.32E-08	-9.22E-06
-0.202637	-1.32E-08	-9.22E-06
-0.203247	-1.33E-08	-9.21E-06
-0.202637	-1.32E-08	-9.21E-06
-0.202942	-1.32E-08	-9.21E-06
-0.202637	-1.32E-08	-9.21E-06
-0.202942	-1.32E-08	-9.21E-06
-0.202942	-1.32E-08	-9.21E-06
-0.202637	-1.32E-08	-9.21E-06
-0.202637	-1.32E-08	-9.21E-06
-0.202942	-1.32E-08	-9.20E-06
-0.202332	-1.32E-08	-9.20E-06
-0.202942	-1.32E-08	-9.20E-06
-0.202942	-1.32E-08	-9.20E-06
-0.202942	-1.32E-08	-9.20E-06
-0.202637	-1.32E-08	-9.20E-06
-0.202637	-1.32E-08	-9.20E-06
-0.202637	-1.32E-08	-9.20E-06
-0.202637	-1.32E-08	-9.19E-06
-0.202637	-1.32E-08	-9.19E-06
-0.202637	-1.32E-08	-9.19E-06
-0.202637	-1.32E-08	-9.19E-06
-0.202637	-1.32E-08	-9.19E-06
-0.202637	-1.32E-08	-9.19E-06
-0.202942	-1.32E-08	-9.19E-06
-0.202637	-1.32E-08	-9.19E-06
-0.202942	-1.32E-08	-9.19E-06
-0.202332	-1.32E-08	-9.18E-06
-0.202942	-1.32E-08	-9.18E-06
-0.202332	-1.32E-08	-9.18E-06
-0.202637	-1.32E-08	-9.18E-06
-0.202942	-1.32E-08	-9.18E-06
-0.203247	-1.33E-08	-9.18E-06
-0.202637	-1.32E-08	-9.18E-06
-0.202637	-1.32E-08	-9.18E-06
-0.202332	-1.32E-08	-9.17E-06
-0.202637	-1.32E-08	-9.17E-06
-0.202942	-1.32E-08	-9.17E-06
-0.202942	-1.32E-08	-9.17E-06
-0.202332	-1.32E-08	-9.17E-06
-0.202637	-1.32E-08	-9.17E-06
-0.202332	-1.32E-08	-9.17E-06
-0.202332	-1.32E-08	-9.17E-06
-0.202942	-1.32E-08	-9.16E-06
-0.202637	-1.32E-08	-9.16E-06
-0.202942	-1.32E-08	-9.16E-06
-0.202637	-1.32E-08	-9.16E-06
-0.202637	-1.32E-08	-9.16E-06
-0.202942	-1.32E-08	-9.16E-06
-0.203247	-1.33E-08	-9.16E-06
-0.202942	-1.32E-08	-9.16E-06
-0.202637	-1.32E-08	-9.15E-06
-0.203247	-1.33E-08	-9.15E-06
-0.202942	-1.32E-08	-9.15E-06
-0.202942	-1.32E-08	-9.15E-06
-0.202942	-1.32E-08	-9.15E-06
-0.202637	-1.32E-08	-9.15E-06
-0.202637	-1.32E-08	-9.15E-06
-0.202942	-1.32E-08	-9.15E-06
-0.203247	-1.33E-08	-9.14E-06
-0.202942	-1.32E-08	-9.14E-06
-0.202942	-1.32E-08	-9.14E-06
-0.203552	-1.33E-08	-9.14E-06
-0.202332	-1.32E-08	-9.14E-06
-0.203247	-1.33E-08	-9.14E-06
-0.202942	-1.32E-08	-9.14E-06
-0.202637	-1.32E-08	-9.14E-06
-0.202942	-1.32E-08	-9.13E-06
-0.202637	-1.32E-08	-9.13E-06
-0.203247	-1.33E-08	-9.13E-06
-0.202637	-1.32E-08	-9.13E-06
-0.202637	-1.32E-08	-9.13E-06
-0.202637	-1.32E-08	-9.13E-06
-0.202942	-1.32E-08	-9.13E-06
-0.202332	-1.32E-08	-9.13E-06
-0.202637	-1.32E-08	-9.12E-06
-0.202637	-1.32E-08	-9.12E-06
-0.203247	-1.33E-08	-9.12E-06
-0.202942	-1.32E-08	-9.12E-06
-0.202942	-1.32E-08	-9.12E-06
-0.203247	-1.33E-08	-9.12E-06
-0.202942	-1.32E-08	-9.12E-06
-0.202332	-1.32E-08	-9.12E-06
-0.203247	-1.33E-08	-9.11E-06
-0.202942	-1.32E-08	-9.11E-06
-0.202637	-1.32E-08	-9.11E-06
-0.202637	-1.32E-08	-9.11E-06
-0.202942	-1.32E-08	-9.11E-06
-0.202637	-1.32E-08	-9.11E-06
-0.202942	-1.32E-08	-9.11E-06
-0.202332	-1.32E-08	-9.11E-06
-0.202942	-1.32E-08	-9.10E-06
-0.202332	-1.32E-08	-9.10E-06
-0.203247	-1.33E-08	-9.10E-06
-0.202942	-1.32E-08	-9.10E-06
-0.202637	-1.32E-08	-9.10E-06
-0.202637	-1.32E-08	-9.10E-06
-0.202332	-1.32E-08	-9.10E-06
-0.202637	-1.32E-08	-9.10E-06
-0.202637	-1.32E-08	-9.09E-06
-0.202637	-1.32E-08	-9.09E-06
-0.202942	-1.32E-08	-9.09E-06
-0.203247	-1.33E-08	-9.09E-06
-0.202942	-1.32E-08	-9.09E-06
-0.202942	-1.32E-08	-9.09E-06
-0.203247	-1.33E-08	-9.09E-06
-0.202332	-1.32E-08	-9.09E-06
-0.202942	-1.32E-08	-9.08E-06
-0.202942	-1.32E-08	-9.08E-06
-0.202942	-1.32E-08	-9.08E-06
-0.202942	-1.32E-08	-9.08E-06
-0.202637	-1.32E-08	-9.08E-06
-0.202637	-1.32E-08	-9.08E-06
-0.202942	-1.32E-08	-9.08E-06
-0.202637	-1.32E-08	-9.08E-06
-0.203247	-1.33E-08	-9.08E-06
-0.202637	-1.32E-08	-9.07E-06
-0.202637	-1.32E-08	-9.07E-06
-0.203247	-1.33E-08	-9.07E-06
-0.202942	-1.32E-08	-9.07E-06
-0.203247	-1.33E-08	-9.07E-06
-0.202942	-1.32E-08	-9.07E-06
-0.202637	-1.32E-08	-9.07E-06
-0.202942	-1.32E-08	-9.07E-06
-0.202942	-1.32E-08	-9.06E-06
-0.202942	-1.32E-08	-9.06E-06
-0.202637	-1.32E-08	-9.06E-06
-0.202637	-1.32E-08	-9.06E-06
-0.202942	-1.32E-08	-9.06E-06
-0.202637	-1.32E-08	-9.06E-06
-0.202637	-1.32E-08	-9.06E-06
-0.202942	-1.32E-08	-9.06E-06
-0.202942	-1.32E-08	-9.05E-06
-0.202942	-1.32E-08	-9.05E-06
-0.202942	-1.32E-08	-9.05E-06
-0.202942	-1.32E-08	-9.05E-06
-0.202942	-1.32E-08	-9.05E-06
-0.203247	-1.33E-08	-9.05E-06
-0.203247	-1.33E-08	-9.05E-06
-0.203247	-1.33E-08	-9.05E-06
-0.202942	-1.32E-08	-9.04E-06
-0.202637	-1.32E-08	-9.04E-06
-0.202942	-1.32E-08	-9.04E-06
-0.202637	-1.32E-08	-9.04E-06
-0.203247	-1.33E-08	-9.04E-06
-0.202942	-1.32E-08	-9.04E-06
-0.202942	-1.32E-08	-9.04E-06
-0.202942	-1.32E-08	-9.03E-06
-0.203247	-1.33E-08	-9.03E-06
-0.202637	-1.32E-08	-9.03E-06
-0.202942	-1.32E-08	-9.03E-06
-0.202942	-1.32E-08	-9.03E-06
-0.202942	-1.32E-08	-9.03E-06
-0.203247	-1.33E-08	-9.03E-06
-0.202637	-1.32E-08	-9.03E-06
-0.202637	-1.32E-08	-9.02E-06
-0.202942	-1.32E-08	-9.02E-06
-0.202637	-1.32E-08	-9.02E-06
-0.202942	-1.32E-08	-9.02E-06
-0.202637	-1.32E-08	-9.02E-06
-0.202942	-1.32E-08	-9.02E-06
-0.202637	-1.32E-08	-9.02E-06
-0.202942	-1.32E-08	-9.02E-06
-0.202637	-1.32E-08	-9.01E-06
-0.202637	-1.32E-08	-9.01E-06
-0.202942	-1.32E-08	-9.01E-06
-0.203247	-1.33E-08	-9.01E-06
-0.202942	-1.32E-08	-9.01E-06
-0.202942	-1.32E-08	-9.01E-06
-0.203247	-1.33E-08	-9.01E-06
-0.202942	-1.32E-08	-9.01E-06
-0.202942	-1.32E-08	-9.00E-06
-0.203552	-1.33E-08	-9.00E-06
-0.203247	-1.33E-08	-9.00E-06
-0.203247	-1.33E-08	-9.00E-06
-0.202942	-1.32E-08	-9.00E-06
-0.203247	-1.33E-08	-9.00E-06
-0.203552	-1.33E-08	-9.00E-06
-0.202637	-1.32E-08	-9.00E-06
-0.202942	-1.32E-08	-8.99E-06
-0.203552	-1.33E-08	-8.99E-06
-0.203247	-1.33E-08	-8.99E-06
-0.203552	-1.33E-08	-8.99E-06
-0.202942	-1.32E-08	-8.99E-06
-0.203247	-1.33E-08	-8.99E-06
-0.202942	-1.32E-08	-8.99E-06
-0.202942	-1.32E-08	-8.99E-06
-0.202942	-1.32E-08	-8.98E-06
-0.203247	-1.33E-08	-8.98E-06
-0.203247	-1.33E-08	-8.98E-06
-0.203552	-1.33E-08	-8.98E-06
-0.203247	-1.33E-08	-8.98E-06
-0.203247	-1.33E-08	-8.98E-06
-0.202942	-1.32E-08	-8.98E-06
-0.203552	-1.33E-08	-8.98E-06
-0.202942	-1.32E-08	-8.97E-06
-0.203552	-1.33E-08	-8.97E-06
-0.203247	-1.33E-08	-8.97E-06
-0.203247	-1.33E-08	-8.97E-06
-0.202942	-1.32E-08	-8.97E-06
-0.203247	-1.33E-08	-8.97E-06
-0.203247	-1.33E-08	-8.97E-06
-0.203247	-1.33E-08	-8.97E-06
-0.203247	-1.33E-08	-8.96E-06
-0.203247	-1.33E-08	-8.96E-06
-0.202942	-1.32E-08	-8.96E-06
-0.203552	-1.33E-08	-8.96E-06
-0.202637	-1.32E-08	-8.96E-06
-0.203247	-1.33E-08	-8.96E-06
-0.203247	-1.33E-08	-8.96E-06
-0.203247	-1.33E-08	-8.96E-06
-0.203552	-1.33E-08	-8.95E-06
-0.203247	-1.33E-08	-8.95E-06
-0.203247	-1.33E-08	-8.95E-06
-0.202942	-1.32E-08	-8.95E-06
-0.203247	-1.33E-08	-8.95E-06
-0.202942	-1.32E-08	-8.95E-06
-0.202942	-1.32E-08	-8.95E-06
-0.203247	-1.33E-08	-8.95E-06
-0.202942	-1.32E-08	-8.94E-06
-0.203552	-1.33E-08	-8.94E-06
-0.203247	-1.33E-08	-8.94E-06
-0.203247	-1.33E-08	-8.94E-06
-0.203552	-1.33E-08	-8.94E-06
-0.202942	-1.32E-08	-8.94E-06
-0.203247	-1.33E-08	-8.94E-06
-0.203247	-1.33E-08	-8.94E-06
-0.203247	-1.33E-08	-8.93E-06
-0.203247	-1.33E-08	-8.93E-06
-0.202942	-1.32E-08	-8.93E-06
-0.202942	-1.32E-08	-8.93E-06
-0.203247	-1.33E-08	-8.93E-06
-0.202942	-1.32E-08	-8.93E-06
-0.203247	-1.33E-08	-8.93E-06
-0.202942	-1.32E-08	-8.93E-06
-0.202942	-1.32E-08	-8.92E-06
-0.203247	-1.33E-08	-8.92E-06
-0.203247	-1.33E-08	-8.92E-06
-0.202942	-1.32E-08	-8.92E-06
-0.202942	-1.32E-08	-8.92E-06
-0.203247	-1.33E-08	-8.92E-06
-0.203552	-1.33E-08	-8.92E-06
-0.202942	-1.32E-08	-8.91E-06
-0.203552	-1.33E-08	-8.91E-06
-0.202637	-1.32E-08	-8.91E-06
-0.202942	-1.32E-08	-8.91E-06
-0.203247	-1.33E-08	-8.91E-06
-0.203247	-1.33E-08	-8.91E-06
-0.203247	-1.33E-08	-8.91E-06
-0.203247	-1.33E-08	-8.91E-06
-0.202942	-1.32E-08	-8.90E-06
-0.202942	-1.32E-08	-8.90E-06
-0.203247	-1.33E-08	-8.90E-06
-0.203247	-1.33E-08	-8.90E-06
-0.203552	-1.33E-08	-8.90E-06
-0.202942	-1.32E-08	-8.90E-06
-0.203247	-1.33E-08	-8.90E-06
-0.203247	-1.33E-08	-8.90E-06
-0.203247	-1.33E-08	-8.89E-06
-0.202942	-1.32E-08	-8.89E-06
-0.202942	-1.32E-08	-8.89E-06
-0.202942	-1.32E-08	-8.89E-06
-0.202942	-1.32E-08	-8.89E-06
-0.202942	-1.32E-08	-8.89E-06
-0.203247	-1.33E-08	-8.89E-06
-0.203247	-1.33E-08	-8.89E-06
-0.203247	-1.33E-08	-8.88E-06
-0.203247	-1.33E-08	-8.88E-06
-0.203552	-1.33E-08	-8.88E-06
-0.202942	-1.32E-08	-8.88E-06
-0.202942	-1.32E-08	-8.88E-06
-0.203552	-1.33E-08	-8.88E-06
-0.203552	-1.33E-08	-8.88E-06
-0.203247	-1.33E-08	-8.88E-06
-0.202942	-1.32E-08	-8.87E-06
-0.203552	-1.33E-08	-8.87E-06
-0.203247	-1.33E-08	-8.87E-06
-0.203247	-1.33E-08	-8.87E-06
-0.203247	-1.33E-08	-8.87E-06
-0.203247	-1.33E-08	-8.87E-06
-0.202942	-1.32E-08	-8.87E-06
-0.202942	-1.32E-08	-8.86E-06
-0.203247	-1.33E-08	-8.86E-06
-0.203552	-1.33E-08	-8.86E-06
-0.203247	-1.33E-08	-8.86E-06
-0.203247	-1.33E-08	-8.86E-06
-0.203247	-1.33E-08	-8.86E-06
-0.202942	-1.32E-08	-8.86E-06
-0.202942	-1.32E-08	-8.86E-06
-0.202637	-1.32E-08	-8.85E-06
-0.202942	-1.32E-08	-8.85E-06
-0.203552	-1.33E-08	-8.85E-06
-0.203247	-1.33E-08	-8.85E-06
-0.202942	-1.32E-08	-8.85E-06
-0.203857	-1.33E-08	-8.85E-06
-0.202942	-1.32E-08	-8.85E-06
-0.203247	-1.33E-08	-8.85E-06
-0.203247	-1.33E-08	-8.84E-06
-0.203552	-1.33E-08	-8.84E-06
-0.203552	-1.33E-08	-8.84E-06
-0.203247	-1.33E-08	-8.84E-06
-0.202942	-1.32E-08	-8.84E-06
-0.203857	-1.33E-08	-8.84E-06
-0.202942	-1.32E-08	-8.84E-06
-0.203247	-1.33E-08	-8.84E-06
-0.202942	-1.32E-08	-8.83E-06
-0.202637	-1.32E-08	-8.83E-06
-0.202942	-1.32E-08	-8.83E-06
-0.202942	-1.32E-08	-8.83E-06
-0.202637	-1.32E-08	-8.83E-06
-0.202637	-1.32E-08	-8.83E-06
-0.202942	-1.32E-08	-8.83E-06
-0.202942	-1.32E-08	-8.83E-06
-0.203552	-1.33E-08	-8.82E-06
-0.202942	-1.32E-08	-8.82E-06
-0.202942	-1.32E-08	-8.82E-06
-0.203247	-1.33E-08	-8.82E-06
-0.203552	-1.33E-08	-8.82E-06
-0.203552	-1.33E-08	-8.82E-06
-0.202637	-1.32E-08	-8.82E-06
-0.202942	-1.32E-08	-8.81E-06
-0.203247	-1.33E-08	-8.81E-06
-0.202637	-1.32E-08	-8.81E-06
-0.203247	-1.33E-08	-8.81E-06
-0.202942	-1.32E-08	-8.81E-06
-0.202942	-1.32E-08	-8.81E-06
-0.203247	-1.33E-08	-8.81E-06
-0.203247	-1.33E-08	-8.81E-06
-0.202942	-1.32E-08	-8.80E-06
-0.203552	-1.33E-08	-8.80E-06
-0.202942	-1.32E-08	-8.80E-06
-0.202942	-1.32E-08	-8.80E-06
-0.203552	-1.33E-08	-8.80E-06
-0.202942	-1.32E-08	-8.80E-06
-0.202942	-1.32E-08	-8.80E-06
-0.202942	-1.32E-08	-8.80E-06
-0.203247	-1.33E-08	-8.79E-06
-0.202637	-1.32E-08	-8.79E-06
-0.202942	-1.32E-08	-8.79E-06
-0.203552	-1.33E-08	-8.79E-06
-0.203552	-1.33E-08	-8.79E-06
-0.203247	-1.33E-08	-8.79E-06
-0.202942	-1.32E-08	-8.79E-06
-0.203247	-1.33E-08	-8.79E-06
-0.203247	-1.33E-08	-8.78E-06
-0.203247	-1.33E-08	-8.78E-06
-0.203247	-1.33E-08	-8.78E-06
-0.203247	-1.33E-08	-8.78E-06
-0.203247	-1.33E-08	-8.78E-06
-0.203247	-1.33E-08	-8.78E-06
-0.203552	-1.33E-08	-8.78E-06
-0.203247	-1.33E-08	-8.77E-06
-0.203247	-1.33E-08	-8.77E-06
-0.203247	-1.33E-08	-8.77E-06
-0.203552	-1.33E-08	-8.77E-06
-0.203247	-1.33E-08	-8.77E-06
-0.203247	-1.33E-08	-8.77E-06
-0.203247	-1.33E-08	-8.77E-06
-0.203857	-1.33E-08	-8.77E-06
-0.202942	-1.32E-08	-8.76E-06
-0.203857	-1.33E-08	-8.76E-06
-0.203552	-1.33E-08	-8.76E-06
-0.203552	-1.33E-08	-8.76E-06
-0.203857	-1.33E-08	-8.76E-06
-0.203247	-1.33E-08	-8.76E-06
-0.203552	-1.33E-08	-8.76E-06
-0.203552	-1.33E-08	-8.76E-06
-0.203247	-1.33E-08	-8.75E-06
-0.203552	-1.33E-08	-8.75E-06
-0.203857	-1.33E-08	-8.75E-06
-0.203247	-1.33E-08	-8.75E-06
-0.203552	-1.33E-08	-8.75E-06
-0.203552	-1.33E-08	-8.75E-06
-0.203247	-1.33E-08	-8.75E-06
-0.202942	-1.32E-08	-8.74E-06
-0.202942	-1.32E-08	-8.74E-06
-0.203247	-1.33E-08	-8.74E-06
-0.203857	-1.33E-08	-8.74E-06
-0.203247	-1.33E-08	-8.74E-06
-0.203247	-1.33E-08	-8.74E-06
-0.203552	-1.33E-08	-8.74E-06
-0.203552	-1.33E-08	-8.74E-06
-0.203552	-1.33E-08	-8.73E-06
-0.203552	-1.33E-08	-8.73E-06
-0.203247	-1.33E-08	-8.73E-06
-0.203552	-1.33E-08	-8.73E-06
-0.203857	-1.33E-08	-8.73E-06
-0.202942	-1.32E-08	-8.73E-06
-0.203552	-1.33E-08	-8.73E-06
-0.203247	-1.33E-08	-8.73E-06
-0.203552	-1.33E-08	-8.72E-06
-0.203857	-1.33E-08	-8.72E-06
-0.203857	-1.33E-08	-8.72E-06
-0.203857	-1.33E-08	-8.72E-06
-0.203552	-1.33E-08	-8.72E-06
-0.203552	-1.33E-08	-8.72E-06
-0.203552	-1.33E-08	-8.72E-06
-0.203552	-1.33E-08	-8.71E-06
-0.203247	-1.33E-08	-8.71E-06
-0.203552	-1.33E-08	-8.71E-06
-0.203857	-1.33E-08	-8.71E-06
-0.203552	-1.33E-08	-8.71E-06
-0.203247	-1.33E-08	-8.71E-06
-0.203552	-1.33E-08	-8.71E-06
-0.203247	-1.33E-08	-8.71E-06
-0.203247	-1.33E-08	-8.70E-06
-0.202942	-1.32E-08	-8.70E-06
-0.203247	-1.33E-08	-8.70E-06
-0.202942	-1.32E-08	-8.70E-06
-0.202942	-1.32E-08	-8.70E-06
-0.203247	-1.33E-08	-8.70E-06
-0.203247	-1.33E-08	-8.70E-06
-0.203857	-1.33E-08	-8.70E-06
-0.202942	-1.32E-08	-8.69E-06
-0.203247	-1.33E-08	-8.69E-06
-0.202942	-1.32E-08	-8.69E-06
-0.203247	-1.33E-08	-8.69E-06
-0.203247	-1.33E-08	-8.69E-06
-0.203552	-1.33E-08	-8.69E-06
-0.203247	-1.33E-08	-8.69E-06
-0.203247	-1.33E-08	-8.68E-06
-0.203857	-1.33E-08	-8.68E-06
-0.203247	-1.33E-08	-8.68E-06
-0.203247	-1.33E-08	-8.68E-06
-0.203552	-1.33E-08	-8.68E-06
-0.203552	-1.33E-08	-8.68E-06
-0.203247	-1.33E-08	-8.68E-06
-0.203247	-1.33E-08	-8.68E-06
-0.203857	-1.33E-08	-8.67E-06
-0.203857	-1.33E-08	-8.67E-06
-0.203552	-1.33E-08	-8.67E-06
-0.203247	-1.33E-08	-8.67E-06
-0.202942	-1.32E-08	-8.67E-06
-0.203552	-1.33E-08	-8.67E-06
-0.203247	-1.33E-08	-8.67E-06
-0.203552	-1.33E-08	-8.66E-06
-0.203552	-1.33E-08	-8.66E-06
-0.203552	-1.33E-08	-8.66E-06
-0.203552	-1.33E-08	-8.66E-06
-0.202637	-1.32E-08	-8.66E-06
-0.203552	-1.33E-08	-8.66E-06
-0.203552	-1.33E-08	-8.66E-06
-0.203552	-1.33E-08	-8.66E-06
-0.203552	-1.33E-08	-8.65E-06
-0.203857	-1.33E-08	-8.65E-06
-0.203552	-1.33E-08	-8.65E-06
-0.203247	-1.33E-08	-8.65E-06
-0.203552	-1.33E-08	-8.65E-06
-0.203247	-1.33E-08	-8.65E-06
-0.203552	-1.33E-08	-8.65E-06
-0.203857	-1.33E-08	-8.65E-06
-0.203247	-1.33E-08	-8.64E-06
-0.203552	-1.33E-08	-8.64E-06
-0.203552	-1.33E-08	-8.64E-06
-0.203247	-1.33E-08	-8.64E-06
-0.203552	-1.33E-08	-8.64E-06
-0.203857	-1.33E-08	-8.64E-06
-0.203552	-1.33E-08	-8.64E-06
-0.203247	-1.33E-08	-8.63E-06
-0.204163	-1.33E-08	-8.63E-06
-0.203552	-1.33E-08	-8.63E-06
-0.203857	-1.33E-08	-8.63E-06
-0.203247	-1.33E-08	-8.63E-06
-0.203857	-1.33E-08	-8.63E-06
-0.203247	-1.33E-08	-8.63E-06
-0.203247	-1.33E-08	-8.63E-06
-0.203247	-1.33E-08	-8.62E-06
-0.203552	-1.33E-08	-8.62E-06
-0.203247	-1.33E-08	-8.62E-06
-0.203552	-1.33E-08	-8.62E-06
-0.202942	-1.32E-08	-8.62E-06
-0.203552	-1.33E-08	-8.62E-06
-0.203247	-1.33E-08	-8.62E-06
-0.203552	-1.33E-08	-8.61E-06
-0.203552	-1.33E-08	-8.61E-06
-0.203857	-1.33E-08	-8.61E-06
-0.203247	-1.33E-08	-8.61E-06
-0.203552	-1.33E-08	-8.61E-06
-0.203552	-1.33E-08	-8.61E-06
-0.202942	-1.32E-08	-8.61E-06
-0.203247	-1.33E-08	-8.61E-06
-0.203552	-1.33E-08	-8.60E-06
-0.203552	-1.33E-08	-8.60E-06
-0.203552	-1.33E-08	-8.60E-06
-0.203552	-1.33E-08	-8.60E-06
-0.203552	-1.33E-08	-8.60E-06
-0.203552	-1.33E-08	-8.60E-06
-0.203857	-1.33E-08	-8.60E-06
-0.203552	-1.33E-08	-8.59E-06
-0.203552	-1.33E-08	-8.59E-06
-0.203857	-1.33E-08	-8.59E-06
-0.203247	-1.33E-08	-8.59E-06
-0.203552	-1.33E-08	-8.59E-06
-0.203552	-1.33E-08	-8.59E-06
-0.203552	-1.33E-08	-8.59E-06
-0.203552	-1.33E-08	-8.59E-06
-0.203857	-1.33E-08	-8.58E-06
-0.203857	-1.33E-08	-8.58E-06
-0.203857	-1.33E-08	-8.58E-06
-0.203857	-1.33E-08	-8.58E-06
-0.203857	-1.33E-08	-8.58E-06
-0.203247	-1.33E-08	-8.58E-06
-0.203857	-1.33E-08	-8.58E-06
-0.203552	-1.33E-08	-8.57E-06
-0.203857	-1.33E-08	-8.57E-06
-0.203552	-1.33E-08	-8.57E-06
-0.203552	-1.33E-08	-8.57E-06
-0.204468	-1.33E-08	-8.57E-06
-0.203857	-1.33E-08	-8.57E-06
-0.204163	-1.33E-08	-8.57E-06
-0.203552	-1.33E-08	-8.57E-06
-0.203857	-1.33E-08	-8.56E-06
-0.204163	-1.33E-08	-8.56E-06
-0.203857	-1.33E-08	-8.56E-06
-0.204163	-1.33E-08	-8.56E-06
-0.203552	-1.33E-08	-8.56E-06
-0.203857	-1.33E-08	-8.56E-06
-0.203857	-1.33E-08	-8.56E-06
-0.203552	-1.33E-08	-8.55E-06
-0.204163	-1.33E-08	-8.55E-06
-0.204163	-1.33E-08	-8.55E-06
-0.203857	-1.33E-08	-8.55E-06
-0.204163	-1.33E-08	-8.55E-06
-0.203552	-1.33E-08	-8.55E-06
-0.203552	-1.33E-08	-8.55E-06
-0.203857	-1.33E-08	-8.55E-06
-0.203857	-1.33E-08	-8.54E-06
-0.203857	-1.33E-08	-8.54E-06
-0.203857	-1.33E-08	-8.54E-06
-0.204163	-1.33E-08	-8.54E-06
-0.203857	-1.33E-08	-8.54E-06
-0.203857	-1.33E-08	-8.54E-06
-0.203552	-1.33E-08	-8.54E-06
-0.203857	-1.33E-08	-8.53E-06
-0.203552	-1.33E-08	-8.53E-06
-0.203857	-1.33E-08	-8.53E-06
-0.203857	-1.33E-08	-8.53E-06
-0.203552	-1.33E-08	-8.53E-06
-0.203247	-1.33E-08	-8.53E-06
-0.203552	-1.33E-08	-8.53E-06
-0.203857	-1.33E-08	-8.53E-06
-0.203552	-1.33E-08	-8.52E-06
-0.203552	-1.33E-08	-8.52E-06
-0.203247	-1.33E-08	-8.52E-06
-0.203552	-1.33E-08	-8.52E-06
-0.203247	-1.33E-08	-8.52E-06
-0.203857	-1.33E-08	-8.52E-06
-0.203247	-1.33E-08	-8.52E-06
-0.203247	-1.33E-08	-8.51E-06
-0.203552	-1.33E-08	-8.51E-06
-0.203552	-1.33E-08	-8.51E-06
-0.203552	-1.33E-08	-8.51E-06
-0.204163	-1.33E-08	-8.51E-06
-0.203552	-1.33E-08	-8.51E-06
-0.204163	-1.33E-08	-8.51E-06
-0.203857	-1.33E-08	-8.51E-06
-0.204468	-1.33E-08	-8.50E-06
-0.204163	-1.33E-08	-8.50E-06
-0.203857	-1.33E-08	-8.50E-06
-0.204163	-1.33E-08	-8.50E-06
-0.203857	-1.33E-08	-8.50E-06
-0.203552	-1.33E-08	-8.50E-06
-0.203857	-1.33E-08	-8.50E-06
-0.203857	-1.33E-08	-8.49E-06
-0.203857	-1.33E-08	-8.49E-06
-0.203857	-1.33E-08	-8.49E-06
-0.203857	-1.33E-08	-8.49E-06
-0.203552	-1.33E-08	-8.49E-06
-0.203552	-1.33E-08	-8.49E-06
-0.203857	-1.33E-08	-8.49E-06
-0.203247	-1.33E-08	-8.49E-06
-0.203247	-1.33E-08	-8.48E-06
-0.203857	-1.33E-08	-8.48E-06
-0.203552	-1.33E-08	-8.48E-06
-0.203552	-1.33E-08	-8.48E-06
-0.203857	-1.33E-08	-8.48E-06
-0.203552	-1.33E-08	-8.48E-06
-0.203857	-1.33E-08	-8.48E-06
-0.204163	-1.33E-08	-8.47E-06
-0.203857	-1.33E-08	-8.47E-06
-0.203552	-1.33E-08	-8.47E-06
-0.203857	-1.33E-08	-8.47E-06
-0.203857	-1.33E-08	-8.47E-06
-0.203857	-1.33E-08	-8.47E-06
-0.203552	-1.33E-08	-8.47E-06
-0.203552	-1.33E-08	-8.47E-06
-0.203857	-1.33E-08	-8.46E-06
-0.203552	-1.33E-08	-8.46E-06
-0.203552	-1.33E-08	-8.46E-06
-0.203552	-1.33E-08	-8.46E-06
-0.203552	-1.33E-08	-8.46E-06
-0.204468	-1.33E-08	-8.46E-06
-0.203857	-1.33E-08	-8.46E-06
-0.203552	-1.33E-08	-8.45E-06
-0.203857	-1.33E-08	-8.45E-06
-0.203857	-1.33E-08	-8.45E-06
-0.203857	-1.33E-08	-8.45E-06
-0.203857	-1.33E-08	-8.45E-06
-0.203857	-1.33E-08	-8.45E-06
-0.203552	-1.33E-08	-8.45E-06
-0.204163	-1.33E-08	-8.45E-06
-0.204163	-1.33E-08	-8.44E-06
-0.203552	-1.33E-08	-8.44E-06
-0.203857	-1.33E-08	-8.44E-06
-0.203857	-1.33E-08	-8.44E-06
-0.203857	-1.33E-08	-8.44E-06
-0.204163	-1.33E-08	-8.44E-06
-0.203857	-1.33E-08	-8.44E-06
-0.204163	-1.33E-08	-8.43E-06
-0.203552	-1.33E-08	-8.43E-06
-0.203247	-1.33E-08	-8.43E-06
-0.203857	-1.33E-08	-8.43E-06
-0.204163	-1.33E-08	-8.43E-06
-0.203857	-1.33E-08	-8.43E-06
-0.204163	-1.33E-08	-8.43E-06
-0.203857	-1.33E-08	-8.42E-06
-0.204163	-1.33E-08	-8.42E-06
-0.203552	-1.33E-08	-8.42E-06
-0.203552	-1.33E-08	-8.42E-06
-0.203552	-1.33E-08	-8.42E-06
-0.203857	-1.33E-08	-8.42E-06
-0.203857	-1.33E-08	-8.42E-06
-0.203857	-1.33E-08	-8.42E-06
-0.203857	-1.33E-08	-8.41E-06
-0.204163	-1.33E-08	-8.41E-06
-0.204163	-1.33E-08	-8.41E-06
-0.203857	-1.33E-08	-8.41E-06
-0.203857	-1.33E-08	-8.41E-06
-0.203857	-1.33E-08	-8.41E-06
-0.204163	-1.33E-08	-8.41E-06
-0.204163	-1.33E-08	-8.40E-06
-0.204163	-1.33E-08	-8.40E-06
-0.203857	-1.33E-08	-8.40E-06
-0.203857	-1.33E-08	-8.40E-06
-0.203857	-1.33E-08	-8.40E-06
-0.203552	-1.33E-08	-8.40E-06
-0.203857	-1.33E-08	-8.40E-06
-0.203552	-1.33E-08	-8.39E-06
-0.203857	-1.33E-08	-8.39E-06
-0.203552	-1.33E-08	-8.39E-06
-0.203857	-1.33E-08	-8.39E-06
-0.204163	-1.33E-08	-8.39E-06
-0.203857	-1.33E-08	-8.39E-06
-0.203857	-1.33E-08	-8.39E-06
-0.203857	-1.33E-08	-8.39E-06
-0.204163	-1.33E-08	-8.38E-06
-0.203857	-1.33E-08	-8.38E-06
-0.204163	-1.33E-08	-8.38E-06
-0.204163	-1.33E-08	-8.38E-06
-0.203857	-1.33E-08	-8.38E-06
-0.203857	-1.33E-08	-8.38E-06
-0.204163	-1.33E-08	-8.38E-06
-0.203552	-1.33E-08	-8.37E-06
-0.204163	-1.33E-08	-8.37E-06
-0.203857	-1.33E-08	-8.37E-06
-0.203857	-1.33E-08	-8.37E-06
-0.204163	-1.33E-08	-8.37E-06
-0.203857	-1.33E-08	-8.37E-06
-0.204163	-1.33E-08	-8.37E-06
-0.203857	-1.33E-08	-8.37E-06
-0.204163	-1.33E-08	-8.36E-06
-0.203857	-1.33E-08	-8.36E-06
-0.204163	-1.33E-08	-8.36E-06
-0.204163	-1.33E-08	-8.36E-06
-0.204163	-1.33E-08	-8.36E-06
-0.203857	-1.33E-08	-8.36E-06
-0.203552	-1.33E-08	-8.36E-06
-0.203857	-1.33E-08	-8.35E-06
-0.203857	-1.33E-08	-8.35E-06
-0.203857	-1.33E-08	-8.35E-06
-0.203857	-1.33E-08	-8.35E-06
-0.203857	-1.33E-08	-8.35E-06
-0.203552	-1.33E-08	-8.35E-06
-0.203857	-1.33E-08	-8.35E-06
-0.204163	-1.33E-08	-8.34E-06
-0.203857	-1.33E-08	-8.34E-06
-0.204468	-1.33E-08	-8.34E-06
-0.203857	-1.33E-08	-8.34E-06
-0.204163	-1.33E-08	-8.34E-06
-0.203552	-1.33E-08	-8.34E-06
-0.203552	-1.33E-08	-8.34E-06
-0.204468	-1.33E-08	-8.34E-06
-0.204468	-1.33E-08	-8.33E-06
-0.204163	-1.33E-08	-8.33E-06
-0.203857	-1.33E-08	-8.33E-06
-0.203552	-1.33E-08	-8.33E-06
-0.203857	-1.33E-08	-8.33E-06
-0.203857	-1.33E-08	-8.33E-06
-0.203857	-1.33E-08	-8.33E-06
-0.203857	-1.33E-08	-8.32E-06
-0.203552	-1.33E-08	-8.32E-06
-0.203552	-1.33E-08	-8.32E-06
-0.203247	-1.33E-08	-8.32E-06
-0.203552	-1.33E-08	-8.32E-06
-0.204163	-1.33E-08	-8.32E-06
-0.203857	-1.33E-08	-8.32E-06
-0.203857	-1.33E-08	-8.31E-06
-0.204163	-1.33E-08	-8.31E-06
-0.204163	-1.33E-08	-8.31E-06
-0.204163	-1.33E-08	-8.31E-06
-0.203857	-1.33E-08	-8.31E-06
-0.204163	-1.33E-08	-8.31E-06
-0.203857	-1.33E-08	-8.31E-06
-0.203857	-1.33E-08	-8.31E-06
-0.204468	-1.33E-08	-8.30E-06
-0.204468	-1.33E-08	-8.30E-06
-0.203857	-1.33E-08	-8.30E-06
-0.204163	-1.33E-08	-8.30E-06
-0.203857	-1.33E-08	-8.30E-06
-0.203552	-1.33E-08	-8.30E-06
-0.204468	-1.33E-08	-8.30E-06
-0.204468	-1.33E-08	-8.29E-06
-0.204163	-1.33E-08	-8.29E-06
-0.204163	-1.33E-08	-8.29E-06
-0.203857	-1.33E-08	-8.29E-06
-0.204163	-1.33E-08	-8.29E-06
-0.204468	-1.33E-08	-8.29E-06
-0.204163	-1.33E-08	-8.29E-06
-0.204163	-1.33E-08	-8.28E-06
-0.203552	-1.33E-08	-8.28E-06
-0.204163	-1.33E-08	-8.28E-06
-0.203552	-1.33E-08	-8.28E-06
-0.204163	-1.33E-08	-8.28E-06
-0.204468	-1.33E-08	-8.28E-06
-0.204468	-1.33E-08	-8.28E-06
-0.203857	-1.33E-08	-8.27E-06
-0.203857	-1.33E-08	-8.27E-06
-0.203857	-1.33E-08	-8.27E-06
-0.204468	-1.33E-08	-8.27E-06
-0.203857	-1.33E-08	-8.27E-06
-0.203857	-1.33E-08	-8.27E-06
-0.204163	-1.33E-08	-8.27E-06
-0.204163	-1.33E-08	-8.27E-06
-0.204468	-1.33E-08	-8.26E-06
-0.204468	-1.33E-08	-8.26E-06
-0.203857	-1.33E-08	-8.26E-06
-0.203857	-1.33E-08	-8.26E-06
-0.204468	-1.33E-08	-8.26E-06
-0.204163	-1.33E-08	-8.26E-06
-0.204163	-1.33E-08	-8.26E-06
-0.203857	-1.33E-08	-8.25E-06
-0.204163	-1.33E-08	-8.25E-06
-0.203857	-1.33E-08	-8.25E-06
-0.204163	-1.33E-08	-8.25E-06
-0.203857	-1.33E-08	-8.25E-06
-0.203552	-1.33E-08	-8.25E-06
-0.203857	-1.33E-08	-8.25E-06
-0.203857	-1.33E-08	-8.24E-06
-0.204163	-1.33E-08	-8.24E-06
-0.203857	-1.33E-08	-8.24E-06
-0.204468	-1.33E-08	-8.24E-06
-0.204163	-1.33E-08	-8.24E-06
-0.204468	-1.33E-08	-8.24E-06
-0.203857	-1.33E-08	-8.24E-06
-0.203857	-1.33E-08	-8.23E-06
-0.203552	-1.33E-08	-8.23E-06
-0.204468	-1.33E-08	-8.23E-06
-0.204163	-1.33E-08	-8.23E-06
-0.203857	-1.33E-08	-8.23E-06
-0.204468	-1.33E-08	-8.23E-06
-0.203857	-1.33E-08	-8.23E-06
-0.203857	-1.33E-08	-8.23E-06
-0.203552	-1.33E-08	-8.22E-06
-0.204468	-1.33E-08	-8.22E-06
-0.204163	-1.33E-08	-8.22E-06
-0.204163	-1.33E-08	-8.22E-06
-0.204163	-1.33E-08	-8.22E-06
-0.203857	-1.33E-08	-8.22E-06
-0.203857	-1.33E-08	-8.22E-06
-0.204163	-1.33E-08	-8.21E-06
-0.204163	-1.33E-08	-8.21E-06
-0.203857	-1.33E-08	-8.21E-06
-0.203552	-1.33E-08	-8.21E-06
-0.203857	-1.33E-08	-8.21E-06
-0.203857	-1.33E-08	-8.21E-06
-0.203857	-1.33E-08	-8.21E-06
-0.204163	-1.33E-08	-8.20E-06
-0.203857	-1.33E-08	-8.20E-06
-0.203857	-1.33E-08	-8.20E-06
-0.204468	-1.33E-08	-8.20E-06
-0.203857	-1.33E-08	-8.20E-06
-0.203857	-1.33E-08	-8.20E-06
-0.204468	-1.33E-08	-8.20E-06
-0.203857	-1.33E-08	-8.19E-06
-0.203857	-1.33E-08	-8.19E-06
-0.204163	-1.33E-08	-8.19E-06
-0.203857	-1.33E-08	-8.19E-06
-0.203857	-1.33E-08	-8.19E-06
-0.204163	-1.33E-08	-8.19E-06
-0.204163	-1.33E-08	-8.19E-06
-0.203857	-1.33E-08	-8.19E-06
-0.204163	-1.33E-08	-8.18E-06
-0.204163	-1.33E-08	-8.18E-06
-0.203857	-1.33E-08	-8.18E-06
-0.203857	-1.33E-08	-8.18E-06
-0.204468	-1.33E-08	-8.18E-06
-0.204163	-1.33E-08	-8.18E-06
-0.204163	-1.33E-08	-8.18E-06
-0.204163	-1.33E-08	-8.17E-06
-0.203552	-1.33E-08	-8.17E-06
-0.204163	-1.33E-08	-8.17E-06
-0.203552	-1.33E-08	-8.17E-06
-0.203857	-1.33E-08	-8.17E-06
-0.204163	-1.33E-08	-8.17E-06
-0.204163	-1.33E-08	-8.17E-06
-0.203857	-1.33E-08	-8.16E-06
-0.204163	-1.33E-08	-8.16E-06
-0.204163	-1.33E-08	-8.16E-06
-0.204163	-1.33E-08	-8.16E-06
-0.203857	-1.33E-08	-8.16E-06
-0.204163	-1.33E-08	-8.16E-06
-0.204163	-1.33E-08	-8.16E-06
-0.203857	-1.33E-08	-8.15E-06
-0.203857	-1.33E-08	-8.15E-06
-0.203857	-1.33E-08	-8.15E-06
-0.204468	-1.33E-08	-8.15E-06
-0.204163	-1.33E-08	-8.15E-06
-0.204163	-1.33E-08	-8.15E-06
-0.204773	-1.33E-08	-8.15E-06
-0.204773	-1.33E-08	-8.14E-06
-0.204163	-1.33E-08	-8.14E-06
-0.203857	-1.33E-08	-8.14E-06
-0.204163	-1.33E-08	-8.14E-06
-0.203857	-1.33E-08	-8.14E-06
-0.203857	-1.33E-08	-8.14E-06
-0.204163	-1.33E-08	-8.14E-06
-0.204163	-1.33E-08	-8.14E-06
-0.203857	-1.33E-08	-8.13E-06
-0.204163	-1.33E-08	-8.13E-06
-0.203552	-1.33E-08	-8.13E-06
-0.203857	-1.33E-08	-8.13E-06
-0.203857	-1.33E-08	-8.13E-06
-0.204468	-1.33E-08	-8.13E-06
-0.204773	-1.33E-08	-8.13E-06
-0.203857	-1.33E-08	-8.12E-06
-0.203857	-1.33E-08	-8.12E-06
-0.204468	-1.33E-08	-8.12E-06
-0.203857	-1.33E-08	-8.12E-06
-0.204163	-1.33E-08	-8.12E-06
-0.204163	-1.33E-08	-8.12E-06
-0.203857	-1.33E-08	-8.12E-06
-0.204163	-1.33E-08	-8.11E-06
-0.203857	-1.33E-08	-8.11E-06
-0.204163	-1.33E-08	-8.11E-06
-0.203857	-1.33E-08	-8.11E-06
-0.204163	-1.33E-08	-8.11E-06
-0.204163	-1.33E-08	-8.11E-06
-0.203552	-1.33E-08	-8.11E-06
-0.203857	-1.33E-08	-8.10E-06
-0.204163	-1.33E-08	-8.10E-06
-0.203857	-1.33E-08	-8.10E-06
-0.204163	-1.33E-08	-8.10E-06
-0.204163	-1.33E-08	-8.10E-06
-0.204163	-1.33E-08	-8.10E-06
-0.204468	-1.33E-08	-8.10E-06
-0.204163	-1.33E-08	-8.09E-06
-0.204163	-1.33E-08	-8.09E-06
-0.204468	-1.33E-08	-8.09E-06
-0.204163	-1.33E-08	-8.09E-06
-0.203857	-1.33E-08	-8.09E-06
-0.204468	-1.33E-08	-8.09E-06
-0.204163	-1.33E-08	-8.09E-06
-0.203857	-1.33E-08	-8.08E-06
-0.204468	-1.33E-08	-8.08E-06
-0.204468	-1.33E-08	-8.08E-06
-0.204163	-1.33E-08	-8.08E-06
-0.204163	-1.33E-08	-8.08E-06
-0.204163	-1.33E-08	-8.08E-06
-0.203857	-1.33E-08	-8.08E-06
-0.204163	-1.33E-08	-8.08E-06
-0.204163	-1.33E-08	-8.07E-06
-0.204163	-1.33E-08	-8.07E-06
-0.203857	-1.33E-08	-8.07E-06
-0.204468	-1.33E-08	-8.07E-06
-0.204163	-1.33E-08	-8.07E-06
-0.204468	-1.33E-08	-8.07E-06
-0.204163	-1.33E-08	-8.07E-06
-0.204468	-1.33E-08	-8.06E-06
-0.204468	-1.33E-08	-8.06E-06
-0.204163	-1.33E-08	-8.06E-06
-0.204468	-1.33E-08	-8.06E-06
-0.204468	-1.33E-08	-8.06E-06
-0.204163	-1.33E-08	-8.06E-06
-0.204163	-1.33E-08	-8.06E-06
-0.204468	-1.33E-08	-8.05E-06
-0.204163	-1.33E-08	-8.05E-06
-0.204163	-1.33E-08	-8.05E-06
-0.204468	-1.33E-08	-8.05E-06
-0.204163	-1.33E-08	-8.05E-06
-0.204163	-1.33E-08	-8.05E-06
-0.203552	-1.33E-08	-8.05E-06
-0.204163	-1.33E-08	-8.04E-06
-0.204163	-1.33E-08	-8.04E-06
-0.204163	-1.33E-08	-8.04E-06
-0.203857	-1.33E-08	-8.04E-06
[truncated: 18,070 more rows]
